# Supplementary material for: Macrophage-derived oncostatin M repairs the lung epithelial barrier during inflammatory damage
Source: Science. Author manuscript; Available in PMC 2025 Oct 23. (PMC12541708; doi:10.1126/science.adi8828)
Supplement: Data file S1 [file NIHMS2110192-supplement-Data_file_S1.xlsx]

## Sheet: Top_50_Markers
Data file S1: Gene list of the top 50 marker genes for each annotated cluster from scRNA-seq
Details: Markers are ranked by adjusted p-value for all clusters
p_val	avg_log2FC	pct.1	pct.2	p_val_adj	cluster	gene
0	5.47825	0.962	0.091	0	Endothelial Cells	Cyyr1
0	4.83642	0.964	0.116	0	Endothelial Cells	Cdh5
0	5.44032	0.912	0.067	0	Endothelial Cells	Adgrl4
0	5.19325	0.971	0.132	0	Endothelial Cells	Tspan7
0	4.85327	0.947	0.122	0	Endothelial Cells	Tmem100
0	4.98752	0.945	0.12	0	Endothelial Cells	Cldn5
0	5.25447	0.939	0.116	0	Endothelial Cells	Ldb2
0	4.88471	0.952	0.129	0	Endothelial Cells	Ramp2
0	4.69104	0.937	0.124	0	Endothelial Cells	Eng
0	5.33556	0.888	0.079	0	Endothelial Cells	Tek
0	4.62153	0.936	0.128	0	Endothelial Cells	Egfl7
0	5.28413	0.923	0.126	0	Endothelial Cells	Ptprb
0	5.0282	0.854	0.059	0	Endothelial Cells	Clec14a
0	4.97983	0.848	0.063	0	Endothelial Cells	Podxl
0	4.6674	0.895	0.113	0	Endothelial Cells	Pde3a
0	4.7849	0.876	0.098	0	Endothelial Cells	Sema6a
0	4.73555	0.955	0.179	0	Endothelial Cells	Hpgd
0	4.71373	0.862	0.088	0	Endothelial Cells	Fmo1
0	4.11346	0.898	0.124	0	Endothelial Cells	Ace
0	4.41498	0.929	0.162	0	Endothelial Cells	Slco2a1
0	4.98595	0.834	0.068	0	Endothelial Cells	Myzap
0	5.53622	0.819	0.053	0	Endothelial Cells	Bmp6
0	-4.55377	0.109	0.873	0	Endothelial Cells	Celf2
0	3.99034	0.861	0.099	0	Endothelial Cells	Aqp1
0	3.81594	0.943	0.19	0	Endothelial Cells	Cav1
0	4.01211	0.909	0.163	0	Endothelial Cells	Cavin2
0	4.28606	0.925	0.179	0	Endothelial Cells	Acvrl1
0	5.14968	0.83	0.086	0	Endothelial Cells	Acer2
0	4.04373	0.954	0.211	0	Endothelial Cells	Flt1
0	4.94205	0.833	0.096	0	Endothelial Cells	Smad6
0	4.12059	0.944	0.208	0	Endothelial Cells	Itga1
0	4.11665	0.984	0.249	0	Endothelial Cells	Adgrf5
0	4.16325	0.875	0.146	0	Endothelial Cells	Galnt18
0	4.54278	0.865	0.137	0	Endothelial Cells	Cd93
0	4.36628	0.947	0.222	0	Endothelial Cells	ENSMUSG00000121513
0	5.43983	0.762	0.038	0	Endothelial Cells	Shank3
0	4.20908	0.951	0.233	0	Endothelial Cells	Ptprm
0	5.10425	0.811	0.095	0	Endothelial Cells	Samd12
0	4.51225	0.827	0.112	0	Endothelial Cells	Mcc
0	4.29962	0.839	0.127	0	Endothelial Cells	Afap1l1
0	5.35321	0.754	0.043	0	Endothelial Cells	Pcdh17
0	-5.64757	0.066	0.776	0	Endothelial Cells	Cytip
0	-5.35436	0.069	0.779	0	Endothelial Cells	Runx1
0	4.56955	0.79	0.081	0	Endothelial Cells	Hecw2
0	2.73105	0.862	0.154	0	Endothelial Cells	Prex2
0	5.08517	0.86	0.155	0	Endothelial Cells	Sema3c
0	3.96414	0.902	0.198	0	Endothelial Cells	Pltp
0	3.71842	0.866	0.163	0	Endothelial Cells	Ctla2a
0	5.00373	0.767	0.068	0	Endothelial Cells	Plvap
0	4.74787	0.812	0.119	0	Endothelial Cells	Hmcn1
0	7.56059	0.928	0.034	0	B-Cells	Cd79a
0	7.07217	0.945	0.083	0	B-Cells	Bank1
0	7.41286	0.871	0.024	0	B-Cells	Pax5
0	5.80443	0.986	0.175	0	B-Cells	Ebf1
0	6.57273	0.858	0.047	0	B-Cells	Cd79b
0	5.00982	0.918	0.135	0	B-Cells	Ralgps2
0	7.37925	0.804	0.022	0	B-Cells	Ly6d
0	7.43618	0.795	0.021	0	B-Cells	Ms4a1
0	5.31078	0.794	0.044	0	B-Cells	Blnk
0	6.99796	0.77	0.025	0	B-Cells	Ighd
0	4.68162	0.857	0.114	0	B-Cells	Btla
0	5.46496	0.918	0.185	0	B-Cells	Ighm
0	7.36079	0.746	0.021	0	B-Cells	Iglc2
0	2.69447	0.882	0.188	0	B-Cells	Ikzf3
0	6.62929	0.649	0.013	0	B-Cells	Iglc3
0	5.27683	0.656	0.026	0	B-Cells	Blk
0	4.9839	0.68	0.051	0	B-Cells	Bcl11a
0	-4.27066	0.122	0.75	0	B-Cells	App
0	3.99592	0.72	0.095	0	B-Cells	Gm15987
0	3.01592	0.945	0.321	0	B-Cells	Prkcb
0	2.67843	0.95	0.329	0	B-Cells	Syk
0	3.76815	0.778	0.159	0	B-Cells	Slc9a7
0	7.48401	0.627	0.01	0	B-Cells	Fcmr
0	4.09627	0.732	0.132	0	B-Cells	Cd55
0	-4.5132	0.065	0.662	0	B-Cells	Prkch
0	5.09421	0.649	0.053	0	B-Cells	H2-Ob
0	6.8273	0.607	0.014	0	B-Cells	Pou2af1
0	2.92977	0.762	0.172	0	B-Cells	Tmem163
0	2.99929	0.708	0.123	0	B-Cells	Pou2f2
0	2.2828	0.973	0.39	0	B-Cells	Ripor2
0	3.78235	0.964	0.385	0	B-Cells	Mef2c
0	3.48867	0.794	0.217	0	B-Cells	Marchf1
0	7.4549	0.587	0.01	0	B-Cells	Gm31243
0	-4.14117	0.097	0.666	0	B-Cells	Cdk14
0	2.27291	0.774	0.206	0	B-Cells	Wdfy4
0	5.20636	0.608	0.045	0	B-Cells	H2-DMb2
0	1.63772	0.817	0.255	0	B-Cells	Satb1
0	4.43727	0.707	0.147	0	B-Cells	Pgap1
0	2.80193	0.716	0.16	0	B-Cells	Cd83
0	6.19328	0.577	0.022	0	B-Cells	Chst3
0	-4.68168	0.11	0.664	0	B-Cells	Bmpr2
0	6.12822	0.581	0.028	0	B-Cells	Fcrla
0	-4.08469	0.115	0.666	0	B-Cells	Cd9
0	3.36935	0.712	0.162	0	B-Cells	Cd37
0	-4.6443	0.063	0.602	0	B-Cells	Nrp1
0	2.92605	0.804	0.271	0	B-Cells	St6gal1
0	2.36932	0.721	0.188	0	B-Cells	Cmah
0	3.11752	0.662	0.13	0	B-Cells	Ly86
0	3.96746	0.684	0.153	0	B-Cells	Ero1b
0	5.73883	0.942	0.411	0	B-Cells	Igkc
0	5.21227	0.955	0.079	0	T-Cells	Itk
0	4.40336	0.982	0.117	0	T-Cells	Skap1
0	6.42359	0.835	0.026	0	T-Cells	Bcl11b
0	6.37963	0.828	0.031	0	T-Cells	Camk4
0	6.30165	0.791	0.039	0	T-Cells	Il7r
0	5.59595	0.778	0.034	0	T-Cells	Trbc2
0	6.63232	0.772	0.028	0	T-Cells	Themis
0	3.57249	0.874	0.151	0	T-Cells	Prkcq
0	4.22227	0.773	0.078	0	T-Cells	Cd247
0	4.07535	0.893	0.199	0	T-Cells	Grap2
0	3.44904	0.792	0.109	0	T-Cells	Gm2682
0	5.51537	0.72	0.042	0	T-Cells	Cd28
0	6.23484	0.689	0.018	0	T-Cells	Cd3d
0	3.97755	0.753	0.095	0	T-Cells	Ms4a4b
0	6.15686	0.669	0.017	0	T-Cells	Cd3e
0	5.52974	0.718	0.069	0	T-Cells	Lef1
0	2.89381	0.803	0.169	0	T-Cells	Ptpn22
0	-4.13616	0.074	0.703	0	T-Cells	Cdk14
0	6.19809	0.639	0.014	0	T-Cells	Cd3g
0	-4.0156	0.161	0.781	0	T-Cells	App
0	2.2626	0.855	0.244	0	T-Cells	Fyb
0	2.74956	0.84	0.23	0	T-Cells	Tnik
0	3.37994	0.743	0.137	0	T-Cells	Scml4
0	-3.63867	0.153	0.751	0	T-Cells	Lyn
0	4.69468	0.667	0.073	0	T-Cells	Tcf7
0	4.13639	0.69	0.097	0	T-Cells	Tox
0	2.77816	0.872	0.288	0	T-Cells	Vps37b
0	3.48709	0.658	0.083	0	T-Cells	Gimap3
0	-3.9123	0.14	0.714	0	T-Cells	Tcf4
0	-4.76503	0.077	0.647	0	T-Cells	Pbx1
0	2.73766	0.657	0.089	0	T-Cells	Txk
0	-4.13782	0.117	0.679	0	T-Cells	Ifitm2
0	-3.78729	0.074	0.635	0	T-Cells	Zfp608
0	2.35265	0.835	0.277	0	T-Cells	Slc9a9
0	-3.16656	0.126	0.68	0	T-Cells	Skap2
0	3.59689	0.869	0.315	0	T-Cells	Emb
0	2.1147	0.725	0.173	0	T-Cells	Stat4
0	-5.19307	0.035	0.582	0	T-Cells	Ctnnd1
0	3.74373	0.853	0.306	0	T-Cells	Inpp4b
0	-4.15304	0.071	0.616	0	T-Cells	Aldh2
0	3.18539	0.675	0.13	0	T-Cells	Ms4a6b
0	-3.55629	0.182	0.727	0	T-Cells	Clic4
0	-4.08865	0.063	0.608	0	T-Cells	Gab2
0	1.44549	0.908	0.366	0	T-Cells	Ripor2
0	3.1294	0.768	0.229	0	T-Cells	Satb1
0	5.18199	0.561	0.023	0	T-Cells	Thy1
0	1.60648	0.969	0.437	0	T-Cells	Dock10
0	-3.39137	0.104	0.634	0	T-Cells	Rbpms
0	2.55867	0.77	0.241	0	T-Cells	Tnfaip3
0	3.65049	0.584	0.056	0	T-Cells	Lck
0	7.65886	0.958	0.065	0	Neutrophils	Il1r2
0	7.11607	0.963	0.072	0	Neutrophils	Csf3r
0	7.46927	0.953	0.064	0	Neutrophils	Clec4d
0	6.51155	0.957	0.118	0	Neutrophils	Hdc
0	8.2485	0.851	0.015	0	Neutrophils	Cxcr2
0	6.88834	0.985	0.161	0	Neutrophils	Il1b
0	7.49316	0.873	0.049	0	Neutrophils	Slc7a11
0	9.00832	0.86	0.046	0	Neutrophils	Retnlg
0	7.95216	0.826	0.017	0	Neutrophils	Mmp9
0	5.87115	0.872	0.099	0	Neutrophils	Pglyrp1
0	5.26349	0.958	0.19	0	Neutrophils	Lmnb1
0	9.2239	0.971	0.212	0	Neutrophils	S100a8
0	5.60834	0.915	0.158	0	Neutrophils	Slpi
0	4.97275	0.938	0.207	0	Neutrophils	Mxd1
0	9.12917	0.979	0.253	0	Neutrophils	S100a9
0	-3.97765	0.076	0.801	0	Neutrophils	Tcf12
0	4.06237	0.855	0.143	0	Neutrophils	Lst1
0	3.60869	0.906	0.195	0	Neutrophils	Gda
0	5.46024	0.795	0.085	0	Neutrophils	Ccr1
0	5.02027	0.842	0.138	0	Neutrophils	Nlrp3
0	5.02776	0.764	0.06	0	Neutrophils	Pla2g7
0	4.02704	0.924	0.225	0	Neutrophils	Ncf2
0	6.51278	0.751	0.053	0	Neutrophils	Trem3
0	6.24024	0.753	0.061	0	Neutrophils	Trem1
0	7.6107	0.718	0.027	0	Neutrophils	Acod1
0	3.00223	0.875	0.187	0	Neutrophils	Clec7a
0	3.39167	0.891	0.204	0	Neutrophils	Alox5ap
0	5.07622	0.78	0.098	0	Neutrophils	Sirpb1b
0	5.19954	0.774	0.1	0	Neutrophils	Lilrb4b
0	6.2245	0.774	0.107	0	Neutrophils	Ifitm1
0	4.19931	0.973	0.306	0	Neutrophils	Msrb1
0	3.87699	0.828	0.162	0	Neutrophils	Tnfaip2
0	2.64267	0.974	0.309	0	Neutrophils	Fcer1g
0	3.72769	0.99	0.327	0	Neutrophils	Tyrobp
0	-2.80033	0.131	0.793	0	Neutrophils	Exoc4
0	6.1247	0.761	0.101	0	Neutrophils	Cxcl2
0	-3.70869	0.105	0.765	0	Neutrophils	Maml2
0	6.46456	0.707	0.047	0	Neutrophils	Arg2
0	7.83682	0.674	0.018	0	Neutrophils	Dhrs9
0	-2.92267	0.229	0.885	0	Neutrophils	Xist
0	-3.30997	0.103	0.753	0	Neutrophils	Camk2d
0	3.78796	0.826	0.18	0	Neutrophils	Fgl2
0	-3.00606	0.179	0.825	0	Neutrophils	Rpl3
0	-3.19102	0.152	0.792	0	Neutrophils	Rpl10a
0	-2.86647	0.214	0.853	0	Neutrophils	Rps18
0	5.42279	0.738	0.102	0	Neutrophils	Sgms2
0	3.21859	0.849	0.214	0	Neutrophils	Spi1
0	-2.54624	0.249	0.88	0	Neutrophils	Ppia
0	3.78315	0.934	0.304	0	Neutrophils	Gsr
0	4.41103	0.725	0.095	0	Neutrophils	C5ar1
0	6.99758	0.983	0.023	0	AMs	Atp6v0d2
0	5.47156	0.992	0.066	0	AMs	Mrc1
0	5.85863	0.989	0.069	0	AMs	Plet1
0	5.63152	0.949	0.031	0	AMs	Olr1
0	6.29434	0.935	0.025	0	AMs	Cracd
0	5.86026	0.952	0.045	0	AMs	Ear2
0	5.46679	0.962	0.063	0	AMs	Slc7a2
0	4.7848	0.94	0.044	0	AMs	Clec4n
0	6.88312	0.902	0.013	0	AMs	Kcnn3
0	4.74956	0.951	0.064	0	AMs	Pparg
0	7.37538	0.893	0.013	0	AMs	Htr2c
0	4.34831	0.974	0.096	0	AMs	Axl
0	5.53039	0.913	0.039	0	AMs	Hebp1
0	6.06121	0.89	0.021	0	AMs	Ltc4s
0	6.15276	0.885	0.017	0	AMs	Tfec
0	4.62628	0.925	0.066	0	AMs	Il18
0	4.0173	0.969	0.111	0	AMs	Dmxl2
0	6.76816	0.876	0.019	0	AMs	Krt79
0	6.58854	0.939	0.085	0	AMs	Kcnip4
0	5.31157	0.887	0.034	0	AMs	Ms4a8a
0	5.08368	0.894	0.048	0	AMs	Rnf180
0	7.18902	0.853	0.009	0	AMs	Cidec
0	4.34224	0.923	0.088	0	AMs	Klhdc4
0	4.04287	0.965	0.13	0	AMs	Shtn1
0	3.60134	0.964	0.13	0	AMs	Dab2
0	3.74861	0.933	0.1	0	AMs	Tbc1d9
0	6.14818	0.851	0.018	0	AMs	F7
0	3.90669	0.934	0.104	0	AMs	AI504432
0	3.89681	0.902	0.074	0	AMs	Itgax
0	3.10319	0.928	0.1	0	AMs	Mcemp1
0	5.68356	0.852	0.03	0	AMs	Flvcr2
0	4.6044	0.877	0.06	0	AMs	Lrp12
0	3.87656	0.911	0.1	0	AMs	Cyb561a3
0	3.32564	0.993	0.183	0	AMs	Clec7a
0	4.08595	0.975	0.166	0	AMs	Nceh1
0	3.5976	0.891	0.083	0	AMs	Adarb1
0	3.01892	0.922	0.115	0	AMs	Rassf4
0	7.15275	0.817	0.011	0	AMs	Ear1
0	3.66821	0.944	0.14	0	AMs	Bcar3
0	3.55106	0.915	0.112	0	AMs	Sulf2
0	4.0987	0.87	0.067	0	AMs	Prkar2b
0	3.45295	0.899	0.098	0	AMs	Tbxas1
0	4.03603	0.856	0.056	0	AMs	Abcd2
0	3.03083	0.984	0.186	0	AMs	Mpeg1
0	3.15937	0.992	0.194	0	AMs	Cybb
0	2.95313	0.951	0.153	0	AMs	Lrp1
0	2.5224	0.955	0.157	0	AMs	Tnfaip2
0	3.70718	0.988	0.193	0	AMs	Sirpa
0	3.07062	0.953	0.158	0	AMs	Creb5
0	2.85855	0.924	0.134	0	AMs	Csf2rb
0	6.34002	0.96	0.036	0	ATIIs	Lgi3
0	6.58585	0.967	0.043	0	ATIIs	Sfta2
0	5.87084	0.992	0.072	0	ATIIs	Ppp1r14c
0	6.74859	0.995	0.075	0	ATIIs	Lamp3
0	6.97739	0.983	0.065	0	ATIIs	Hc
0	4.37722	0.972	0.061	0	ATIIs	Cldn18
0	5.80304	0.961	0.05	0	ATIIs	Muc1
0	5.13009	0.985	0.075	0	ATIIs	Sfta3-ps
0	5.82732	0.977	0.068	0	ATIIs	Etv5
0	6.8006	0.953	0.045	0	ATIIs	S100g
0	5.11268	0.971	0.066	0	ATIIs	Ptprf
0	6.89007	0.927	0.022	0	ATIIs	Tmem132d
0	5.97737	0.943	0.041	0	ATIIs	Arhgef38
0	5.1982	0.949	0.047	0	ATIIs	Nkx2-1
0	6.69035	0.915	0.018	0	ATIIs	Egfl6
0	4.6961	0.963	0.073	0	ATIIs	Car8
0	6.48856	0.935	0.046	0	ATIIs	Acoxl
0	5.14316	0.924	0.042	0	ATIIs	Mme
0	4.49595	0.922	0.046	0	ATIIs	Cldn3
0	5.23409	0.936	0.062	0	ATIIs	Ccdc141
0	2.83286	0.954	0.08	0	ATIIs	Ager
0	3.89132	0.946	0.074	0	ATIIs	Thsd4
0	5.69801	0.895	0.026	0	ATIIs	Tspan11
0	6.37362	0.977	0.11	0	ATIIs	Chil1
0	4.04038	0.921	0.054	0	ATIIs	Wwc1
0	4.95379	0.913	0.05	0	ATIIs	Sdc1
0	5.77683	0.945	0.084	0	ATIIs	Bmp1
0	5.91606	0.887	0.026	0	ATIIs	Kcnj15
0	4.9416	0.897	0.037	0	ATIIs	Myo5c
0	6.57066	0.989	0.133	0	ATIIs	Sftpd
0	5.99467	0.888	0.032	0	ATIIs	Il33
0	5.26454	0.954	0.107	0	ATIIs	Fasn
0	4.33726	0.914	0.068	0	ATIIs	Rab27b
0	6.11164	0.998	0.152	0	ATIIs	Ank3
0	4.35002	0.982	0.137	0	ATIIs	Atp1b1
0	4.34907	0.928	0.084	0	ATIIs	Prnp
0	4.37908	0.956	0.112	0	ATIIs	Pi4k2b
0	5.65209	0.866	0.024	0	ATIIs	Slco4c1
0	4.07234	0.883	0.042	0	ATIIs	Slc39a8
0	4.91683	0.896	0.055	0	ATIIs	Baiap2l1
0	4.75614	0.9	0.059	0	ATIIs	Met
0	4.87731	0.992	0.154	0	ATIIs	Dram1
0	3.62208	0.929	0.095	0	ATIIs	Cdh1
0	3.75696	0.883	0.05	0	ATIIs	Myh14
0	4.13275	0.956	0.125	0	ATIIs	Itga9
0	3.94905	0.945	0.115	0	ATIIs	Ppp1r9a
0	5.77476	0.856	0.027	0	ATIIs	Atp6v1c2
0	4.07511	0.951	0.124	0	ATIIs	Grb14
0	4.81325	0.866	0.04	0	ATIIs	Enpep
0	3.62204	0.952	0.127	0	ATIIs	Slc12a2
0	4.92046	0.953	0.079	0	MoMacs	Gpr141
0	4.17444	0.885	0.082	0	MoMacs	Cd300a
0	4.18091	0.912	0.12	0	MoMacs	Ms4a6c
0	3.81584	0.916	0.128	0	MoMacs	Csf1r
0	4.61885	0.832	0.046	0	MoMacs	Ifitm6
0	5.4642	0.808	0.029	0	MoMacs	Clec4a1
0	2.81251	0.931	0.153	0	MoMacs	Lst1
0	3.16032	0.981	0.205	0	MoMacs	Cybb
0	3.06494	0.952	0.183	0	MoMacs	Pid1
0	3.43547	0.876	0.109	0	MoMacs	Emilin2
0	3.82939	0.875	0.118	0	MoMacs	Klra2
0	3.75338	0.878	0.124	0	MoMacs	S100a4
0	5.13465	0.789	0.039	0	MoMacs	Gm56663
0	4.22194	0.835	0.088	0	MoMacs	Clec4a3
0	3.77596	0.863	0.121	0	MoMacs	Pld4
0	4.17921	0.975	0.238	0	MoMacs	Plac8
0	2.56671	0.934	0.207	0	MoMacs	Gda
0	2.71339	0.92	0.2	0	MoMacs	Mpeg1
0	2.02273	0.953	0.236	0	MoMacs	Ncf2
0	2.80249	0.891	0.175	0	MoMacs	Fgr
0	3.31358	0.834	0.135	0	MoMacs	Pou2f2
0	3.01883	0.798	0.103	0	MoMacs	Ifi204
0	4.56762	0.802	0.114	0	MoMacs	Ldlrad3
0	4.63053	0.732	0.047	0	MoMacs	Ptpro
0	2.13855	0.972	0.29	0	MoMacs	Fyb
0	2.14146	0.896	0.216	0	MoMacs	Alox5ap
0	2.44619	0.966	0.286	0	MoMacs	Ctss
0	2.70741	0.836	0.157	0	MoMacs	Rap1gap2
0	2.14489	0.9	0.223	0	MoMacs	Spi1
0	2.81916	0.789	0.113	0	MoMacs	Plbd1
0	1.79533	0.883	0.209	0	MoMacs	Sirpa
0	2.43822	0.778	0.112	0	MoMacs	Gm15987
0	2.37262	0.832	0.166	0	MoMacs	Nfam1
0	2.92546	0.968	0.302	0	MoMacs	Slc8a1
0	2.76407	0.834	0.169	0	MoMacs	Hck
0	6.81915	0.67	0.012	0	MoMacs	Arhgef37
0	3.11625	0.771	0.117	0	MoMacs	Ifi207
0	2.4369	0.819	0.171	0	MoMacs	Cd86
0	3.09987	0.734	0.087	0	MoMacs	Ms4a4c
0	2.13838	0.966	0.322	0	MoMacs	Fcer1g
0	2.25512	0.772	0.131	0	MoMacs	Itgam
0	2.44464	0.952	0.315	0	MoMacs	Cers6
0	7.41629	0.649	0.014	0	MoMacs	Adgre4
0	2.44138	0.774	0.141	0	MoMacs	Ly86
0	2.23525	0.883	0.251	0	MoMacs	Lgals3
0	3.88926	0.737	0.107	0	MoMacs	Ccr2
0	3.10905	0.762	0.134	0	MoMacs	Rassf4
0	2.02508	0.941	0.314	0	MoMacs	Myo1f
0	1.84289	0.967	0.341	0	MoMacs	Tyrobp
0	4.86115	0.659	0.034	0	MoMacs	Gm21188
0	6.65253	0.988	0.051	0	NK Cells	Gzma
0	6.97052	0.944	0.015	0	NK Cells	Klrb1c
0	5.32204	0.974	0.062	0	NK Cells	Nkg7
0	7.38402	0.934	0.023	0	NK Cells	Prf1
0	6.03798	0.926	0.022	0	NK Cells	Klre1
0	5.21114	0.96	0.072	0	NK Cells	Il2rb
0	4.79749	0.991	0.11	0	NK Cells	Ccl5
0	5.52766	0.919	0.084	0	NK Cells	Il12rb2
0	4.52887	0.899	0.064	0	NK Cells	Klrk1
0	5.15128	0.87	0.04	0	NK Cells	Tbx21
0	4.1561	0.945	0.118	0	NK Cells	Il18rap
0	3.28799	0.99	0.163	0	NK Cells	Gm2682
0	7.41829	0.833	0.007	0	NK Cells	Ncr1
0	4.77026	0.884	0.069	0	NK Cells	Klrd1
0	3.92196	0.932	0.128	0	NK Cells	Txk
0	6.52772	0.799	0.014	0	NK Cells	Adamts14
0	5.2462	0.825	0.042	0	NK Cells	Sytl3
0	4.37629	0.946	0.194	0	NK Cells	Arsb
0	6.16919	0.771	0.019	0	NK Cells	Gzmb
0	2.14063	0.946	0.199	0	NK Cells	Skap1
0	6.84098	0.747	0.008	0	NK Cells	ENSMUSG00000121359
0	4.55715	0.79	0.057	0	NK Cells	Aoah
0	4.76524	0.755	0.032	0	NK Cells	Clnk
0	2.41436	0.871	0.151	0	NK Cells	Ms4a4b
0	3.87317	0.876	0.162	0	NK Cells	Osbpl3
0	2.91784	0.925	0.222	0	NK Cells	Ptpn22
0	5.85635	0.711	0.018	0	NK Cells	Samd3
0	3.45205	0.878	0.188	0	NK Cells	Itga2
0	3.29157	0.848	0.161	0	NK Cells	Rap1gap2
0	3.36175	0.898	0.22	0	NK Cells	Irf8
0	4.05371	0.877	0.199	0	NK Cells	Serpinb9
0	5.51861	0.69	0.016	0	NK Cells	Klrc2
0	2.28761	0.888	0.217	0	NK Cells	Prkcq
0	3.32832	0.764	0.093	0	NK Cells	Ccl4
0	2.12453	0.876	0.215	0	NK Cells	Ikzf3
0	2.65189	0.868	0.217	0	NK Cells	Stat4
0	1.95044	0.977	0.326	0	NK Cells	Fcer1g
0	5.21951	0.671	0.024	0	NK Cells	Fasl
0	7.46198	0.643	0.007	0	NK Cells	Klri2
0	-4.91154	0.093	0.727	0	NK Cells	App
0	-4.54956	0.059	0.693	0	NK Cells	Sgms1
0	1.55129	0.904	0.273	0	NK Cells	Satb1
0	1.31453	0.972	0.345	0	NK Cells	Tyrobp
0	3.88785	0.984	0.36	0	NK Cells	AW112010
0	6.9097	0.634	0.011	0	NK Cells	ENSMUSG00000121360
0	2.53166	0.958	0.338	0	NK Cells	Vps37b
0	3.25956	0.908	0.289	0	NK Cells	Chsy1
0	3.67271	0.763	0.146	0	NK Cells	1700025G04Rik
0	2.48268	0.898	0.284	0	NK Cells	Tnik
0	3.30362	0.735	0.13	0	NK Cells	Spn
0	4.25905	0.925	0.116	0	Fibroblasts	Plac9
0	6.04728	0.841	0.063	0	Fibroblasts	Col1a2
0	4.79545	0.88	0.126	0	Fibroblasts	Bgn
0	5.16818	0.81	0.076	0	Fibroblasts	Serping1
0	3.06733	0.786	0.061	0	Fibroblasts	Rarres2
0	4.01972	0.862	0.145	0	Fibroblasts	Sparcl1
0	4.0706	0.821	0.118	0	Fibroblasts	Nr2f2
0	5.04091	0.786	0.086	0	Fibroblasts	Col3a1
0	6.042	0.743	0.055	0	Fibroblasts	Pcolce2
0	5.54111	0.776	0.091	0	Fibroblasts	Gpx3
0	5.49896	0.715	0.031	0	Fibroblasts	Lama2
0	5.37164	0.729	0.048	0	Fibroblasts	Prelp
0	5.57699	0.733	0.056	0	Fibroblasts	Ogn
0	6.0343	0.709	0.04	0	Fibroblasts	Col1a1
0	4.60916	0.712	0.045	0	Fibroblasts	Ppp1r14a
0	4.80909	0.718	0.055	0	Fibroblasts	Sdc2
0	4.73912	0.735	0.079	0	Fibroblasts	Mxra8
0	4.64055	0.691	0.036	0	Fibroblasts	Fxyd1
0	6.88944	0.762	0.108	0	Fibroblasts	Inmt
0	4.3064	0.713	0.06	0	Fibroblasts	Angpt1
0	7.4904	0.67	0.019	0	Fibroblasts	Pdgfra
0	4.5643	0.713	0.063	0	Fibroblasts	Fbn1
0	5.54008	0.689	0.039	0	Fibroblasts	Gpm6b
0	3.64084	0.712	0.074	0	Fibroblasts	Lama4
0	5.40418	0.657	0.023	0	Fibroblasts	Ism1
0	2.9552	0.865	0.231	0	Fibroblasts	Lhfp
0	4.28331	0.679	0.046	0	Fibroblasts	Ddr2
0	3.5303	0.881	0.248	0	Fibroblasts	Plpp3
0	5.36326	0.679	0.052	0	Fibroblasts	Sod3
0	5.25724	0.674	0.047	0	Fibroblasts	Rbp1
0	4.97008	0.658	0.033	0	Fibroblasts	Prdm6
0	6.40995	0.682	0.06	0	Fibroblasts	Mfap4
0	6.73478	0.647	0.027	0	Fibroblasts	Cdh11
0	4.39554	0.768	0.151	0	Fibroblasts	Fhl1
0	6.81043	0.647	0.031	0	Fibroblasts	Cxcl14
0	3.04819	0.837	0.225	0	Fibroblasts	Rbms3
0	5.4784	0.633	0.022	0	Fibroblasts	Ednra
0	5.24458	0.738	0.128	0	Fibroblasts	Npnt
0	4.99859	0.705	0.098	0	Fibroblasts	Ptprd
0	4.99789	0.651	0.044	0	Fibroblasts	Col6a2
0	5.3774	0.664	0.057	0	Fibroblasts	Mamdc2
0	3.70047	0.707	0.101	0	Fibroblasts	Cfh
0	3.47871	0.732	0.126	0	Fibroblasts	Ltbp4
0	3.3308	0.948	0.344	0	Fibroblasts	Sparc
0	4.96391	0.635	0.032	0	Fibroblasts	C1s1
0	4.26994	0.699	0.097	0	Fibroblasts	Cacnb2
0	6.65746	0.621	0.019	0	Fibroblasts	Abca8a
0	4.8614	0.627	0.028	0	Fibroblasts	C1qtnf7
0	3.65669	0.679	0.082	0	Fibroblasts	Col5a2
0	3.26078	0.829	0.232	0	Fibroblasts	Mylk
0	8.43355	0.804	0.041	0	Smooth Muscle Cells	Tagln
0	6.30255	0.82	0.067	0	Smooth Muscle Cells	Mustn1
0	4.52976	0.837	0.09	0	Smooth Muscle Cells	Lama4
0	3.83648	0.883	0.14	0	Smooth Muscle Cells	Plac9
0	3.11082	0.81	0.081	0	Smooth Muscle Cells	Rarres2
0	3.69315	0.833	0.106	0	Smooth Muscle Cells	Col3a1
0	8.23495	0.756	0.031	0	Smooth Muscle Cells	Myh11
0	8.47678	0.785	0.063	0	Smooth Muscle Cells	Acta2
0	2.83273	0.806	0.087	0	Smooth Muscle Cells	Col1a2
0	6.06315	0.747	0.037	0	Smooth Muscle Cells	Sgcd
0	3.7881	0.821	0.112	0	Smooth Muscle Cells	Fstl1
0	6.65776	0.814	0.105	0	Smooth Muscle Cells	Dmd
0	7.83275	0.726	0.029	0	Smooth Muscle Cells	Myl9
0	4.46994	0.749	0.054	0	Smooth Muscle Cells	Fxyd1
0	3.28624	0.929	0.241	0	Smooth Muscle Cells	Rbms3
0	3.60922	0.754	0.069	0	Smooth Muscle Cells	Sod3
0	7.00402	0.71	0.027	0	Smooth Muscle Cells	Des
0	4.51025	0.729	0.05	0	Smooth Muscle Cells	Prdm6
0	8.18994	0.704	0.03	0	Smooth Muscle Cells	Tpm2
0	7.4387	0.681	0.018	0	Smooth Muscle Cells	Synpo2
0	4.82868	0.808	0.145	0	Smooth Muscle Cells	Cacna1c
0	4.83328	0.722	0.061	0	Smooth Muscle Cells	Pdzrn3
0	3.03036	0.931	0.27	0	Smooth Muscle Cells	Prkg1
0	2.66376	0.808	0.15	0	Smooth Muscle Cells	Bgn
0	4.50956	0.733	0.077	0	Smooth Muscle Cells	Map1b
0	2.89378	0.94	0.285	0	Smooth Muscle Cells	Timp3
0	8.39994	0.66	0.008	0	Smooth Muscle Cells	Lmod1
0	2.67009	0.902	0.258	0	Smooth Muscle Cells	Igfbp7
0	4.21528	0.704	0.064	0	Smooth Muscle Cells	Ddr2
0	3.54693	0.77	0.131	0	Smooth Muscle Cells	Samd4
0	3.97224	0.697	0.06	0	Smooth Muscle Cells	Rgs6
0	3.85358	0.908	0.274	0	Smooth Muscle Cells	Cald1
0	3.23645	0.798	0.167	0	Smooth Muscle Cells	Sparcl1
0	3.63689	0.879	0.248	0	Smooth Muscle Cells	Mylk
0	2.51962	0.772	0.143	0	Smooth Muscle Cells	Ltbp4
0	3.32397	0.768	0.139	0	Smooth Muscle Cells	Nr2f2
0	4.1924	0.695	0.066	0	Smooth Muscle Cells	Zfpm2
0	3.05607	0.797	0.168	0	Smooth Muscle Cells	Fhl1
0	2.962	0.687	0.06	0	Smooth Muscle Cells	Col1a1
0	4.13681	0.837	0.212	0	Smooth Muscle Cells	Eln
0	3.93431	0.708	0.086	0	Smooth Muscle Cells	Palld
0	4.27765	0.704	0.087	0	Smooth Muscle Cells	Sema5a
0	4.53655	0.681	0.065	0	Smooth Muscle Cells	Ppp1r14a
0	3.42776	0.727	0.114	0	Smooth Muscle Cells	Cacnb2
0	6.36864	0.633	0.02	0	Smooth Muscle Cells	Dgkb
0	5.15693	0.674	0.07	0	Smooth Muscle Cells	Pcdh7
0	3.80797	0.649	0.052	0	Smooth Muscle Cells	Lama2
0	7.43905	0.616	0.026	0	Smooth Muscle Cells	Gpc6
0	4.87519	0.63	0.042	0	Smooth Muscle Cells	Ndrg2
0	3.18398	0.714	0.127	0	Smooth Muscle Cells	Sox5
0	6.15645	0.784	0.02	0	Dendritic Cells	Flt3
0	4.06661	0.803	0.116	0	Dendritic Cells	Pkib
0	3.16633	0.781	0.121	0	Dendritic Cells	Irf5
0	3.38494	0.726	0.075	0	Dendritic Cells	Slamf7
0	3.15261	0.774	0.137	0	Dendritic Cells	Tbc1d9
0	3.19728	0.812	0.188	0	Dendritic Cells	Cd83
0	2.43418	0.802	0.188	0	Dendritic Cells	Cd86
0	3.4142	0.711	0.101	0	Dendritic Cells	Basp1
0	3.4428	0.704	0.094	0	Dendritic Cells	Pmaip1
0	3.5547	0.704	0.095	0	Dendritic Cells	Bcl2a1d
0	3.47207	0.733	0.132	0	Dendritic Cells	Plbd1
0	2.34079	0.914	0.314	0	Dendritic Cells	Fmnl2
0	3.51321	0.811	0.212	0	Dendritic Cells	Tbc1d8
0	4.06368	0.665	0.067	0	Dendritic Cells	Srgap3
0	2.78883	0.908	0.322	0	Dendritic Cells	Ccdc88a
0	3.8489	0.641	0.061	0	Dendritic Cells	Rtn1
0	5.48129	0.605	0.025	0	Dendritic Cells	Hepacam2
0	2.57005	0.826	0.25	0	Dendritic Cells	Dapp1
0	2.47143	0.744	0.168	0	Dendritic Cells	Shtn1
0	3.14574	0.628	0.056	0	Dendritic Cells	Aif1
0	2.00297	0.736	0.165	0	Dendritic Cells	Ust
0	3.70537	0.657	0.089	0	Dendritic Cells	Pak1
0	3.92403	0.805	0.238	0	Dendritic Cells	Wdfy4
0	2.42926	0.652	0.086	0	Dendritic Cells	Jaml
0	4.06007	0.604	0.039	0	Dendritic Cells	Gm36723
0	3.38316	0.643	0.085	0	Dendritic Cells	Bcl2a1a
0	3.17581	0.685	0.127	0	Dendritic Cells	Cxcl16
0	3.06969	0.599	0.046	0	Dendritic Cells	Klrb1b
0	2.8709	0.832	0.286	0	Dendritic Cells	Trerf1
0	3.60778	0.585	0.041	0	Dendritic Cells	Kmo
0	2.03465	0.681	0.141	0	Dendritic Cells	Ap1s3
0	3.23066	0.617	0.078	0	Dendritic Cells	Fgd2
0	3.33456	0.875	0.338	0	Dendritic Cells	Rbpj
0	2.93265	0.704	0.167	0	Dendritic Cells	Bcl2a1b
0	2.07521	0.68	0.145	0	Dendritic Cells	Pld4
0	2.51877	0.803	0.269	0	Dendritic Cells	Ifi30
0	1.81911	0.686	0.154	0	Dendritic Cells	Runx3
0	2.96364	0.718	0.191	0	Dendritic Cells	Gng10
0	3.60494	0.651	0.125	0	Dendritic Cells	Ckb
0	2.49919	0.631	0.107	0	Dendritic Cells	Cd180
0	3.49361	0.607	0.085	0	Dendritic Cells	Havcr2
0	5.67953	0.55	0.029	0	Dendritic Cells	Tnip3
0	4.38907	0.554	0.034	0	Dendritic Cells	Batf3
0	2.46366	0.839	0.319	0	Dendritic Cells	Rab43
0	2.64388	0.631	0.113	0	Dendritic Cells	Nectin1
0	2.65471	0.806	0.289	0	Dendritic Cells	Syngr2
0	2.43062	0.643	0.126	0	Dendritic Cells	Tiam1
0	5.186	0.541	0.029	0	Dendritic Cells	Adam23
0	2.87172	0.741	0.229	0	Dendritic Cells	H2-DMb1
0	2.2847	0.652	0.157	0	Dendritic Cells	Rgs10
0	8.74982	0.988	0.009	0	Cilliated Cells	Lrriq1
0	8.30914	0.988	0.014	0	Cilliated Cells	Dnah9
0	8.31814	0.986	0.016	0	Cilliated Cells	Spag17
0	8.25457	0.981	0.011	0	Cilliated Cells	Cfap44
0	8.5251	0.977	0.01	0	Cilliated Cells	Stk33
0	8.14698	0.991	0.027	0	Cilliated Cells	Tmem212
0	7.73017	0.988	0.025	0	Cilliated Cells	Dnah6
0	8.26836	0.979	0.016	0	Cilliated Cells	Ankfn1
0	8.43571	0.968	0.007	0	Cilliated Cells	1700016K19Rik
0	8.48871	0.972	0.011	0	Cilliated Cells	Rgs22
0	7.85511	0.975	0.015	0	Cilliated Cells	Cdhr3
0	7.48055	0.979	0.02	0	Cilliated Cells	Cfap54
0	7.72065	0.97	0.011	0	Cilliated Cells	Spag6l
0	8.33728	0.972	0.014	0	Cilliated Cells	Hydin
0	8.01443	0.981	0.023	0	Cilliated Cells	Ccdc153
0	7.96632	0.972	0.014	0	Cilliated Cells	Ccdc170
0	7.96129	0.972	0.015	0	Cilliated Cells	Ccdc30
0	8.13217	0.97	0.013	0	Cilliated Cells	Dnah3
0	7.99647	0.972	0.016	0	Cilliated Cells	Ak9
0	8.23347	0.977	0.022	0	Cilliated Cells	Rp1
0	8.39404	0.968	0.013	0	Cilliated Cells	Cfap61
0	7.77053	0.968	0.013	0	Cilliated Cells	Fam183b
0	8.19358	0.961	0.007	0	Cilliated Cells	Cfap206
0	8.26561	0.963	0.009	0	Cilliated Cells	Ttc29
0	8.0985	0.968	0.016	0	Cilliated Cells	Spag16
0	8.40211	0.968	0.016	0	Cilliated Cells	Dnah5
0	7.90773	0.961	0.011	0	Cilliated Cells	Spata17
0	7.54279	0.961	0.012	0	Cilliated Cells	Dnah7b
0	8.30115	0.958	0.009	0	Cilliated Cells	Dnah7c
0	8.59041	0.954	0.005	0	Cilliated Cells	Elmod1
0	7.51142	0.965	0.016	0	Cilliated Cells	Foxj1
0	7.63671	0.975	0.026	0	Cilliated Cells	3300002A11Rik
0	8.35328	0.956	0.008	0	Cilliated Cells	Pierce1
0	8.03867	0.956	0.008	0	Cilliated Cells	Dnai3
0	7.17548	0.972	0.024	0	Cilliated Cells	Cep126
0	8.50554	0.956	0.008	0	Cilliated Cells	Hoatz
0	7.57444	0.956	0.009	0	Cilliated Cells	Nme9
0	7.9766	0.954	0.007	0	Cilliated Cells	Dnaaf11
0	8.296	0.951	0.005	0	Cilliated Cells	Gm29538
0	7.56844	0.958	0.013	0	Cilliated Cells	Rsph1
0	6.98917	0.972	0.028	0	Cilliated Cells	Ak7
0	7.175	0.972	0.028	0	Cilliated Cells	Spef2
0	7.34492	0.979	0.036	0	Cilliated Cells	Dynlrb2
0	6.77314	0.963	0.02	0	Cilliated Cells	Nek11
0	7.59726	0.958	0.015	0	Cilliated Cells	Arhgdig
0	7.27231	0.956	0.013	0	Cilliated Cells	Nme5
0	8.18278	0.975	0.033	0	Cilliated Cells	Cfap299
0	8.83753	0.947	0.005	0	Cilliated Cells	C230072F16Rik
0	8.39306	0.947	0.006	0	Cilliated Cells	Gm867
0	6.47859	0.961	0.021	0	Cilliated Cells	Mlf1
0	7.93092	0.948	0.031	0	IMs	C1qc
0	7.86496	0.973	0.062	0	IMs	C1qa
0	7.77864	0.957	0.046	0	IMs	C1qb
0	5.39314	0.887	0.067	0	IMs	Mafb
0	3.56034	0.912	0.118	0	IMs	Mrc1
0	7.21459	0.802	0.012	0	IMs	C3ar1
0	4.1983	0.918	0.131	0	IMs	Adgre1
0	4.21985	0.945	0.161	0	IMs	Csf1r
0	3.79138	0.896	0.143	0	IMs	Ifi207
0	4.29595	0.905	0.176	0	IMs	Dab2
0	4.54372	0.765	0.065	0	IMs	Aif1
0	3.20676	0.817	0.122	0	IMs	Cfh
0	5.69301	0.741	0.05	0	IMs	Pf4
0	7.93467	0.689	0.011	0	IMs	Ms4a7
0	5.18941	0.674	0.023	0	IMs	Mgl2
0	4.92552	0.689	0.045	0	IMs	B4galt6
0	5.45051	0.674	0.043	0	IMs	Arhgap22
0	5.06399	0.671	0.041	0	IMs	Abca9
0	6.62083	0.61	0.026	0	IMs	Ccl12
0	4.1323	0.622	0.071	0	IMs	Adap2
0	4.20672	0.601	0.058	0	IMs	Ccl2
0	5.08168	0.57	0.03	0	IMs	Gatm
0	4.89123	0.534	0.039	0	IMs	Lacc1
0	7.24026	0.494	0.006	0	IMs	Fcrls
0	4.84511	0.494	0.029	0	IMs	Kcnk13
0	4.43798	0.509	0.045	0	IMs	P3h2
0	5.47865	0.5	0.037	0	IMs	Ccl7
0	5.42906	0.463	0.02	0	IMs	Gpr34
0	5.00648	0.439	0.023	0	IMs	Hpgds
0	8.22166	0.396	0.005	0	IMs	Cd163
0	6.25748	0.332	0.009	0	IMs	Folr2
0	4.5933	0.28	0.013	0	IMs	G530011O06Rik
0	5.58314	0.271	0.007	0	IMs	Fxyd2
0	4.94577	0.241	0.008	0	IMs	Gm5086
0	5.3603	0.235	0.008	0	IMs	Scamp5
0	8.30953	0.189	0.001	0	IMs	Pla2g2d
0	8.76696	0.159	0.001	0	IMs	Mmp13
0	8.54731	0.149	0.001	0	IMs	Ms4a14
2.85934e-306	4.78374	0.424	0.034	9.63713e-302	IMs	Trem2
3.49128e-305	4.13565	0.521	0.052	1.1767e-300	IMs	Slco2b1
1.10919e-302	4.05227	0.534	0.054	3.73843e-298	IMs	Igf1
1.6916e-300	4.41046	0.47	0.042	5.70136e-296	IMs	Rab3il1
1.44726e-299	4.11296	0.643	0.081	4.87786e-295	IMs	Rnf150
9.5976e-297	3.59966	0.951	0.216	3.23478e-292	IMs	Pid1
3.19935e-292	5.59529	0.146	0.003	1.07831e-287	IMs	Ccl24
1.18517e-286	3.65779	0.759	0.123	3.99449e-282	IMs	Maf
2.51761e-280	5.81036	0.18	0.006	8.48534e-276	IMs	St18
2.58902e-277	5.42078	0.18	0.006	8.72605e-273	IMs	Gm15726
1.32851e-274	3.50938	0.439	0.039	4.47762e-270	IMs	Col14a1
1.10218e-273	3.63789	0.909	0.197	3.71478e-269	IMs	Cd86
0	6.17309	0.917	0.038	0	Monocytes	Ifi205
0	5.02895	0.931	0.079	0	Monocytes	Ifi211
0	4.59571	0.976	0.132	0	Monocytes	Ifi204
0	5.50982	0.9	0.082	0	Monocytes	Cxcl10
0	5.58585	0.883	0.065	0	Monocytes	Mx1
0	5.24135	0.921	0.113	0	Monocytes	Ms4a4c
0	4.24217	0.948	0.144	0	Monocytes	Ifi207
0	5.92803	0.848	0.056	0	Monocytes	Fcgr1
0	4.91497	0.91	0.122	0	Monocytes	Phf11b
0	4.0482	0.938	0.154	0	Monocytes	Ms4a6c
0	5.11772	0.924	0.144	0	Monocytes	Irf7
0	4.66373	0.862	0.091	0	Monocytes	Oasl1
0	5.15639	0.862	0.1	0	Monocytes	Ifit2
0	3.90809	0.934	0.184	0	Monocytes	Zbp1
0	3.61499	0.831	0.09	0	Monocytes	Oas3
0	5.54138	0.814	0.076	0	Monocytes	Ms4a6d
0	4.89547	0.855	0.124	0	Monocytes	Rsad2
0	5.01339	0.783	0.079	0	Monocytes	A330040F15Rik
0	3.92877	0.779	0.086	0	Monocytes	Slamf7
0	4.22137	0.769	0.078	0	Monocytes	Scimp
0	5.36044	0.724	0.04	0	Monocytes	Calhm6
0	3.85629	0.772	0.095	0	Monocytes	Cd40
0	3.65805	0.745	0.084	0	Monocytes	Ccr5
0	4.00176	0.714	0.066	0	Monocytes	Rasa4
0	5.64507	0.697	0.052	0	Monocytes	AA467197
0	5.59389	0.659	0.027	0	Monocytes	Phf11a
0	3.67157	0.703	0.074	0	Monocytes	Oas1a
0	4.32693	0.7	0.071	0	Monocytes	Adap2
0	4.15401	0.714	0.089	0	Monocytes	Il1rn
0	4.42655	0.69	0.066	0	Monocytes	Aif1
0	5.14199	0.641	0.032	0	Monocytes	Slamf8
0	5.26149	0.617	0.059	0	Monocytes	Cfb
0	4.52919	0.597	0.04	0	Monocytes	Gm5431
0	3.90045	0.614	0.059	0	Monocytes	Hk3
0	6.01928	0.579	0.029	0	Monocytes	Cxcl9
0	4.26479	0.579	0.043	0	Monocytes	Slfn9
0	5.26572	0.583	0.058	0	Monocytes	Ccl2
0	6.11292	0.531	0.011	0	Monocytes	G530011O06Rik
0	4.01694	0.552	0.045	0	Monocytes	Slc7a8
0	4.68302	0.514	0.021	0	Monocytes	Htr7
0	3.9762	0.528	0.039	0	Monocytes	Trim30c
0	4.59263	0.507	0.026	0	Monocytes	BC147527
0	6.59659	0.486	0.006	0	Monocytes	Cxcl11
0	4.23983	0.503	0.04	0	Monocytes	Lacc1
0	5.07643	0.5	0.04	0	Monocytes	Ifit1bl1
0	4.86273	0.438	0.029	0	Monocytes	Ccl12
0	4.91758	0.421	0.018	0	Monocytes	Adap2os
0	3.83004	0.369	0.021	0	Monocytes	Mefv
0	8.6613	0.314	0.002	0	Monocytes	Lhx2
0	5.25411	0.303	0.01	0	Monocytes	Aldh1b1
0	7.24222	0.966	0.131	0	ATIs	Ager
0	9.8916	0.824	0.015	0	ATIs	Rtkn2
0	5.47309	0.912	0.114	0	ATIs	Cldn18
0	7.541	0.824	0.032	0	ATIs	Akap5
0	6.12938	0.815	0.072	0	ATIs	Clic3
0	6.1471	0.727	0.038	0	ATIs	Pdpn
0	5.9929	0.741	0.06	0	ATIs	Krt7
0	6.45271	0.737	0.058	0	ATIs	Cyp2b10
0	4.45097	0.732	0.065	0	ATIs	Sec14l3
0	8.72061	0.668	0.014	0	ATIs	Igfbp2
0	6.62929	0.683	0.036	0	ATIs	Spock2
0	6.86967	0.693	0.05	0	ATIs	Col4a3
0	6.62517	0.693	0.064	0	ATIs	Col4a4
0	6.31197	0.673	0.05	0	ATIs	Ndnf
0	6.86871	0.58	0.015	0	ATIs	Flrt3
0	7.81092	0.571	0.012	0	ATIs	Scnn1g
0	7.66493	0.571	0.018	0	ATIs	Sema3a
0	6.61965	0.585	0.034	0	ATIs	Lama3
0	6.07118	0.571	0.037	0	ATIs	Lamc2
0	6.6322	0.551	0.022	0	ATIs	Itgb6
0	5.92218	0.546	0.03	0	ATIs	Ano1
0	6.16879	0.537	0.024	0	ATIs	Scnn1b
0	5.38618	0.537	0.034	0	ATIs	Epb41l4b
0	6.25275	0.522	0.022	0	ATIs	Abca5
0	6.5859	0.454	0.009	0	ATIs	Bdnf
0	5.92189	0.459	0.025	0	ATIs	Pard6b
0	6.71728	0.444	0.01	0	ATIs	Sh3rf2
0	5.30562	0.415	0.016	0	ATIs	Rcan2
0	6.13002	0.385	0.017	0	ATIs	Akr1c14
0	6.01687	0.366	0.014	0	ATIs	Arxes2
0	6.99047	0.332	0.006	0	ATIs	Misp3
0	6.90222	0.273	0.006	0	ATIs	Wnt3a
0	6.47624	0.268	0.007	0	ATIs	Sphk1
0	9.55992	0.249	0.001	0	ATIs	Slc22a22
0	7.03667	0.18	0.003	0	ATIs	Frmpd1
0	6.92637	0.18	0.003	0	ATIs	Lrtm2
0	8.23348	0.176	0.001	0	ATIs	Wnt10b
0	8.14878	0.161	0.001	0	ATIs	Wnt7a
0	7.98296	0.122	0.001	0	ATIs	Spink4
0	7.45933	0.117	0.001	0	ATIs	2410004I01Rik
0	10.9015	0.112	0	0	ATIs	Gm16212
0	8.075	0.107	0	0	ATIs	Prkag3
1.2117e-305	5.38793	0.8	0.09	4.08391e-301	ATIs	Mal2
2.0995e-300	5.53568	0.771	0.083	7.07617e-296	ATIs	Aqp5
5.10675e-284	4.73387	0.815	0.099	1.72118e-279	ATIs	Myh14
3.04394e-273	6.39713	0.4	0.022	1.02593e-268	ATIs	Scel
5.3925e-273	3.03131	0.376	0.019	1.81749e-268	ATIs	Gpm6a
2.17711e-271	5.08951	0.8	0.101	7.33772e-267	ATIs	Cryab
1.79259e-260	4.84849	0.19	0.005	6.04174e-256	ATIs	Ankrd1
3.80443e-260	6.82075	0.137	0.002	1.28224e-255	ATIs	Ptprn
0	9.21133	0.958	0.015	0	Mesothelial Cells	Gpm6a
0	9.52185	0.911	0.006	0	Mesothelial Cells	Fras1
0	7.58186	0.953	0.069	0	Mesothelial Cells	Igfbp5
0	7.02229	0.948	0.067	0	Mesothelial Cells	Gpc3
0	10.5405	0.885	0.006	0	Mesothelial Cells	Upk3b
0	10.3228	0.885	0.011	0	Mesothelial Cells	Msln
0	5.97459	0.948	0.078	0	Mesothelial Cells	Adamtsl1
0	5.4116	0.906	0.037	0	Mesothelial Cells	Flrt2
0	7.54432	0.88	0.013	0	Mesothelial Cells	Aldh1a2
0	5.33151	0.937	0.076	0	Mesothelial Cells	Sulf1
0	11.1951	0.848	0.002	0	Mesothelial Cells	Lrrn4
0	10.5	0.848	0.002	0	Mesothelial Cells	Muc16
0	5.75888	0.895	0.049	0	Mesothelial Cells	Efna5
0	6.85478	0.864	0.022	0	Mesothelial Cells	Upk1b
0	5.62303	0.89	0.049	0	Mesothelial Cells	Kank1
0	8.75437	0.843	0.004	0	Mesothelial Cells	Pkhd1l1
0	6.48473	0.911	0.074	0	Mesothelial Cells	Efemp1
0	7.12729	0.859	0.022	0	Mesothelial Cells	C2
0	6.98495	0.869	0.035	0	Mesothelial Cells	Grip1
0	5.2594	0.885	0.052	0	Mesothelial Cells	Plce1
0	7.04596	0.932	0.103	0	Mesothelial Cells	Igfbp6
0	4.76467	0.874	0.047	0	Mesothelial Cells	Dcn
0	4.72277	0.927	0.105	0	Mesothelial Cells	Serping1
0	6.97159	0.911	0.089	0	Mesothelial Cells	Rarres2
0	7.40248	0.838	0.016	0	Mesothelial Cells	Nkain4
0	4.88745	0.885	0.065	0	Mesothelial Cells	Ptgis
0	8.42566	0.827	0.009	0	Mesothelial Cells	Rspo1
0	6.15962	0.848	0.03	0	Mesothelial Cells	Gas1
0	5.80446	0.848	0.035	0	Mesothelial Cells	Bnc2
0	6.06414	0.874	0.07	0	Mesothelial Cells	Aebp1
0	8.09841	0.812	0.01	0	Mesothelial Cells	Cldn15
0	6.15546	0.838	0.037	0	Mesothelial Cells	C4b
0	2.84943	0.874	0.082	0	Mesothelial Cells	Ogn
0	9.91869	0.791	0.001	0	Mesothelial Cells	Wt1
0	4.79879	0.864	0.074	0	Mesothelial Cells	Slc4a4
0	4.34517	0.874	0.088	0	Mesothelial Cells	Cobl
0	8.08836	0.801	0.018	0	Mesothelial Cells	Sbsn
0	4.7679	0.874	0.092	0	Mesothelial Cells	Slc39a8
0	3.92235	0.853	0.072	0	Mesothelial Cells	Zfpm2
0	4.43453	0.843	0.063	0	Mesothelial Cells	Col4a4
0	7.93826	0.796	0.019	0	Mesothelial Cells	Fxyd3
0	3.95502	0.853	0.081	0	Mesothelial Cells	Myo5b
0	7.12442	0.78	0.009	0	Mesothelial Cells	Ildr2
0	5.64493	0.827	0.056	0	Mesothelial Cells	Gsta3
0	5.23457	0.806	0.037	0	Mesothelial Cells	Tmem108
0	5.46331	0.827	0.058	0	Mesothelial Cells	Pcolce
0	7.71918	0.775	0.008	0	Mesothelial Cells	Tmem151a
0	4.78014	0.827	0.06	0	Mesothelial Cells	Cfb
0	6.14954	0.796	0.03	0	Mesothelial Cells	Podn
0	4.71073	0.827	0.063	0	Mesothelial Cells	Tgfb2
0	6.45707	0.943	0.031	0	Prolif. Dendritic Cells	Mki67
0	7.13419	0.92	0.017	0	Prolif. Dendritic Cells	Pclaf
0	6.41591	0.903	0.028	0	Prolif. Dendritic Cells	Top2a
0	6.17011	0.869	0.018	0	Prolif. Dendritic Cells	Birc5
0	5.06983	0.88	0.063	0	Prolif. Dendritic Cells	Diaph3
0	5.8018	0.829	0.022	0	Prolif. Dendritic Cells	Kif11
0	3.93088	0.874	0.08	0	Prolif. Dendritic Cells	Smc2
0	5.5903	0.806	0.019	0	Prolif. Dendritic Cells	Knl1
0	5.10262	0.834	0.052	0	Prolif. Dendritic Cells	Cks1b
0	6.13069	0.76	0.017	0	Prolif. Dendritic Cells	Tpx2
0	6.07084	0.76	0.018	0	Prolif. Dendritic Cells	Kif15
0	3.99362	0.794	0.052	0	Prolif. Dendritic Cells	Racgap1
0	4.67447	0.766	0.034	0	Prolif. Dendritic Cells	Ncapd2
0	6.64962	0.743	0.015	0	Prolif. Dendritic Cells	Ube2c
0	5.53603	0.737	0.025	0	Prolif. Dendritic Cells	Nusap1
0	6.7765	0.714	0.009	0	Prolif. Dendritic Cells	Ccna2
0	6.54603	0.714	0.011	0	Prolif. Dendritic Cells	Cdca8
0	6.20123	0.697	0.013	0	Prolif. Dendritic Cells	Cenpe
0	6.41476	0.691	0.01	0	Prolif. Dendritic Cells	Cdca3
0	5.89511	0.691	0.015	0	Prolif. Dendritic Cells	Spc24
0	4.74767	0.714	0.039	0	Prolif. Dendritic Cells	Ncapg2
0	5.46205	0.686	0.013	0	Prolif. Dendritic Cells	Kif4
0	6.17833	0.669	0.011	0	Prolif. Dendritic Cells	Rrm2
0	5.2199	0.68	0.023	0	Prolif. Dendritic Cells	Prc1
0	4.22835	0.697	0.041	0	Prolif. Dendritic Cells	Mcm5
0	4.06198	0.703	0.05	0	Prolif. Dendritic Cells	Incenp
0	6.75749	0.663	0.011	0	Prolif. Dendritic Cells	Cenpf
0	5.9881	0.663	0.012	0	Prolif. Dendritic Cells	Cdk1
0	6.30292	0.657	0.007	0	Prolif. Dendritic Cells	Neil3
0	4.05225	0.691	0.042	0	Prolif. Dendritic Cells	Cit
0	4.25043	0.68	0.034	0	Prolif. Dendritic Cells	Lockd
0	5.17172	0.657	0.021	0	Prolif. Dendritic Cells	Ect2
0	4.43928	0.663	0.032	0	Prolif. Dendritic Cells	Cenpp
0	4.70931	0.651	0.021	0	Prolif. Dendritic Cells	Spc25
0	5.57667	0.646	0.016	0	Prolif. Dendritic Cells	Uhrf1
0	4.56406	0.657	0.036	0	Prolif. Dendritic Cells	Ccnb2
0	4.34514	0.634	0.025	0	Prolif. Dendritic Cells	Tacc3
0	4.65385	0.64	0.031	0	Prolif. Dendritic Cells	Brip1
0	5.34124	0.623	0.014	0	Prolif. Dendritic Cells	Cip2a
0	4.77432	0.629	0.021	0	Prolif. Dendritic Cells	Asf1b
0	4.53672	0.617	0.018	0	Prolif. Dendritic Cells	Cenpw
0	5.19245	0.611	0.02	0	Prolif. Dendritic Cells	Clspn
0	6.75512	0.594	0.006	0	Prolif. Dendritic Cells	Hmmr
0	5.00546	0.606	0.019	0	Prolif. Dendritic Cells	Ckap2l
0	5.70442	0.594	0.012	0	Prolif. Dendritic Cells	Aspm
0	5.13353	0.594	0.014	0	Prolif. Dendritic Cells	Rad51
0	7.50868	0.583	0.005	0	Prolif. Dendritic Cells	H1f5
0	4.33258	0.589	0.02	0	Prolif. Dendritic Cells	Kif20b
0	4.58974	0.583	0.018	0	Prolif. Dendritic Cells	Bard1
0	4.19251	0.6	0.035	0	Prolif. Dendritic Cells	Bub1b
0	6.236	0.944	0.018	0	Prolif. AMs	Pclaf
0	5.99485	0.952	0.032	0	Prolif. AMs	Mki67
0	6.0404	0.897	0.02	0	Prolif. AMs	Birc5
0	6.01769	0.857	0.018	0	Prolif. AMs	Tpx2
0	6.15222	0.865	0.03	0	Prolif. AMs	Top2a
0	5.53318	0.849	0.034	0	Prolif. AMs	Anln
0	6.73997	0.817	0.01	0	Prolif. AMs	Cdca3
0	4.08998	0.865	0.058	0	Prolif. AMs	Kif23
0	4.54993	0.857	0.054	0	Prolif. AMs	Cks1b
0	5.98795	0.802	0.014	0	Prolif. AMs	Cenpe
0	5.07298	0.817	0.035	0	Prolif. AMs	Bub1b
0	4.22105	0.833	0.053	0	Prolif. AMs	Racgap1
0	4.48119	0.81	0.035	0	Prolif. AMs	Ncapd2
0	5.89883	0.786	0.017	0	Prolif. AMs	Ube2c
0	4.22438	0.817	0.051	0	Prolif. AMs	Incenp
0	5.25933	0.786	0.023	0	Prolif. AMs	Kif11
0	5.36154	0.786	0.026	0	Prolif. AMs	Nusap1
0	5.74293	0.77	0.02	0	Prolif. AMs	Kif15
0	4.6617	0.786	0.039	0	Prolif. AMs	Ncapg2
0	6.5383	0.754	0.01	0	Prolif. AMs	Ccna2
0	6.56046	0.754	0.011	0	Prolif. AMs	Rrm2
0	5.77714	0.754	0.012	0	Prolif. AMs	Cdca8
0	4.22787	0.778	0.043	0	Prolif. AMs	Cit
0	5.94136	0.738	0.012	0	Prolif. AMs	Cenpf
0	4.77701	0.746	0.031	0	Prolif. AMs	Brip1
0	5.585	0.73	0.017	0	Prolif. AMs	Tk1
0	4.78523	0.722	0.021	0	Prolif. AMs	Knl1
0	5.92828	0.714	0.013	0	Prolif. AMs	Cdk1
0	5.15144	0.714	0.015	0	Prolif. AMs	Knstrn
0	4.96921	0.714	0.021	0	Prolif. AMs	Spc25
0	4.39363	0.73	0.037	0	Prolif. AMs	Ccnb2
0	4.37616	0.714	0.026	0	Prolif. AMs	Tacc3
0	6.2187	0.683	0.008	0	Prolif. AMs	Neil3
0	5.51286	0.698	0.024	0	Prolif. AMs	Prc1
0	6.33429	0.675	0.007	0	Prolif. AMs	Cep55
0	5.22694	0.683	0.017	0	Prolif. AMs	Uhrf1
0	4.51265	0.698	0.033	0	Prolif. AMs	Cenpp
0	5.07614	0.683	0.02	0	Prolif. AMs	Ckap2l
0	4.50575	0.69	0.028	0	Prolif. AMs	Efcab11
0	5.01838	0.683	0.022	0	Prolif. AMs	Ect2
0	4.88221	0.675	0.022	0	Prolif. AMs	Asf1b
0	6.74089	0.635	0.006	0	Prolif. AMs	Nuf2
0	4.98353	0.635	0.015	0	Prolif. AMs	Kif4
0	4.27444	0.643	0.024	0	Prolif. AMs	Mad2l1
0	4.54341	0.635	0.02	0	Prolif. AMs	Kif20b
0	5.62564	0.611	0.008	0	Prolif. AMs	Sgo1
0	5.45488	0.611	0.013	0	Prolif. AMs	Aspm
0	4.86816	0.627	0.03	0	Prolif. AMs	Sdk1
0	6.27957	0.603	0.007	0	Prolif. AMs	Melk
0	6.31301	0.603	0.007	0	Prolif. AMs	Ccnb1
0	7.75756	0.968	0.009	0	Club Cells	Gabrp
0	7.0417	0.968	0.026	0	Club Cells	Bmpr1b
0	6.46362	0.958	0.02	0	Club Cells	Cldn10
0	6.12723	0.947	0.021	0	Club Cells	Cckar
0	5.4706	0.958	0.041	0	Club Cells	Kcnk2
0	5.30678	0.926	0.024	0	Club Cells	Scnn1b
0	6.71974	0.926	0.025	0	Club Cells	Pigr
0	6.46055	0.916	0.017	0	Club Cells	Mgat3
0	5.43152	0.926	0.039	0	Club Cells	Slc4a5
0	7.50273	0.905	0.026	0	Club Cells	Lypd2
0	7.67051	0.874	0.005	0	Club Cells	Lrrc26
0	4.03095	0.905	0.037	0	Club Cells	Grip1
0	8.10006	0.874	0.008	0	Club Cells	Itprid1
0	4.58818	0.905	0.045	0	Club Cells	Tspan1
0	5.07822	0.884	0.025	0	Club Cells	Gpx2
0	6.04204	0.874	0.017	0	Club Cells	Lnx1
0	6.27253	0.874	0.018	0	Club Cells	Ppp2r2b
0	6.01039	0.863	0.021	0	Club Cells	Slc16a11
0	5.13158	0.853	0.019	0	Club Cells	Adam28
0	6.39476	0.842	0.011	0	Club Cells	Cnksr2
0	4.2108	0.863	0.042	0	Club Cells	Sox6
0	4.31961	0.853	0.033	0	Club Cells	Kcnk1
0	8.06026	0.811	0.005	0	Club Cells	Chad
0	4.53904	0.832	0.027	0	Club Cells	Col4a6
0	4.22599	0.821	0.028	0	Club Cells	Elf5
0	4.69707	0.821	0.029	0	Club Cells	Gpr39
0	4.67794	0.811	0.025	0	Club Cells	Parm1
0	4.85675	0.8	0.016	0	Club Cells	Sox2
0	5.69927	0.789	0.016	0	Club Cells	Reep6
0	5.35789	0.8	0.033	0	Club Cells	Cadm2
0	4.38993	0.779	0.014	0	Club Cells	Scnn1g
0	4.80929	0.779	0.028	0	Club Cells	Pon1
0	3.68157	0.779	0.028	0	Club Cells	Rbp4
0	7.50022	0.758	0.008	0	Club Cells	Fmo3
0	4.471	0.779	0.035	0	Club Cells	Ttc6
0	7.12365	0.737	0.007	0	Club Cells	Vtcn1
0	4.6245	0.758	0.029	0	Club Cells	Ngef
0	3.3194	0.758	0.032	0	Club Cells	Ano1
0	7.72166	0.726	0.005	0	Club Cells	Acsm1
0	4.65522	0.716	0.021	0	Club Cells	Gm26671
0	5.50696	0.705	0.013	0	Club Cells	Ace2
0	4.23038	0.716	0.029	0	Club Cells	Muc4
0	6.92516	0.684	0.006	0	Club Cells	Gm15883
0	6.00931	0.684	0.011	0	Club Cells	Muc20
0	4.05808	0.695	0.023	0	Club Cells	Dsg2
0	7.37492	0.674	0.004	0	Club Cells	Cyp4f15
0	7.09566	0.653	0.006	0	Club Cells	Wdr72
0	5.06083	0.642	0.015	0	Club Cells	Slc16a12
0	4.86522	0.642	0.019	0	Club Cells	Foxq1
0	5.82276	0.621	0.011	0	Club Cells	Aqp4
