# Supplementary material for: Macrophage-derived oncostatin M repairs the lung epithelial barrier during inflammatory damage
Source: Science. Author manuscript; Available in PMC 2025 Oct 23. (PMC12541708; doi:10.1126/science.adi8828)
Supplement: Data file S2 [file NIHMS2110192-supplement-Data_file_S2.xlsx]

## Sheet: C1 Gene List
Data file S2: Gene list and Reactome pathway analysis for ATII subclusters
List of genes for ATII cluster 1 (OSM-independent)
Details: Genes are filtered by adjusted p-value (<1E-5) and organized in descending order of log2 fold change (log2FC)
	p_val	avg_log2FC	pct.1	pct.2	p_val_adj	cluster	gene
Kcnk2	8.85292e-19	2.76516	0.325	0.077	2.98379e-14	1	Kcnk2
Slc35f3	8.56762e-12	2.493	0.163	0.027	2.88763e-07	1	Slc35f3
Myo3b	5.48081e-11	2.43987	0.15	0.025	1.84725e-06	1	Myo3b
Aox4	5.57887e-11	2.30026	0.183	0.04	1.8803e-06	1	Aox4
Kcnmb2	3.7571e-14	2.08447	0.293	0.08	1.26629e-09	1	Kcnmb2
St6galnac3	3.6652e-13	1.76919	0.346	0.123	1.23532e-08	1	St6galnac3
Lama3	1.43418e-14	1.71868	0.374	0.13	4.83376e-10	1	Lama3
Il1r1	8.5986e-17	1.6189	0.415	0.142	2.89807e-12	1	Il1r1
Adamts9	9.98988e-13	1.59593	0.382	0.151	3.36699e-08	1	Adamts9
St6gal1	2.94816e-12	1.58499	0.333	0.117	9.93649e-08	1	St6gal1
Hdac9	3.8369e-17	1.54348	0.577	0.285	1.29319e-12	1	Hdac9
Cftr	2.97107e-20	1.47368	0.78	0.471	1.00137e-15	1	Cftr
Gm4258	8.21514e-11	1.40486	0.317	0.123	2.76883e-06	1	Gm4258
Dclk1	2.94659e-13	1.32977	0.549	0.285	9.93118e-09	1	Dclk1
Ldlrad4	2.35999e-14	1.29541	0.557	0.289	7.95412e-10	1	Ldlrad4
Eeig2	2.28736e-14	1.28403	0.5	0.215	7.70931e-10	1	Eeig2
Msrb3	1.05371e-19	1.20352	0.78	0.452	3.55144e-15	1	Msrb3
Gm57257	1.19834e-10	1.10988	0.638	0.41	4.03887e-06	1	Gm57257
Srgap2	2.46214e-12	1.08837	0.622	0.368	8.2984e-08	1	Srgap2
Adam22	2.00231e-10	1.0479	0.606	0.391	6.74858e-06	1	Adam22
Mtus1	9.95795e-13	1.02384	0.634	0.37	3.35623e-08	1	Mtus1
Large1	3.84788e-17	1.0145	0.833	0.58	1.29689e-12	1	Large1
2610028H24Rik	1.13588e-13	1.01341	0.61	0.331	3.82836e-09	1	2610028H24Rik
Kalrn	6.92501e-12	0.99092	0.667	0.402	2.33401e-07	1	Kalrn
Fchsd2	4.00142e-14	0.97875	0.878	0.701	1.34864e-09	1	Fchsd2
Ptprk	1.34092e-22	0.952954	0.972	0.82	4.51942e-18	1	Ptprk
Pard3b	9.95355e-15	0.951522	0.809	0.519	3.35475e-10	1	Pard3b
Map3k20	1.13466e-18	0.943932	0.886	0.623	3.82425e-14	1	Map3k20
Gm20629	8.39071e-12	0.940396	0.801	0.602	2.828e-07	1	Gm20629
Malat1	2.01198e-28	0.928884	1	1	6.78117e-24	1	Malat1
Pde7b	3.72553e-16	0.92291	0.931	0.814	1.25565e-11	1	Pde7b
9030622O22Rik	6.56186e-11	0.918728	0.577	0.333	2.21161e-06	1	9030622O22Rik
Cdk13	3.43357e-16	0.911931	0.817	0.508	1.15725e-11	1	Cdk13
Grb14	2.47392e-21	0.868694	0.984	0.925	8.33808e-17	1	Grb14
Snx29	4.01102e-13	0.852927	0.817	0.573	1.35187e-08	1	Snx29
Atxn1	1.67009e-21	0.843269	0.984	0.866	5.62888e-17	1	Atxn1
Mrtfb	5.16805e-11	0.839797	0.618	0.341	1.74184e-06	1	Mrtfb
Dtnb	9.51283e-11	0.834787	0.772	0.542	3.2062e-06	1	Dtnb
Rictor	7.45522e-11	0.825555	0.756	0.487	2.51271e-06	1	Rictor
Nbea	6.59563e-16	0.821295	0.898	0.699	2.22299e-11	1	Nbea
Nt5c2	3.72181e-12	0.820765	0.622	0.349	1.2544e-07	1	Nt5c2
Cadps2	2.40947e-12	0.804426	0.817	0.613	8.12087e-08	1	Cadps2
Tmem132d	3.82946e-20	0.785975	0.984	0.885	1.29068e-15	1	Tmem132d
Pnisr	1.35296e-12	0.760377	0.817	0.502	4.56001e-08	1	Pnisr
Tmtc2	5.10251e-15	0.749527	0.955	0.803	1.71975e-10	1	Tmtc2
Mical2	2.33292e-12	0.74494	0.829	0.615	7.86288e-08	1	Mical2
Mir99ahg	2.25948e-13	0.74173	0.858	0.628	7.61535e-09	1	Mir99ahg
Ppm1h	1.4378e-10	0.736008	0.72	0.483	4.84595e-06	1	Ppm1h
Peli1	1.84154e-10	0.727287	0.776	0.6	6.20673e-06	1	Peli1
Foxp2	5.11235e-11	0.726573	0.894	0.757	1.72307e-06	1	Foxp2
Tcf4	4.22504e-11	0.716381	0.744	0.515	1.42401e-06	1	Tcf4
Rabgap1l	9.84297e-16	0.695715	0.951	0.784	3.31747e-11	1	Rabgap1l
Hivep2	6.72402e-11	0.692145	0.817	0.603	2.26627e-06	1	Hivep2
Ano6	2.6116e-12	0.689741	0.919	0.787	8.80212e-08	1	Ano6
Zcchc7	1.74101e-11	0.682709	0.85	0.64	5.86791e-07	1	Zcchc7
Thsd4	3.04185e-21	0.676727	0.984	0.91	1.02522e-16	1	Thsd4
Snd1	5.40224e-17	0.671356	0.947	0.835	1.82077e-12	1	Snd1
Ralgapa2	9.62714e-20	0.665974	0.996	0.935	3.24473e-15	1	Ralgapa2
Aox3	9.19239e-12	0.665391	0.911	0.772	3.0982e-07	1	Aox3
Svil	3.15538e-14	0.663023	0.959	0.797	1.06349e-09	1	Svil
Spag9	6.46714e-13	0.660198	0.89	0.667	2.17969e-08	1	Spag9
Tanc2	1.3794e-16	0.646525	0.976	0.904	4.64913e-12	1	Tanc2
Stag1	1.66729e-10	0.640504	0.894	0.703	5.61945e-06	1	Stag1
Setd5	4.69843e-11	0.638062	0.841	0.653	1.58356e-06	1	Setd5
Akap13	1.54654e-15	0.636552	0.972	0.923	5.21245e-11	1	Akap13
Atrnl1	4.8629e-12	0.636296	0.927	0.776	1.63899e-07	1	Atrnl1
Pde4d	3.59919e-27	0.630716	1	0.996	1.21307e-22	1	Pde4d
Rere	2.63514e-17	0.616703	0.992	0.881	8.88148e-13	1	Rere
Ppp3ca	1.55465e-11	0.612314	0.996	0.91	5.2398e-07	1	Ppp3ca
Atp13a3	2.86346e-15	0.603351	0.963	0.858	9.65102e-11	1	Atp13a3
Fam193a	2.63687e-10	0.589487	0.764	0.513	8.8873e-06	1	Fam193a
Pbx1	3.16045e-18	0.574814	0.984	0.956	1.0652e-13	1	Pbx1
Baiap2l1	1.65101e-11	0.57213	0.959	0.803	5.56458e-07	1	Baiap2l1
Rai14	6.3011e-12	0.560814	0.988	0.887	2.12372e-07	1	Rai14
Nfia	8.08185e-14	0.558673	0.972	0.92	2.72391e-09	1	Nfia
Fgfr2	7.8958e-12	0.556082	0.984	0.935	2.6612e-07	1	Fgfr2
Usp34	9.92665e-11	0.495233	0.988	0.826	3.34568e-06	1	Usp34
Alcam	4.39295e-17	0.483846	1	0.996	1.4806e-12	1	Alcam
Pard3	3.56792e-15	0.480277	0.988	0.954	1.20253e-10	1	Pard3
Gphn	2.05101e-11	0.478691	0.963	0.902	6.91273e-07	1	Gphn
Cd36	2.40981e-14	0.474466	0.992	0.994	8.12203e-10	1	Cd36
Itga9	2.99107e-11	0.468955	0.984	0.931	1.00811e-06	1	Itga9
Pip5k1b	2.67497e-12	0.449196	0.992	0.943	9.01572e-08	1	Pip5k1b
Zbtb20	2.80949e-10	0.448849	0.996	0.975	9.4691e-06	1	Zbtb20
Mecom	1.57385e-12	0.411089	1	0.992	5.30451e-08	1	Mecom
Luc7l2	8.55442e-11	0.406755	0.976	0.918	2.88318e-06	1	Luc7l2
Sfta3-ps	3.63036e-12	0.394745	1	0.983	1.22358e-07	1	Sfta3-ps
Adk	2.06362e-10	0.394121	0.992	0.975	6.95522e-06	1	Adk
Nckap5	4.17372e-12	0.393002	1	0.992	1.40671e-07	1	Nckap5

## Sheet: C2 Gene List
Data file S2: Gene list and Reactome pathway analysis for ATII subclusters
List of genes for ATII cluster 2 (OSM-dependent)
Details: Genes are filtered by adjusted p-value (<1E-5) and organized in descending order of log2 fold change (log2FC)
	p_val	avg_log2FC	pct.1	pct.2	p_val_adj	cluster	gene
Scd2	2.93112e-24	0.754312	0.972	0.945	9.87903e-20	2	Scd2
Scd1	1.19487e-18	0.73441	0.998	0.99	4.02719e-14	2	Scd1
Mid1ip1	6.38736e-16	0.721741	0.902	0.837	2.1528e-11	2	Mid1ip1
Cat	4.20371e-21	0.668179	0.987	0.909	1.41682e-16	2	Cat
Gpam	1.86475e-12	0.652333	0.857	0.775	6.28494e-08	2	Gpam
Fabp5	3.41895e-13	0.638748	0.944	0.899	1.15232e-08	2	Fabp5
Npc2	1.0388e-38	0.623025	0.998	0.993	3.50117e-34	2	Npc2
Dbi	2.2289e-17	0.597259	0.965	0.925	7.51227e-13	2	Dbi
S100g	1.2511e-11	0.594054	0.978	0.948	4.2167e-07	2	S100g
Mtch1	4.65213e-11	0.563006	0.913	0.883	1.56795e-06	2	Mtch1
Prdx6	6.29974e-11	0.541056	0.928	0.902	2.12327e-06	2	Prdx6
Fasn	9.08869e-17	0.516881	0.974	0.951	3.06325e-12	2	Fasn
Rps19	3.58495e-32	0.4831	0.996	0.99	1.20827e-27	2	Rps19
Fau	4.67575e-24	0.470738	0.998	0.98	1.57591e-19	2	Fau
Rnase4	4.31125e-13	0.468079	0.976	0.945	1.45306e-08	2	Rnase4
Lpcat1	2.67245e-21	0.457301	0.996	0.99	9.00724e-17	2	Lpcat1
Naca	2.20569e-13	0.449778	0.967	0.964	7.43406e-09	2	Naca
Rpl37a	5.41858e-24	0.444902	0.998	0.987	1.82628e-19	2	Rpl37a
Rpl21	3.53251e-25	0.434626	0.993	0.984	1.1906e-20	2	Rpl21
Chchd10	2.87889e-10	0.429515	0.946	0.935	9.703e-06	2	Chchd10
Rps14	2.98949e-19	0.421375	0.996	0.977	1.00758e-14	2	Rps14
Rps10	4.85896e-18	0.414872	0.996	0.98	1.63767e-13	2	Rps10
Cox4i1	3.49226e-11	0.405129	0.991	0.961	1.17703e-06	2	Cox4i1
Rpl9	2.8027e-15	0.399762	0.991	0.98	9.44621e-11	2	Rpl9
Eef2	1.341e-11	0.395955	0.976	0.974	4.51972e-07	2	Eef2
Rps9	1.46405e-17	0.382543	0.993	0.987	4.93443e-13	2	Rps9
Rpl7	2.00432e-14	0.377128	0.996	0.974	6.75536e-10	2	Rpl7
Rpl17	8.11536e-12	0.364975	0.989	0.974	2.7352e-07	2	Rpl17
Rps25	1.94258e-12	0.363177	0.989	0.98	6.54729e-08	2	Rps25
Rps27	1.90093e-10	0.361256	0.985	0.974	6.4069e-06	2	Rps27
Rpl30	1.50708e-13	0.360145	0.989	0.987	5.07946e-09	2	Rpl30
Rpl27a	9.43208e-16	0.359564	0.998	0.984	3.17899e-11	2	Rpl27a
Rpl34	1.06967e-11	0.358249	0.996	0.984	3.60522e-07	2	Rpl34
Rps15	8.30993e-17	0.357409	0.996	0.98	2.80078e-12	2	Rps15
Rps4x	8.62888e-13	0.352059	0.991	0.98	2.90828e-08	2	Rps4x
Rps5	5.0417e-11	0.349348	0.985	0.974	1.69925e-06	2	Rps5
Rpl18a	2.51444e-13	0.345325	0.993	0.974	8.47465e-09	2	Rpl18a
Rpl28	1.00509e-11	0.344109	0.996	0.974	3.38754e-07	2	Rpl28
Rps3a1	4.85555e-16	0.344077	0.991	0.984	1.63651e-11	2	Rps3a1
Rps28	8.25905e-11	0.342778	0.991	0.974	2.78363e-06	2	Rps28
Rpl13a	6.0697e-14	0.34103	0.996	0.977	2.04573e-09	2	Rpl13a
Rps8	1.63267e-17	0.337447	0.996	0.99	5.50276e-13	2	Rps8
Rps15a	4.67912e-11	0.335267	0.996	0.977	1.57705e-06	2	Rps15a
Rpsa	2.87823e-10	0.33132	0.993	0.98	9.70079e-06	2	Rpsa
Rps24	1.86694e-14	0.328047	0.998	0.984	6.29233e-10	2	Rps24
Rpl26	2.24342e-12	0.327407	0.993	0.98	7.56123e-08	2	Rpl26
Slc34a2	2.93919e-22	0.325487	1	0.997	9.90623e-18	2	Slc34a2
Rpl19	2.27443e-11	0.317875	0.998	0.98	7.66575e-07	2	Rpl19
Rpl23	6.84585e-14	0.317567	0.996	0.984	2.30732e-09	2	Rpl23
Rps12	2.08116e-15	0.315354	0.996	0.98	7.01434e-11	2	Rps12
Eef1a1	3.3097e-14	0.309957	0.996	0.99	1.1155e-09	2	Eef1a1
Rpl41	4.08514e-13	0.308347	1	0.98	1.37685e-08	2	Rpl41
Rpl8	7.42039e-11	0.302632	0.993	0.977	2.50097e-06	2	Rpl8
Rpl13	3.54035e-11	0.286632	0.998	0.987	1.19324e-06	2	Rpl13
Tpt1	8.06792e-14	0.273881	0.998	0.993	2.71921e-09	2	Tpt1
Rps27a	1.35161e-10	0.271718	0.998	0.98	4.55545e-06	2	Rps27a
mt-Nd2	1.80883e-10	0.26299	0.996	1	6.09649e-06	2	mt-Nd2
Sftpc	2.21329e-15	0.255023	1	1	7.45968e-11	2	Sftpc
Sftpb	2.04006e-19	0.253665	1	1	6.87583e-15	2	Sftpb
Fth1	1.63285e-21	0.212717	1	0.99	5.50336e-17	2	Fth1

## Sheet: C3 Gene List
Data file S2: Gene list and Reactome pathway analysis for ATII subclusters
List of genes for ATII cluster 3 (ISGhi)
Details: Genes are filtered by adjusted p-value (<1E-5) and organized in descending order of log2 fold change (log2FC)
	p_val	avg_log2FC	pct.1	pct.2	p_val_adj	cluster	gene
Gm4841	2.15895e-40	9.00161	0.246	0	7.27654e-36	3	Gm4841
Orm1	3.22991e-27	8.11257	0.18	0.001	1.08861e-22	3	Orm1
F830016B08Rik	9.16658e-49	7.83866	0.344	0.004	3.0895e-44	3	F830016B08Rik
Gbp5	4.48027e-51	7.46721	0.459	0.017	1.51003e-46	3	Gbp5
Iigp1	8.61665e-77	7.38024	0.869	0.072	2.90416e-72	3	Iigp1
Gbp2	1.67388e-55	7.04228	0.721	0.072	5.64165e-51	3	Gbp2
Gm4951	2.20605e-58	6.75575	0.557	0.025	7.43527e-54	3	Gm4951
Ubd	2.3428e-14	6.75227	0.082	0	7.89617e-10	3	Ubd
Gbp3	2.53232e-68	6.63095	0.557	0.016	8.53494e-64	3	Gbp3
Apol9b	6.04305e-17	6.61144	0.098	0	2.03675e-12	3	Apol9b
Ifi44	5.05485e-42	6.42575	0.328	0.007	1.70369e-37	3	Ifi44
Orm2	9.11803e-12	6.33242	0.066	0	3.07314e-07	3	Orm2
Cntnap5a	9.11803e-12	5.77371	0.066	0	3.07314e-07	3	Cntnap5a
Zbp1	1.08346e-47	5.71938	0.475	0.024	3.65171e-43	3	Zbp1
Cxcl1	6.7944e-12	5.7147	0.18	0.02	2.28998e-07	3	Cxcl1
Tnfrsf9	9.28463e-47	5.58328	0.525	0.035	3.12929e-42	3	Tnfrsf9
Gbp4	1.16313e-24	5.53047	0.295	0.021	3.92021e-20	3	Gbp4
Neurl3	8.78114e-20	5.52447	0.18	0.007	2.95959e-15	3	Neurl3
Gbp6	5.29131e-56	5.4506	0.705	0.064	1.78338e-51	3	Gbp6
Igtp	3.64391e-68	5.3739	0.869	0.091	1.22814e-63	3	Igtp
Cd274	5.75974e-32	5.33883	0.41	0.034	1.94126e-27	3	Cd274
Gbp11	7.30009e-12	5.33069	0.082	0.001	2.46042e-07	3	Gbp11
Batf2	6.27304e-23	5.29905	0.213	0.008	2.11426e-18	3	Batf2
Slfn9	7.12942e-23	5.24047	0.18	0.004	2.4029e-18	3	Slfn9
Fcer2a	2.11418e-26	5.23863	0.295	0.018	7.12564e-22	3	Fcer2a
Ifi47	4.83496e-53	5.13807	0.689	0.065	1.62958e-48	3	Ifi47
Tgtp1	2.46072e-50	5.07414	0.475	0.02	8.29363e-46	3	Tgtp1
Serpina10	2.08299e-20	5.05358	0.213	0.011	7.02051e-16	3	Serpina10
Gbp8	6.1999e-18	5.03346	0.23	0.018	2.08961e-13	3	Gbp8
Gbp7	4.83364e-50	5.0061	0.656	0.062	1.62913e-45	3	Gbp7
Oasl1	6.85441e-17	5.00451	0.115	0.001	2.31021e-12	3	Oasl1
Ly6i	3.22769e-43	5.00405	0.738	0.112	1.08786e-38	3	Ly6i
C1s1	2.2722e-17	4.97861	0.18	0.01	7.65822e-13	3	C1s1
Rsad2	5.34113e-13	4.95607	0.148	0.01	1.80018e-08	3	Rsad2
Isg15	6.00455e-58	4.88692	0.738	0.068	2.02377e-53	3	Isg15
Slfn8	1.86019e-12	4.82499	0.098	0.003	6.26957e-08	3	Slfn8
Or2v1	6.33902e-20	4.79742	0.246	0.018	2.1365e-15	3	Or2v1
Tgtp2	2.16899e-24	4.76943	0.213	0.007	7.31036e-20	3	Tgtp2
Gbp9	3.30223e-17	4.76103	0.18	0.01	1.11298e-12	3	Gbp9
Nfkbie	2.8975e-15	4.7047	0.18	0.013	9.76572e-11	3	Nfkbie
Tnfsf10	9.99586e-43	4.63008	0.557	0.048	3.36901e-38	3	Tnfsf10
Oasl2	4.15476e-57	4.58045	0.721	0.065	1.40032e-52	3	Oasl2
Tap1	2.84648e-53	4.57125	0.885	0.147	9.59379e-49	3	Tap1
Cxcl5	4.96703e-23	4.54249	0.279	0.02	1.67409e-18	3	Cxcl5
Irgm1	1.46018e-57	4.50146	0.836	0.106	4.92139e-53	3	Irgm1
Cp	4.54369e-14	4.4507	0.361	0.075	1.5314e-09	3	Cp
Gm12185	1.2831e-44	4.44042	0.574	0.048	4.32455e-40	3	Gm12185
Cxcl3	9.46187e-14	4.43824	0.18	0.016	3.18903e-09	3	Cxcl3
Il18bp	5.99909e-36	4.39671	0.426	0.03	2.02193e-31	3	Il18bp
Irf7	1.57122e-24	4.33178	0.295	0.021	5.29564e-20	3	Irf7
Nlrc5	1.15297e-42	4.32341	0.623	0.068	3.88595e-38	3	Nlrc5
Stat1	1.45163e-49	4.27155	0.951	0.223	4.89256e-45	3	Stat1
Steap4	3.19686e-21	4.26059	0.311	0.031	1.07747e-16	3	Steap4
Usp18	4.85563e-28	4.2564	0.377	0.033	1.63654e-23	3	Usp18
Slc26a4	2.55408e-37	4.2422	0.754	0.146	8.60829e-33	3	Slc26a4
Gm56817	6.37349e-11	4.21853	0.098	0.004	2.14812e-06	3	Gm56817
H2-DMb2	3.18262e-18	4.20761	0.262	0.025	1.07267e-13	3	H2-DMb2
Gm5431	4.5141e-25	4.16586	0.23	0.008	1.52143e-20	3	Gm5431
Pigr	2.07008e-35	4.15556	0.557	0.065	6.977e-31	3	Pigr
Adora3	6.98337e-13	4.15263	0.131	0.007	2.35368e-08	3	Adora3
Rgs16	2.07081e-14	4.04132	0.18	0.014	6.97945e-10	3	Rgs16
Ccrl2	2.73556e-10	4.00893	0.131	0.011	9.21993e-06	3	Ccrl2
Socs1	1.42976e-30	4.00232	0.361	0.024	4.81887e-26	3	Socs1
C1ra	4.15405e-15	3.97321	0.213	0.02	1.40008e-10	3	C1ra
Psmb9	1.81846e-37	3.96408	0.738	0.143	6.12893e-33	3	Psmb9
Cited4	1.30093e-20	3.95011	0.279	0.024	4.38464e-16	3	Cited4
9930111J21Rik2	3.59177e-36	3.93016	0.492	0.044	1.21057e-31	3	9930111J21Rik2
Irgm2	2.31149e-44	3.91199	0.738	0.106	7.79064e-40	3	Irgm2
Sting1	4.07996e-25	3.85238	0.426	0.052	1.37511e-20	3	Sting1
Bst2	4.21809e-39	3.79394	0.885	0.238	1.42167e-34	3	Bst2
Psmb8	4.49586e-34	3.69461	0.852	0.262	1.51528e-29	3	Psmb8
Ube2l6	4.25096e-24	3.65004	0.361	0.037	1.43274e-19	3	Ube2l6
Ppa1	5.31248e-42	3.64362	0.852	0.175	1.79052e-37	3	Ppa1
Cd14	1.02578e-17	3.63384	0.574	0.168	3.45729e-13	3	Cd14
Noxo1	1.12647e-30	3.62859	0.541	0.075	3.79665e-26	3	Noxo1
Mpeg1	6.17134e-40	3.61578	0.689	0.096	2.07999e-35	3	Mpeg1
Ifitm3	1.46867e-20	3.57828	0.738	0.281	4.95001e-16	3	Ifitm3
Psme2b	2.59972e-19	3.57047	0.213	0.013	8.76208e-15	3	Psme2b
Tap2	4.97001e-28	3.54473	0.689	0.157	1.67509e-23	3	Tap2
Ly6a	1.2075e-26	3.4187	0.82	0.25	4.06975e-22	3	Ly6a
Psmb10	4.94494e-23	3.41247	0.672	0.181	1.66664e-18	3	Psmb10
Csf1	4.0198e-14	3.35203	0.23	0.027	1.35483e-09	3	Csf1
Parp14	1.2021e-30	3.32964	0.787	0.207	4.05154e-26	3	Parp14
Lcn2	2.77086e-26	3.32524	0.984	0.895	9.3389e-22	3	Lcn2
Cmpk2	1.30968e-16	3.32269	0.295	0.038	4.41413e-12	3	Cmpk2
H2-Q6	5.87256e-32	3.28595	0.705	0.139	1.97929e-27	3	H2-Q6
D17H6S56E-5	3.36557e-29	3.24737	0.705	0.157	1.13433e-24	3	D17H6S56E-5
Herc6	1.29093e-27	3.24341	0.656	0.124	4.35094e-23	3	Herc6
Ifi27l2a	3.44299e-12	3.15534	0.475	0.151	1.16042e-07	3	Ifi27l2a
Lgals3bp	1.43006e-22	3.1369	0.541	0.109	4.81986e-18	3	Lgals3bp
H2-T22	2.65598e-25	3.13474	0.574	0.107	8.9517e-21	3	H2-T22
Rtp4	8.93113e-23	3.12641	0.492	0.085	3.01015e-18	3	Rtp4
H2-Q7	1.87944e-20	3.09425	0.656	0.185	6.33448e-16	3	H2-Q7
H2-M3	5.3144e-11	3.07955	0.213	0.031	1.79117e-06	3	H2-M3
Wars1	2.74583e-12	3.07578	0.557	0.214	9.25456e-08	3	Wars1
Muc4	4.36188e-18	3.06639	0.541	0.126	1.47013e-13	3	Muc4
Gm16685	5.38475e-12	3.05546	0.525	0.187	1.81488e-07	3	Gm16685
Xaf1	6.59945e-22	3.02808	0.426	0.062	2.22428e-17	3	Xaf1
Alpl	5.41039e-16	2.99156	0.279	0.034	1.82352e-11	3	Alpl
H2-T23	3.19831e-21	2.973	0.721	0.272	1.07796e-16	3	H2-T23

## Sheet: C1 Reactome Table
Data file S2: Gene list and Reactome pathway analysis for ATII subclusters
Reactome Table for ATII cluster 1 (OSM-independent)
Details: Input and ran through Enrichr
Term		P-value	Adjusted P-value	-log10 adjusted p-value	Old P-value	Old Adjusted P-value	Odds Ratio	Combined Score	Genes
O-linked Glycosylation		0.000156	0.0518518	1.28524	0	0	10.8137	94.7765	ST6GAL1;LARGE1;ST6GALNAC3;ADAMTS9;THSD4
Maturation of Protein 3A 9683673		0.000861	0.0870818	1.06007	0	0	57.1925	403.638	ST6GAL1;ST6GALNAC3
Maturation of Protein 3A 9694719		0.000861	0.0870818	1.06007	0	0	57.1925	403.638	ST6GAL1;ST6GALNAC3
Ribavirin ADME		0.00104918	0.0870818	1.06007	0	0	50.8352	348.717	ADK;NT5C2
Diseases Associated With O-glycosylation of Proteins		0.00391365	0.219002	0.659552	0	0	10.1794	56.4272	LARGE1;ADAMTS9;THSD4
Signal Transduction		0.00463654	0.219002	0.659552	0	0	2.06347	11.0886	PDE4D;USP34;LAMA3;PTPRK;HDAC9;KALRN;PBX1;AKAP13;PPP3CA;STAG1;BAIAP2L1;MECOM;NBEA;PARD3;RICTOR;PIP5K1B;TCF4;PDE7B;SRGAP2;CFTR;FGFR2
DARPP-32 Events		0.00507086	0.219002	0.659552	0	0	20.7827	109.821	PPP3CA;PDE4D
Late SARS-CoV-2 Infection Events		0.00546673	0.219002	0.659552	0	0	8.9855	46.8062	ST6GAL1;ANO6;ST6GALNAC3
Termination of O-glycan Biosynthesis		0.0059368	0.219002	0.659552	0	0	19.0489	97.6555	ST6GAL1;ST6GALNAC3
Myogenesis		0.00735263	0.228537	0.641044	0	0	16.9298	83.1708	SPAG9;TCF4
Opioid Signalling		0.00757201	0.228537	0.641044	0	0	7.94868	38.8157	PPP3CA;NBEA;PDE4D
Sialic Acid Metabolism		0.00945263	0.261523	0.58249	0	0	14.7423	68.7207	ST6GAL1;ST6GALNAC3
Translation of Structural Proteins 9683701		0.0105911	0.270479	0.567866	0	0	13.8474	62.9746	ST6GAL1;ST6GALNAC3
Defective B3GALTL Causes PpS		0.0124061	0.270565	0.567729	0	0	12.6916	55.7105	ADAMTS9;THSD4
Maturation of Spike Protein 9694548		0.0124061	0.270565	0.567729	0	0	12.6916	55.7105	ST6GAL1;ST6GALNAC3
O-glycosylation of TSR Domain-Containing Proteins		0.0130393	0.270565	0.567729	0	0	12.3479	53.5874	ADAMTS9;THSD4
Intracellular Signaling by Second Messengers		0.0143204	0.277056	0.557433	0	0	3.69104	15.6724	MECOM;NBEA;RICTOR;PIP5K1B;FGFR2
RHOF GTPase Cycle		0.0150211	0.277056	0.557433	0	0	11.4201	47.9451	BAIAP2L1;SRGAP2
NOTCH1 Intracellular Domain Regulates Transcription		0.019344	0.320638	0.493986	0	0	9.92754	39.1678	NBEA;HDAC9
Molybdenum Cofactor Biosynthesis		0.0264078	0.320638	0.493986	0	0	45.2409	164.41	GPHN
Scavenging by Class B Receptors		0.0264078	0.320638	0.493986	0	0	45.2409	164.41	CD36
Protein Repair		0.0264078	0.320638	0.493986	0	0	45.2409	164.41	MSRB3
Diseases of Glycosylation		0.0274344	0.320638	0.493986	0	0	4.82225	17.3406	LARGE1;ADAMTS9;THSD4
NRAGE Signals Death Through JNK		0.0284347	0.320638	0.493986	0	0	8.00726	28.507	AKAP13;KALRN
RHOQ GTPase Cycle		0.0284347	0.320638	0.493986	0	0	8.00726	28.507	SRGAP2;CFTR
Translation of Structural Proteins 9694635		0.0320888	0.320638	0.493986	0	0	7.48069	25.7279	ST6GAL1;ST6GALNAC3
Synthesis of Substrates in N-glycan Biosythesis		0.0330298	0.320638	0.493986	0	0	7.35966	25.099	ST6GAL1;ST6GALNAC3
O-linked Glycosylation of Mucins		0.0339816	0.320638	0.493986	0	0	7.24247	24.4936	ST6GAL1;ST6GALNAC3
Inactivation of CDC42 and RAC1		0.0350563	0.320638	0.493986	0	0	32.3117	108.27	SRGAP2
Cross-presentation of Particulate Exogenous Antigens (Phagosomes)		0.0350563	0.320638	0.493986	0	0	32.3117	108.27	CD36
WNT Mediated Activation of DVL		0.0350563	0.320638	0.493986	0	0	32.3117	108.27	PIP5K1B
PIP3 Activates AKT Signaling		0.0367965	0.320638	0.493986	0	0	3.33557	11.0152	MECOM;RICTOR;PIP5K1B;FGFR2
Signaling by WNT		0.0392759	0.320638	0.493986	0	0	3.26385	10.5656	PPP3CA;USP34;PIP5K1B;TCF4
Abacavir ADME		0.039352	0.320638	0.493986	0	0	28.2713	91.4636	NT5C2
Ca2+ Activated K+ Channels		0.039352	0.320638	0.493986	0	0	28.2713	91.4636	KCNMB2
Calcineurin Activates NFAT		0.039352	0.320638	0.493986	0	0	28.2713	91.4636	PPP3CA
Signaling by NOTCH1		0.0430138	0.320638	0.493986	0	0	6.33429	19.9292	NBEA;HDAC9
FGFR2b Ligand Binding and Activation		0.0436288	0.320638	0.493986	0	0	25.1288	78.7043	FGFR2
Cohesin Loading Onto Chromatin		0.0436288	0.320638	0.493986	0	0	25.1288	78.7043	STAG1
Cell Death Signalling via NRAGE, NRIF and NADE		0.0451302	0.320638	0.493986	0	0	6.16247	19.0926	AKAP13;KALRN
ECM Proteoglycans		0.0451302	0.320638	0.493986	0	0	6.16247	19.0926	LAMA3;ITGA9
Establishment of Sister Chromatid Cohesion		0.0478867	0.320638	0.493986	0	0	22.6148	68.7244	STAG1
Free Fatty Acids Regulate Insulin Secretion		0.0478867	0.320638	0.493986	0	0	22.6148	68.7244	CD36
CLEC7A (Dectin-1) Induces NFAT Activation		0.0478867	0.320638	0.493986	0	0	22.6148	68.7244	PPP3CA
Type I Hemidesmosome Assembly		0.0478867	0.320638	0.493986	0	0	22.6148	68.7244	LAMA3
Biosynthesis of the N-glycan Precursor (Dolichol LLO) and Transfer to a Nascent Protein		0.0483755	0.320638	0.493986	0	0	5.92148	17.9348	ST6GAL1;ST6GALNAC3
RAC1 GTPase Cycle		0.0489655	0.320638	0.493986	0	0	3.80252	11.4708	BAIAP2L1;SRGAP2;KALRN
G Alpha (12 13) Signalling Events		0.0494757	0.320638	0.493986	0	0	5.84527	17.5725	AKAP13;KALRN
RHO GTPase Cycle		0.050425	0.320638	0.493986	0	0	2.6038	7.77825	AKAP13;BAIAP2L1;SRGAP2;KALRN;CFTR
Tandem Pore Domain Potassium Channels		0.052126	0.320638	0.493986	0	0	20.5579	60.7298	KCNK2
TCF Dependent Signaling in Response to WNT		0.0522691	0.320638	0.493986	0	0	3.69936	10.9181	USP34;PIP5K1B;TCF4
Mitotic Telophase Cytokinesis		0.0563465	0.320638	0.493986	0	0	18.8438	54.199	STAG1
FGFR2c Ligand Binding and Activation		0.0563465	0.320638	0.493986	0	0	18.8438	54.199	FGFR2
Purine Salvage		0.0563465	0.320638	0.493986	0	0	18.8438	54.199	ADK
IRAK1 Recruits IKK Complex		0.0605485	0.320638	0.493986	0	0	17.3934	48.7764	PELI1
IRAK1 Recruits IKK Complex Upon TLR7 8 or 9 Stimulation		0.0605485	0.320638	0.493986	0	0	17.3934	48.7764	PELI1
LGI-ADAM Interactions		0.0605485	0.320638	0.493986	0	0	17.3934	48.7764	ADAM22
GPCR Downstream Signalling		0.063059	0.320638	0.493986	0	0	2.22332	6.14457	AKAP13;PPP3CA;NBEA;PDE4D;PDE7B;KALRN
Response of Endothelial Cells to Shear Stress		0.0645674	0.320638	0.493986	0	0	5.00695	13.7193	PDE4D;RICTOR
Cellular Responses to Mechanical Stimuli		0.0645674	0.320638	0.493986	0	0	5.00695	13.7193	PDE4D;RICTOR
N-Glycan Antennae Elongation		0.064732	0.320638	0.493986	0	0	16.1502	44.2111	ST6GAL1
Anchoring Fibril Formation		0.064732	0.320638	0.493986	0	0	16.1502	44.2111	LAMA3
RAC3 GTPase Cycle		0.0657856	0.320638	0.493986	0	0	4.95227	13.4769	BAIAP2L1;SRGAP2
Signaling by NOTCH		0.0665233	0.320638	0.493986	0	0	3.33681	9.04344	NBEA;HDAC9;PBX1
cGMP Effects		0.0688971	0.320638	0.493986	0	0	15.0727	40.3217	KCNMB2
TGF-beta Receptor Signaling in EMT (Epithelial to Mesenchymal Transition)		0.0688971	0.320638	0.493986	0	0	15.0727	40.3217	PARD3
P75 NTR Receptor-Mediated Signalling		0.0707346	0.320638	0.493986	0	0	4.74497	12.5686	AKAP13;KALRN
Metabolism of Nucleotides		0.0707346	0.320638	0.493986	0	0	4.74497	12.5686	ADK;NT5C2
Activated Point Mutants of FGFR2		0.0730438	0.320638	0.493986	0	0	14.13	36.9738	FGFR2
Purine Catabolism		0.0730438	0.320638	0.493986	0	0	14.13	36.9738	NT5C2
Interleukin-1 Signaling		0.0758014	0.320638	0.493986	0	0	4.55425	11.7483	IL1R1;PELI1
Potassium Channels		0.0770858	0.320638	0.493986	0	0	4.50893	11.5557	KCNMB2;KCNK2
Formation of the Nephric Duct		0.0771722	0.320638	0.493986	0	0	13.2981	34.066	MECOM
PKA Activation		0.0771722	0.320638	0.493986	0	0	13.2981	34.066	NBEA
Phospholipase C-mediated Cascade; FGFR2		0.0771722	0.320638	0.493986	0	0	13.2981	34.066	FGFR2
Tie2 Signaling		0.0771722	0.320638	0.493986	0	0	13.2981	34.066	GRB14
MyD88 Deficiency (TLR2 4)		0.0812825	0.320638	0.493986	0	0	12.5587	31.5202	CD36
Signaling by FGFR2 IIIa TM		0.0812825	0.320638	0.493986	0	0	12.5587	31.5202	FGFR2
Phase 4 - Resting Membrane Potential		0.0812825	0.320638	0.493986	0	0	12.5587	31.5202	KCNK2
Drug ADME		0.0849348	0.320638	0.493986	0	0	4.25481	10.4918	ADK;NT5C2
FGFR2 Ligand Binding and Activation		0.0853747	0.320638	0.493986	0	0	11.8971	29.2753	FGFR2
PKA-mediated Phosphorylation of CREB		0.0853747	0.320638	0.493986	0	0	11.8971	29.2753	NBEA
IRAK4 Deficiency (TLR2 4)		0.0853747	0.320638	0.493986	0	0	11.8971	29.2753	CD36
Induction of Cell-Cell Fusion		0.0853747	0.320638	0.493986	0	0	11.8971	29.2753	ANO6
PI3K AKT Signaling in Cancer		0.0862659	0.320638	0.493986	0	0	4.2152	10.3286	RICTOR;FGFR2
Developmental Biology		0.0875535	0.320638	0.493986	0	0	1.70642	4.156	SPAG9;ALCAM;MECOM;ADAM22;TCF4;CD36;SRGAP2;KALRN;PBX1;ITGA9
PI5P, PP2A and IER3 Regulate PI3K AKT Signaling		0.0876033	0.320638	0.493986	0	0	4.17632	10.1691	PIP5K1B;FGFR2
Signal Transduction by L1		0.0894488	0.320638	0.493986	0	0	11.3017	27.2833	ITGA9
MyD88 MAL(TIRAP) Cascade Initiated on Plasma Membrane		0.0930148	0.320638	0	0	4.02767	9.5657	PELI1;CD36
Toll Like Receptor TLR6 TLR2 Cascade		0.0930148	0.320638	0	0	4.02767	9.5657	PELI1;CD36
Chaperone Mediated Autophagy		0.093505	0.320638	0	0	10.763	25.5055	CFTR
Regulation of TLR by Endogenous Ligand		0.093505	0.320638	0	0	10.763	25.5055	CD36
Signaling by GPCR		0.094711	0.320638	0	0	1.98392	4.67596	AKAP13;PPP3CA;NBEA;PDE4D;PDE7B;KALRN
Negative Regulation of the PI3K AKT Network		0.0971361	0.320638	0	0	3.92291	9.14682	PIP5K1B;FGFR2
Toll Like Receptor 2 (TLR2) Cascade		0.0971361	0.320638	0	0	3.92291	9.14682	PELI1;CD36
Toll Like Receptor TLR1 TLR2 Cascade		0.0971361	0.320638	0	0	3.92291	9.14682	PELI1;CD36
SHC-mediated Cascade FGFR2		0.0975434	0.320638	0	0	10.2732	23.9105	FGFR2
Nitric Oxide Stimulates Guanylate Cyclase		0.0975434	0.320638	0	0	10.2732	23.9105	KCNMB2
Nucleotide Salvage		0.0975434	0.320638	0	0	10.2732	23.9105	ADK
PI-3K Cascade FGFR2		0.0975434	0.320638	0	0	10.2732	23.9105	FGFR2
RNA Polymerase III Transcription Termination		0.0975434	0.320638	0	0	10.2732	23.9105	NFIA
Cell Junction Organization		0.0985213	0.320677	0	0	3.88918	9.01311	PARD3;LAMA3
L1CAM Interactions		0.0999122	0.322047	0	0	3.85603	8.88222	ALCAM;ITGA9
CD28 Dependent PI3K Akt Signaling		0.101564	0.324223	0	0	9.82609	22.4729	RICTOR
NOTCH3 Intracellular Domain Regulates Transcription		0.105567	0.330643	0	0	9.41619	21.1715	PBX1
FRS-mediated FGFR2 Signaling		0.105567	0.330643	0	0	9.41619	21.1715	FGFR2
N-glycan Antennae Elongation in the Medial trans-Golgi		0.109552	0.336771	0	0	9.03909	19.9887	ST6GAL1
Constitutive Signaling by AKT1 E17K in Cancer		0.109552	0.336771	0	0	9.03909	19.9887	RICTOR
Diseases of Metabolism		0.113519	0.345764	0	0	2.6263	5.71427	LARGE1;ADAMTS9;THSD4
Notch-HLH Transcription Pathway		0.11747	0.351351	0	0	8.36869	17.9222	HDAC9
TGFBR3 Expression		0.11747	0.351351	0	0	8.36869	17.9222	TCF4
VEGFR2 Mediated Vascular Permeability		0.121403	0.355702	0	0	8.0694	17.0155	RICTOR
Laminin Interactions		0.125318	0.355702	0	0	7.79075	16.1806	LAMA3
MET Activates PTK2 Signaling		0.125318	0.355702	0	0	7.79075	16.1806	LAMA3
Downstream Signaling of Activated FGFR2		0.125318	0.355702	0	0	7.79075	16.1806	FGFR2
Interleukin-1 Family Signaling		0.128798	0.355702	0	0	3.29385	6.75078	IL1R1;PELI1
Degradation of the Extracellular Matrix		0.128798	0.355702	0	0	3.29385	6.75078	LAMA3;ADAMTS9
Tight Junction Interactions		0.129216	0.355702	0	0	7.53068	15.4098	PARD3
Turbulent Flow Shear Stress Activates Signaling by PIEZO1 and Integrins in Endothelial Cells		0.129216	0.355702	0	0	7.53068	15.4098	PDE4D
EGFR Downregulation		0.129216	0.355702	0	0	7.53068	15.4098	PTPRK
Transcriptional Regulation of Pluripotent Stem Cells		0.133097	0.355702	0	0	7.28739	14.6963	PBX1
Regulation of Necroptotic Cell Death		0.133097	0.355702	0	0	7.28739	14.6963	PELI1
FGFR2 Mutant Receptor Activation		0.136961	0.355702	0	0	7.0593	14.0343	FGFR2
Negative Regulation of FGFR2 Signaling		0.140808	0.355702	0	0	6.84504	13.4187	FGFR2
RIPK1-mediated Regulated Necrosis		0.140808	0.355702	0	0	6.84504	13.4187	PELI1
Late Endosomal Microautophagy		0.140808	0.355702	0	0	6.84504	13.4187	CFTR
Toll Like Receptor 4 (TLR4) Cascade		0.140847	0.355702	0	0	3.11211	6.09999	PELI1;CD36
Diseases of Signal Transduction by Growth Factor Receptors and Second Messengers		0.141651	0.355702	0	0	2.04911	4.00476	RICTOR;HDAC9;SND1;FGFR2
RHOA GTPase Cycle		0.14237	0.355702	0	0	3.09078	6.02494	AKAP13;KALRN
Nucleotide Catabolism		0.144638	0.355702	0	0	6.64338	12.8451	NT5C2
CD28 Co-Stimulation		0.144638	0.355702	0	0	6.64338	12.8451	RICTOR
CaM Pathway		0.144638	0.355702	0	0	6.64338	12.8451	NBEA
Calmodulin Induced Events		0.144638	0.355702	0	0	6.64338	12.8451	NBEA
Diseases Associated With the TLR Signaling Cascade		0.144638	0.355702	0	0	6.64338	12.8451	CD36
Diseases of Immune System		0.144638	0.355702	0	0	6.64338	12.8451	CD36
Regulation of TP53 Degradation		0.148451	0.359113	0	0	6.45325	12.3096	RICTOR
Extracellular Matrix Organization		0.149476	0.359113	0	0	2.30374	4.37853	LAMA3;ADAMTS9;ITGA9
Disease		0.149477	0.359113	0	0	1.43699	2.73115	ST6GAL1;IL1R1;ANO6;HDAC9;SND1;THSD4;RICTOR;CD36;LARGE1;ST6GALNAC3;ADAMTS9;CFTR;FGFR2
Ca-dependent Events		0.152247	0.359113	0	0	6.27367	11.8086	NBEA
Regulation of TP53 Expression and Degradation		0.152247	0.359113	0	0	6.27367	11.8086	RICTOR
SARS-CoV-1 Infection		0.154678	0.359113	0	0	2.93007	5.4687	ST6GAL1;ST6GALNAC3
Cell-Cell Communication		0.154678	0.359113	0	0	2.93007	5.4687	PARD3;LAMA3
Death Receptor Signaling		0.154678	0.359113	0	0	2.93007	5.4687	AKAP13;KALRN
G Alpha (S) Signalling Events		0.156231	0.3602	0	0	2.91114	5.40429	PDE4D;PDE7B
Signaling by TGFB Family Members		0.160909	0.365343	0	0	2.85578	5.21728	PARD3;TCF4
SARS-CoV-2 Infection		0.163275	0.365343	0	0	2.20566	3.99736	ST6GAL1;ANO6;ST6GALNAC3
RHOU GTPase Cycle		0.163536	0.365343	0	0	5.79021	10.4845	SRGAP2
G Alpha (I) Signalling Events		0.166514	0.365343	0	0	2.18419	3.91555	PPP3CA;NBEA;PDE4D
DAG and IP3 Signaling		0.167265	0.365343	0	0	5.64517	10.0945	NBEA
RNA Polymerase III Abortive And Retractive Initiation		0.167265	0.365343	0	0	5.64517	10.0945	NFIA
RNA Polymerase III Transcription		0.167265	0.365343	0	0	5.64517	10.0945	NFIA
MET Promotes Cell Motility		0.167265	0.365343	0	0	5.64517	10.0945	LAMA3
EPHB-mediated Forward Signaling		0.170979	0.371012	0	0	5.50721	9.72692	KALRN
Aggrephagy		0.174675	0.371745	0	0	5.37581	9.37985	CFTR
Assembly and Cell Surface Presentation of NMDA Receptors		0.174675	0.371745	0	0	5.37581	9.37985	NBEA
Signaling by FGFR2 in Disease		0.174675	0.371745	0	0	5.37581	9.37985	FGFR2
PI3K Cascade		0.178356	0.376579	0	0	5.25053	9.05177	FGFR2
Signaling by Rho GTPases		0.179803	0.376579	0	0	1.71736	2.9468	AKAP13;BAIAP2L1;SRGAP2;KALRN;CFTR
Toll-like Receptor Cascades		0.181457	0.376579	0	0	2.6382	4.50272	PELI1;CD36
SARS-CoV Infections		0.181484	0.376579	0	0	1.84968	3.15664	ST6GAL1;IL1R1;ANO6;ST6GALNAC3
PKMTs Methylate Histone Lysines		0.185669	0.378172	0	0	5.01667	8.44702	MECOM
Interleukin-10 Signaling		0.185669	0.378172	0	0	5.01667	8.44702	IL1R1
Kidney Development		0.185669	0.378172	0	0	5.01667	8.44702	MECOM
Signaling by Rho GTPases, Miro GTPases and RHOBTB3		0.191958	0.385834	0	0	1.67573	2.76576	AKAP13;BAIAP2L1;SRGAP2;KALRN;CFTR
IRS-mediated Signalling		0.192917	0.385834	0	0	4.80271	7.90284	FGFR2
Defective CFTR Causes Cystic Fibrosis		0.192917	0.385834	0	0	4.80271	7.90284	CFTR
PLC Beta Mediated Events		0.196517	0.386057	0	0	4.70241	7.65086	NBEA
Signaling by NOTCH3		0.196517	0.386057	0	0	4.70241	7.65086	PBX1
Signaling by TGFBR3		0.196517	0.386057	0	0	4.70241	7.65086	TCF4
IRS-related Events Triggered by IGF1R		0.207223	0.401928	0	0	4.42513	6.96499	FGFR2
Ub-specific Processing Proteases		0.207242	0.401928	0	0	2.41171	3.79572	USP34;CFTR
Signaling by EGFR		0.21076	0.401928	0	0	4.33982	6.75726	PTPRK
IGF1R Signaling Cascade		0.21076	0.401928	0	0	4.33982	6.75726	FGFR2
Synthesis of PIPs at the Plasma Membrane		0.21076	0.401928	0	0	4.33982	6.75726	PIP5K1B
G-protein Mediated Events		0.214281	0.401928	0	0	4.25772	6.55887	NBEA
Signaling by Type 1 Insulin-like Growth Factor 1 Receptor (IGF1R)		0.214281	0.401928	0	0	4.25772	6.55887	FGFR2
Insulin Receptor Signalling Cascade		0.214281	0.401928	0	0	4.25772	6.55887	FGFR2
Signaling by Receptor Tyrosine Kinases		0.216122	0.403103	0	0	1.7142	2.626	LAMA3;RICTOR;PTPRK;FGFR2
Sensory Processing of Sound by Outer Hair Cells of the Cochlea		0.217787	0.40394	0	0	4.17866	6.36928	MYO3B
Axon Guidance		0.220814	0.407279	0	0	1.6978	2.56441	ALCAM;SRGAP2;KALRN;ITGA9
Signaling by NOTCH1 HD+PEST Domain Mutants in Cancer		0.228212	0.409548	0	0	3.95813	5.84806	HDAC9
Signaling by NOTCH1 PEST Domain Mutants in Cancer		0.228212	0.409548	0	0	3.95813	5.84806	HDAC9
Signaling by NOTCH1 in Cancer		0.228212	0.409548	0	0	3.95813	5.84806	HDAC9
Constitutive Signaling by NOTCH1 HD+PEST Domain Mutants		0.228212	0.409548	0	0	3.95813	5.84806	HDAC9
Constitutive Signaling by NOTCH1 PEST Domain Mutants		0.228212	0.409548	0	0	3.95813	5.84806	HDAC9
Non-integrin membrane-ECM Interactions		0.231657	0.411283	0	0	3.88969	5.68868	LAMA3
Meiotic Synapsis		0.231657	0.411283	0	0	3.88969	5.68868	STAG1
Formation of the Beta-Catenin TCF Transactivating Complex		0.235086	0.414565	0	0	3.82357	5.53579	TCF4
Assembly of Collagen Fibrils and Other Multimeric Structures		0.2385	0.414565	0	0	3.75966	5.38904	LAMA3
Regulated Necrosis		0.2385	0.414565	0	0	3.75966	5.38904	PELI1
Regulation of PTEN Gene Transcription		0.2385	0.414565	0	0	3.75966	5.38904	MECOM
TP53 Regulates Transcription of DNA Repair Genes		0.241899	0.418214	0	0	3.69784	5.2481	CDK13
Signaling by FGFR in Disease		0.245283	0.418214	0	0	3.63801	5.11266	FGFR2
Ca2+ Pathway		0.245283	0.418214	0	0	3.63801	5.11266	PPP3CA
Nervous System Development		0.245637	0.418214	0	0	1.61722	2.27041	ALCAM;SRGAP2;KALRN;ITGA9
ABC Transporter Disorders		0.252006	0.424701	0	0	3.52397	4.85709	CFTR
Signaling by BRAF and RAF1 Fusions		0.252006	0.424701	0	0	3.52397	4.85709	SND1
Downstream Signaling Events of B Cell Receptor (BCR)		0.26198	0.43928	0	0	3.36567	4.50827	PPP3CA
Sensory Processing of Sound by Inner Hair Cells of the Cochlea		0.265276	0.440358	0	0	3.31601	4.4003	MYO3B
High Laminar Flow Shear Stress Activates Signaling by PIEZO1 and PECAM1 CDH5 KDR in Endothelial Cell		0.265276	0.440358	0	0	3.31601	4.4003	RICTOR
RHOB GTPase Cycle		0.268557	0.443586	0	0	3.26779	4.29614	AKAP13
Translocation of SLC2A4 (GLUT4) to the Plasma Membrane		0.271823	0.446759	0	0	3.22094	4.19561	RALGAPA2
Neuronal System		0.276536	0.452265	0	0	1.66749	2.14342	NBEA;KCNMB2;KCNK2
RHOC GTPase Cycle		0.281536	0.455951	0	0	3.08811	3.91416	AKAP13
RHOG GTPase Cycle		0.281536	0.455951	0	0	3.08811	3.91416	KALRN
Signaling by FGFR2		0.284745	0.458909	0	0	3.04622	3.82655	FGFR2
SUMOylation of DNA Damage Response and Repair Proteins		0.29112	0.464673	0	0	2.96576	3.6598	STAG1
Sensory Processing of Sound		0.29112	0.464673	0	0	2.96576	3.6598	MYO3B
Costimulation by the CD28 Family		0.294287	0.465254	0	0	2.9271	3.58042	RICTOR
Regulation of Insulin Secretion		0.294287	0.465254	0	0	2.9271	3.58042	CD36
Signaling by MET		0.29744	0.46801	0	0	2.88942	3.50355	LAMA3
MAPK6 MAPK4 Signaling		0.300579	0.468507	0	0	2.8527	3.42908	KALRN
ER-Phagosome Pathway		0.300579	0.468507	0	0	2.8527	3.42908	CD36
Oncogenic MAPK Signaling		0.306815	0.473779	0	0	2.78199	3.28695	SND1
Signaling by Insulin Receptor		0.306815	0.473779	0	0	2.78199	3.28695	FGFR2
Constitutive Signaling by Aberrant PI3K in Cancer		0.309912	0.476346	0	0	2.74792	3.2191	FGFR2
PI Metabolism		0.312996	0.476672	0	0	2.71468	3.15328	PIP5K1B
Transcriptional Regulation of White Adipocyte Differentiation		0.312996	0.476672	0	0	2.71468	3.15328	CD36
Integrin Cell Surface Interactions		0.316066	0.478392	0	0	2.68222	3.0894	ITGA9
Post-translational Protein Modification		0.321672	0.478392	0	0	1.25839	1.4273	ST6GAL1;STAG1;USP34;LARGE1;ST6GALNAC3;ADAMTS9;CFTR;THSD4
CLEC7A (Dectin-1) Signaling		0.322165	0.478392	0	0	2.61958	2.96718	PPP3CA
Platelet Homeostasis		0.322165	0.478392	0	0	2.61958	2.96718	KCNMB2
RAC2 GTPase Cycle		0.325195	0.478392	0	0	2.58934	2.90869	BAIAP2L1
Signaling by Interleukins		0.326425	0.478392	0	0	1.51204	1.69282	IL1R1;PELI1;CD36
Selective Autophagy		0.328211	0.478392	0	0	2.55979	2.85186	CFTR
Meiosis		0.328211	0.478392	0	0	2.55979	2.85186	STAG1
ABC-family Proteins Mediated Transport		0.331214	0.478392	0	0	2.5309	2.79662	CFTR
Collagen Formation		0.331214	0.478392	0	0	2.5309	2.79662	LAMA3
Activation of HOX Genes During Differentiation		0.334203	0.478392	0	0	2.50265	2.74292	PBX1
Activation of Anterior HOX Genes in Hindbrain Development During Early Embryogenesis		0.334203	0.478392	0	0	2.50265	2.74292	PBX1
Signaling by FGFR		0.334203	0.478392	0	0	2.50265	2.74292	FGFR2
Deubiquitination		0.335308	0.478392	0	0	1.69778	1.85517	USP34;CFTR
Cell-cell Junction Organization		0.33718	0.478392	0	0	2.47502	2.6907	PARD3
EPH-Ephrin Signaling		0.33718	0.478392	0	0	2.47502	2.6907	KALRN
Activation of NMDA Receptors and Postsynaptic Events		0.340143	0.480542	0	0	2.448	2.6399	NBEA
Signaling by TGF-beta Receptor Complex		0.343093	0.482656	0	0	2.42155	2.59047	PARD3
Antigen processing-Cross Presentation		0.348954	0.48883	0	0	2.37033	2.49552	CD36
MyD88 Cascade Initiated on Plasma Membrane		0.354763	0.490756	0	0	2.32123	2.4055	PELI1
Toll Like Receptor 10 (TLR10) Cascade		0.354763	0.490756	0	0	2.32123	2.4055	PELI1
Toll Like Receptor 5 (TLR5) Cascade		0.354763	0.490756	0	0	2.32123	2.4055	PELI1
VEGFA-VEGFR2 Pathway		0.357649	0.491342	0	0	2.29743	2.36222	RICTOR
Neutrophil Degranulation		0.358147	0.491342	0	0	1.42737	1.46564	ANO6;CD36;CDK13
TRAF6 Mediated Induction of NFkB and MAP Kinases Upon TLR7 8 or 9 Activation		0.366229	0.496069	0	0	2.22885	2.23887	PELI1
Epigenetic Regulation of Adipogenesis Genes by MLL3 and MLL4 Complexes		0.369063	0.496069	0	0	2.20689	2.19979	CD36
Epigenetic Regulation of Gene Expression by MLL3 and MLL4 Complexes		0.369063	0.496069	0	0	2.20689	2.19979	CD36
MyD88 Dependent Cascade Initiated on Endosome		0.369063	0.496069	0	0	2.20689	2.19979	PELI1
MLL4 and MLL3 Complexes Regulate Expression of PPARG Targets in Adipogenesis and Hepatic Steatosis		0.369063	0.496069	0	0	2.20689	2.19979	CD36
RHO GTPase Effectors		0.372374	0.4985	0	0	1.56083	1.54188	SRGAP2;CFTR
Cargo Recognition for Clathrin-Mediated Endocytosis		0.374695	0.499594	0	0	2.16423	2.1245	CFTR
Stimuli-sensing Channels		0.380278	0.502659	0	0	2.12318	2.0528	ANO6
Toll Like Receptor 7 8 (TLR7 8) Cascade		0.380278	0.502659	0	0	2.12318	2.0528	PELI1
Signaling by VEGF		0.38305	0.502659	0	0	2.10323	2.01824	RICTOR
Integration of Energy Metabolism		0.38305	0.502659	0	0	2.10323	2.01824	CD36
FCERI Mediated Ca+2 Mobilization		0.388559	0.503912	0	0	2.06443	1.95153	PPP3CA
Adipogenesis		0.388559	0.503912	0	0	2.06443	1.95153	CD36
Toll Like Receptor 9 (TLR9) Cascade		0.388559	0.503912	0	0	2.06443	1.95153	PELI1
Interleukin-4 and Interleukin-13 Signaling		0.394018	0.509004	0	0	2.02703	1.88789	CD36
Asparagine N-linked Glycosylation		0.396116	0.50973	0	0	1.48268	1.37304	ST6GAL1;ST6GALNAC3
PPARA Activates Gene Expression		0.407458	0.52177	0	0	1.93917	1.74102	CD36
MAPK Family Signaling Cascades		0.408615	0.52177	0	0	1.44408	1.29242	KALRN;FGFR2
Regulation of Lipid Metabolism by PPARalpha		0.412751	0.525032	0	0	1.90611	1.68673	CD36
Estrogen-dependent Gene Expression		0.417997	0.529676	0	0	1.87415	1.63478	STAG1
Binding and Uptake of Ligands by Scavenger Receptors		0.420603	0.530951	0	0	1.85856	1.60964	CD36
Resolution of Sister Chromatid Cohesion		0.430911	0.541009	0	0	1.79873	1.51427	STAG1
Reproduction		0.433459	0.541009	0	0	1.78436	1.49165	STAG1
Metabolism of Water-Soluble Vitamins and Cofactors		0.433459	0.541009	0	0	1.78436	1.49165	GPHN
Platelet Degranulation		0.435996	0.542138	0	0	1.77022	1.4695	CD36
Cardiac Conduction		0.441037	0.546359	0	0	1.7426	1.42654	KCNK2
C-type Lectin Receptors (CLRs)		0.443541	0.547418	0	0	1.72911	1.40571	PPP3CA
Response to Elevated Platelet Cytosolic Ca2+		0.448515	0.551507	0	0	1.70274	1.36528	CD36
Beta-catenin Independent WNT Signaling		0.450985	0.552499	0	0	1.68985	1.34566	PPP3CA
Epigenetic Regulation by WDR5-containing Histone Modifying Complexes		0.453445	0.553469	0	0	1.67715	1.32643	CD36
RHO GTPases Activate Formins		0.463175	0.563275	0	0	1.62821	1.25315	SRGAP2
Macroautophagy		0.472733	0.572801	0	0	1.58203	1.18529	CFTR
PTEN Regulation		0.477449	0.574323	0	0	1.5599	1.15323	MECOM
Clathrin-mediated Endocytosis		0.477449	0.574323	0	0	1.5599	1.15323	CFTR
Transcriptional Regulation by TP53		0.480806	0.576273	0	0	1.24847	0.914241	RICTOR;CDK13
S Phase		0.489058	0.584054	0	0	1.50717	1.07804	STAG1
CDC42 GTPase Cycle		0.500411	0.595471	0	0	1.45787	1.00932	SRGAP2
Autophagy		0.507103	0.601279	0	0	1.42979	0.970888	CFTR
Regulation of TP53 Activity		0.511515	0.604352	0	0	1.41166	0.94635	RICTOR
Signaling by the B Cell Receptor (BCR)		0.515887	0.607357	0	0	1.39399	0.922633	PPP3CA
Potential Therapeutics for SARS		0.520222	0.608146	0	0	1.37674	0.899702	IL1R1
Disorders of Transmembrane Transporters		0.520222	0.608146	0	0	1.37674	0.899702	CFTR
SUMO E3 Ligases SUMOylate Target Proteins		0.532995	0.620893	0	0	1.32746	0.835296	STAG1
SUMOylation		0.545432	0.633159	0	0	1.28156	0.776851	STAG1
Separation of Sister Chromatids		0.547473	0.633314	0	0	1.27421	0.767639	STAG1
Ion Channel Transport		0.561507	0.647293	0	0	1.22504	0.707007	ANO6
Transport to the Golgi and Subsequent Modification		0.565437	0.649568	0	0	1.21167	0.690842	ST6GAL1
ESR-mediated Signaling		0.57702	0.660537	0	0	1.17325	0.645146	STAG1
Metabolism of Proteins		0.578965	0.660537	0	0	0.975929	0.533359	ST6GAL1;STAG1;USP34;MSRB3;LARGE1;ST6GALNAC3;ADAMTS9;CFTR;THSD4
Innate Immune System		0.585189	0.664335	0	0	0.976471	0.523213	PPP3CA;PELI1;ANO6;CD36;CDK13
Fc Epsilon Receptor (FCERI) Signaling		0.586438	0.664335	0	0	1.14303	0.610022	PPP3CA
Metabolism of Vitamins and Cofactors		0.588297	0.664335	0	0	1.13717	0.603297	GPHN
Programmed Cell Death		0.595649	0.66765	0	0	1.11431	0.577331	PELI1
Mitotic Prometaphase		0.597467	0.66765	0	0	1.10874	0.571065	STAG1
Muscle Contraction		0.599276	0.66765	0	0	1.10322	0.564887	KCNK2
Neurotransmitter Receptors and Postsynaptic Signal Transmission		0.599276	0.66765	0	0	1.10322	0.564887	NBEA
Signaling by ROBO Receptors		0.609966	0.676877	0	0	1.07123	0.529562	SRGAP2
Phospholipid Metabolism		0.611721	0.676877	0	0	1.06607	0.523953	PIP5K1B
Hemostasis		0.613674	0.676877	0	0	0.951721	0.464717	GRB14;KCNMB2;CD36
G Alpha (Q) Signalling Events		0.625475	0.687608	0	0	1.02653	0.481694	KALRN
Mitotic Anaphase		0.628838	0.688581	0	0	1.0171	0.471813	STAG1
Mitotic Metaphase and Anaphase		0.630508	0.688581	0	0	1.01244	0.466969	STAG1
Cell Surface Interactions at the Vascular Wall		0.648396	0.705795	0	0	0.963901	0.417614	GRB14
Vesicle-mediated Transport		0.655478	0.707377	0	0	0.892446	0.37696	RALGAPA2;CD36;CFTR
Chromatin Modifying Enzymes		0.656241	0.707377	0	0	0.943326	0.397354	MECOM
Chromatin Organization		0.656241	0.707377	0	0	0.943326	0.397354	MECOM
Cytokine Signaling in Immune System		0.676437	0.726427	0	0	0.863654	0.337616	IL1R1;PELI1;CD36
Viral Infection Pathways		0.67829	0.726427	0	0	0.867076	0.336581	ST6GAL1;IL1R1;ANO6;ST6GALNAC3
Platelet Activation, Signaling and Aggregation		0.691554	0.73825	0	0	0.855538	0.315535	CD36
RAF MAP Kinase Cascade		0.695708	0.740304	0	0	0.845687	0.306837	FGFR2
Transmission Across Chemical Synapses		0.70116	0.741836	0	0	0.832895	0.295694	NBEA
Signaling by Nuclear Receptors		0.702508	0.741836	0	0	0.829757	0.292986	STAG1
MAPK1 MAPK3 Signaling		0.70385	0.741836	0	0	0.826641	0.290308	FGFR2
Epigenetic Regulation of Gene Expression		0.729466	0.766401	0	0	0.768848	0.242527	CD36
Adaptive Immune System		0.738121	0.773047	0	0	0.781297	0.237239	PPP3CA;RICTOR;CD36
Membrane Trafficking		0.777349	0.811572	0	0	0.702406	0.176912	RALGAPA2;CFTR
M Phase		0.812636	0.843992	0	0	0.598505	0.124173	STAG1
Class I MHC Mediated Antigen Processing & Presentation		0.813486	0.843992	0	0	0.596866	0.123209	CD36
Transport of Small Molecules		0.837468	0.866167	0	0	0.610978	0.10837	ANO6;CFTR
Infectious Disease		0.843147	0.869331	0	0	0.669841	0.114284	ST6GAL1;IL1R1;ANO6;ST6GALNAC3
Gene Expression (Transcription)		0.855069	0.874362	0	0	0.676612	0.105939	NFIA;RICTOR;CD36;CDK13;HDAC9
Immune System		0.855579	0.874362	0	0	0.707784	0.110398	PPP3CA;IL1R1;PELI1;ANO6;RICTOR;CD36;CDK13
Metabolism of Lipids		0.855927	0.874362	0	0	0.582467	0.0906145	PIP5K1B;CD36
Cell Cycle, Mitotic		0.902853	0.91947	0	0	0.427979	0.0437377	STAG1
Cellular Responses to Stimuli		0.909965	0.923879	0	0	0.494214	0.0466284	PDE4D;RICTOR
Generic Transcription Pathway		0.917204	0.928389	0	0	0.531188	0.0459082	RICTOR;CDK13;HDAC9
Sensory Perception		0.945033	0.950128	0	0	0.342723	0.0193759	MYO3B
RNA Polymerase II Transcription		0.946611	0.950128	0	0	0.476958	0.0261694	RICTOR;CDK13;HDAC9
Cell Cycle		0.947266	0.950128	0	0	0.337805	0.0183006	STAG1
Metabolism		0.971782	0.971782	0	0	0.485135	0.0138864	ADK;PIP5K1B;CD36;NT5C2;GPHN

## Sheet: C2 Reactome Table
Data file S2: Gene list and Reactome pathway analysis for ATII subclusters
Reactome Table for ATII cluster 2 (OSM-dependent)
Details: Input and ran through Enrichr
Term		P-value	Adjusted P-value	-log10	Old P-value	Old Adjusted P-value	Odds Ratio	Combined Score	Genes
Peptide Chain Elongation		2.31072e-71	1.16691e-68	67.933	0	0	514.19	83630.9	RPL30;RPL34;RPL8;RPL9;RPL7;RPS15;RPS4X;RPS14;RPS15A;RPS19;RPL18A;RPL13;RPS27A;RPS10;RPL17;RPS12;RPL19;RPS9;RPL41;RPL21;RPS8;RPS5;RPL23;RPL13A;RPSA;EEF2;EEF1A1;RPS25;RPS28;RPS27;RPL27A;RPL37A;RPL26;FAU;RPL28;RPS24
Eukaryotic Translation Elongation		2.33838e-70	5.90442e-68	67.2288	0	0	473.262	75878.8	RPL30;RPL34;RPL8;RPL9;RPL7;RPS15;RPS4X;RPS14;RPS15A;RPS19;RPL18A;RPL13;RPS27A;RPS10;RPL17;RPS12;RPL19;RPS9;RPL41;RPL21;RPS8;RPS5;RPL23;RPL13A;RPSA;EEF2;EEF1A1;RPS25;RPS28;RPS27;RPL27A;RPL37A;RPL26;FAU;RPL28;RPS24
Eukaryotic Translation Termination		2.83596e-65	3.5804e-63	62.4461	0	0	406.12	60359.9	RPL30;RPL34;RPL8;RPL9;RPL7;RPS15;RPS4X;RPS14;RPS15A;RPS19;RPL18A;RPL13;RPS27A;RPS10;RPL17;RPS12;RPL19;RPS9;RPL41;RPL21;RPS8;RPS5;RPL23;RPL13A;RPSA;RPS25;RPS28;RPS27;RPL27A;RPL37A;RPL26;FAU;RPL28;RPS24
Selenocysteine Synthesis		2.83596e-65	3.5804e-63	62.4461	0	0	406.12	60359.9	RPL30;RPL34;RPL8;RPL9;RPL7;RPS15;RPS4X;RPS14;RPS15A;RPS19;RPL18A;RPL13;RPS27A;RPS10;RPL17;RPS12;RPL19;RPS9;RPL41;RPL21;RPS8;RPS5;RPL23;RPL13A;RPSA;RPS25;RPS28;RPS27;RPL27A;RPL37A;RPL26;FAU;RPL28;RPS24
Nonsense Mediated Decay (NMD) Independent of the Exon Junction Complex (EJC)		6.5287e-65	6.59399e-63	62.1809	0	0	393.774	58196.6	RPL30;RPL34;RPL8;RPL9;RPL7;RPS15;RPS4X;RPS14;RPS15A;RPS19;RPL18A;RPL13;RPS27A;RPS10;RPL17;RPS12;RPL19;RPS9;RPL41;RPL21;RPS8;RPS5;RPL23;RPL13A;RPSA;RPS25;RPS28;RPS27;RPL27A;RPL37A;RPL26;FAU;RPL28;RPS24
Viral mRNA Translation		1.47269e-64	1.23951e-62	61.9067	0	0	382.154	56168.3	RPL30;RPL34;RPL8;RPL9;RPL7;RPS15;RPS4X;RPS14;RPS15A;RPS19;RPL18A;RPL13;RPS27A;RPS10;RPL17;RPS12;RPL19;RPS9;RPL41;RPL21;RPS8;RPS5;RPL23;RPL13A;RPSA;RPS25;RPS28;RPS27;RPL27A;RPL37A;RPL26;FAU;RPL28;RPS24
Response of EIF2AK4 (GCN2) to Amino Acid Deficiency		7.07665e-64	4.46713e-62	61.35	0	0	360.85	52470.8	RPL30;RPL34;RPL8;RPL9;RPL7;RPS15;RPS4X;RPS14;RPS15A;RPS19;RPL18A;RPL13;RPS27A;RPS10;RPL17;RPS12;RPL19;RPS9;RPL41;RPL21;RPS8;RPS5;RPL23;RPL13A;RPSA;RPS25;RPS28;RPS27;RPL27A;RPL37A;RPL26;FAU;RPL28;RPS24
Formation of a Pool of Free 40S Subunits		7.07665e-64	4.46713e-62	61.35	0	0	360.85	52470.8	RPL30;RPL34;RPL8;RPL9;RPL7;RPS15;RPS4X;RPS14;RPS15A;RPS19;RPL18A;RPL13;RPS27A;RPS10;RPL17;RPS12;RPL19;RPS9;RPL41;RPL21;RPS8;RPS5;RPL23;RPL13A;RPSA;RPS25;RPS28;RPS27;RPL27A;RPL37A;RPL26;FAU;RPL28;RPS24
L13a-mediated Translational Silencing of Ceruloplasmin Expression		2.66564e-62	1.49572e-60	59.8251	0	0	316.685	44899.5	RPL30;RPL34;RPL8;RPL9;RPL7;RPS15;RPS4X;RPS14;RPS15A;RPS19;RPL18A;RPL13;RPS27A;RPS10;RPL17;RPS12;RPL19;RPS9;RPL41;RPL21;RPS8;RPS5;RPL23;RPL13A;RPSA;RPS25;RPS28;RPS27;RPL27A;RPL37A;RPL26;FAU;RPL28;RPS24
GTP Hydrolysis and Joining of the 60S Ribosomal Subunit		3.75299e-62	1.89526e-60	59.7223	0	0	312.854	44249.3	RPL30;RPL34;RPL8;RPL9;RPL7;RPS15;RPS4X;RPS14;RPS15A;RPS19;RPL18A;RPL13;RPS27A;RPS10;RPL17;RPS12;RPL19;RPS9;RPL41;RPL21;RPS8;RPS5;RPL23;RPL13A;RPSA;RPS25;RPS28;RPS27;RPL27A;RPL37A;RPL26;FAU;RPL28;RPS24
SRP-dependent Cotranslational Protein Targeting to Membrane		7.36282e-62	3.3802e-60	59.4711	0	0	305.462	42997.9	RPL30;RPL34;RPL8;RPL9;RPL7;RPS15;RPS4X;RPS14;RPS15A;RPS19;RPL18A;RPL13;RPS27A;RPS10;RPL17;RPS12;RPL19;RPS9;RPL41;RPL21;RPS8;RPS5;RPL23;RPL13A;RPSA;RPS25;RPS28;RPS27;RPL27A;RPL37A;RPL26;FAU;RPL28;RPS24
Nonsense Mediated Decay (NMD) Enhanced by the Exon Junction Complex (EJC)		1.02611e-61	3.98605e-60	59.3995	0	0	301.894	42395.6	RPL30;RPL34;RPL8;RPL9;RPL7;RPS15;RPS4X;RPS14;RPS15A;RPS19;RPL18A;RPL13;RPS27A;RPS10;RPL17;RPS12;RPL19;RPS9;RPL41;RPL21;RPS8;RPS5;RPL23;RPL13A;RPSA;RPS25;RPS28;RPS27;RPL27A;RPL37A;RPL26;FAU;RPL28;RPS24
Nonsense-Mediated Decay (NMD)		1.02611e-61	3.98605e-60	59.3995	0	0	301.894	42395.6	RPL30;RPL34;RPL8;RPL9;RPL7;RPS15;RPS4X;RPS14;RPS15A;RPS19;RPL18A;RPL13;RPS27A;RPS10;RPL17;RPS12;RPL19;RPS9;RPL41;RPL21;RPS8;RPS5;RPL23;RPL13A;RPSA;RPS25;RPS28;RPS27;RPL27A;RPL37A;RPL26;FAU;RPL28;RPS24
Selenoamino Acid Metabolism		1.97366e-61	7.11926e-60	59.1476	0	0	295.003	41234.9	RPL30;RPL34;RPL8;RPL9;RPL7;RPS15;RPS4X;RPS14;RPS15A;RPS19;RPL18A;RPL13;RPS27A;RPS10;RPL17;RPS12;RPL19;RPS9;RPL41;RPL21;RPS8;RPS5;RPL23;RPL13A;RPSA;RPS25;RPS28;RPS27;RPL27A;RPL37A;RPL26;FAU;RPL28;RPS24
Cap-dependent Translation Initiation		3.74886e-61	1.18323e-59	58.9269	0	0	288.419	40129.5	RPL30;RPL34;RPL8;RPL9;RPL7;RPS15;RPS4X;RPS14;RPS15A;RPS19;RPL18A;RPL13;RPS27A;RPS10;RPL17;RPS12;RPL19;RPS9;RPL41;RPL21;RPS8;RPS5;RPL23;RPL13A;RPSA;RPS25;RPS28;RPS27;RPL27A;RPL37A;RPL26;FAU;RPL28;RPS24
Eukaryotic Translation Initiation		3.74886e-61	1.18323e-59	58.9269	0	0	288.419	40129.5	RPL30;RPL34;RPL8;RPL9;RPL7;RPS15;RPS4X;RPS14;RPS15A;RPS19;RPL18A;RPL13;RPS27A;RPS10;RPL17;RPS12;RPL19;RPS9;RPL41;RPL21;RPS8;RPS5;RPL23;RPL13A;RPSA;RPS25;RPS28;RPS27;RPL27A;RPL37A;RPL26;FAU;RPL28;RPS24
Influenza Viral RNA Transcription and Replication		4.66896e-58	1.38696e-56	55.8579	0	0	225.435	29759.4	RPL30;RPL34;RPL8;RPL9;RPL7;RPS15;RPS4X;RPS14;RPS15A;RPS19;RPL18A;RPL13;RPS27A;RPS10;RPL17;RPS12;RPL19;RPS9;RPL41;RPL21;RPS8;RPS5;RPL23;RPL13A;RPSA;RPS25;RPS28;RPS27;RPL27A;RPL37A;RPL26;FAU;RPL28;RPS24
Cellular Response to Starvation		8.9005e-57	2.49709e-55	54.6026	0	0	204.01	26329.8	RPL30;RPL34;RPL8;RPL9;RPL7;RPS15;RPS4X;RPS14;RPS15A;RPS19;RPL18A;RPL13;RPS27A;RPS10;RPL17;RPS12;RPL19;RPS9;RPL41;RPL21;RPS8;RPS5;RPL23;RPL13A;RPSA;RPS25;RPS28;RPS27;RPL27A;RPL37A;RPL26;FAU;RPL28;RPS24
Regulation of Expression of SLITs and ROBOs		1.78894e-56	4.75481e-55	54.3229	0	0	199.272	25579.2	RPL30;RPL34;RPL8;RPL9;RPL7;RPS15;RPS4X;RPS14;RPS15A;RPS19;RPL18A;RPL13;RPS27A;RPS10;RPL17;RPS12;RPL19;RPS9;RPL41;RPL21;RPS8;RPS5;RPL23;RPL13A;RPSA;RPS25;RPS28;RPS27;RPL27A;RPL37A;RPL26;FAU;RPL28;RPS24
Influenza Infection		5.54956e-56	1.40126e-54	53.8535	0	0	191.843	24408.4	RPL30;RPL34;RPL8;RPL9;RPL7;RPS15;RPS4X;RPS14;RPS15A;RPS19;RPL18A;RPL13;RPS27A;RPS10;RPL17;RPS12;RPL19;RPS9;RPL41;RPL21;RPS8;RPS5;RPL23;RPL13A;RPSA;RPS25;RPS28;RPS27;RPL27A;RPL37A;RPL26;FAU;RPL28;RPS24
Major Pathway of rRNA Processing in the Nucleolus and Cytosol		3.62893e-54	8.7267e-53	52.0591	0	0	166.921	20539.7	RPL30;RPL34;RPL8;RPL9;RPL7;RPS15;RPS4X;RPS14;RPS15A;RPS19;RPL18A;RPL13;RPS27A;RPS10;RPL17;RPS12;RPL19;RPS9;RPL41;RPL21;RPS8;RPS5;RPL23;RPL13A;RPSA;RPS25;RPS28;RPS27;RPL27A;RPL37A;RPL26;FAU;RPL28;RPS24
rRNA Processing in the Nucleus and Cytosol		2.44908e-53	5.62175e-52	51.2501	0	0	156.725	18985.9	RPL30;RPL34;RPL8;RPL9;RPL7;RPS15;RPS4X;RPS14;RPS15A;RPS19;RPL18A;RPL13;RPS27A;RPS10;RPL17;RPS12;RPL19;RPS9;RPL41;RPL21;RPS8;RPS5;RPL23;RPL13A;RPSA;RPS25;RPS28;RPS27;RPL27A;RPL37A;RPL26;FAU;RPL28;RPS24
rRNA Processing		1.1235e-52	2.46682e-51	50.6079	0	0	136.798	16363.5	RPL30;RPL34;RPL8;MT-ND2;RPL9;RPL7;RPS15;RPS4X;RPS14;RPS15A;RPS19;RPL18A;RPL13;RPS27A;RPS10;RPL17;RPS12;RPL19;RPS9;RPL41;RPL21;RPS8;RPS5;RPL23;RPL13A;RPSA;RPS25;RPS28;RPS27;RPL27A;RPL37A;RPL26;FAU;RPL28;RPS24
Signaling by ROBO Receptors		1.7766e-52	3.73825e-51	50.4273	0	0	146.848	17498.4	RPL30;RPL34;RPL8;RPL9;RPL7;RPS15;RPS4X;RPS14;RPS15A;RPS19;RPL18A;RPL13;RPS27A;RPS10;RPL17;RPS12;RPL19;RPS9;RPL41;RPL21;RPS8;RPS5;RPL23;RPL13A;RPSA;RPS25;RPS28;RPS27;RPL27A;RPL37A;RPL26;FAU;RPL28;RPS24
Translation		8.53583e-51	1.72424e-49	48.7634	0	0	110.944	12790.4	RPL30;RPL34;RPL8;RPL9;RPL7;RPS15;RPS4X;RPS14;RPS15A;RPS19;RPL18A;RPL13;RPS27A;RPS10;RPL17;RPS12;RPL19;RPS9;RPL41;RPL21;RPS8;RPS5;RPL23;RPL13A;RPSA;EEF2;EEF1A1;RPS25;RPS28;RPS27;RPL27A;RPL37A;RPL26;FAU;RPL28;RPS24
Metabolism of Amino Acids and Derivatives		3.70829e-44	7.20264e-43	42.1425	0	0	79.1719	7917.44	RPL30;RPL34;RPL8;RPL9;RPL7;RPS15;RPS4X;RPS14;RPS15A;RPS19;RPL18A;RPL13;RPS27A;RPS10;RPL17;RPS12;RPL19;RPS9;RPL41;RPL21;RPS8;RPS5;RPL23;RPL13A;RPSA;RPS25;RPS28;RPS27;RPL27A;RPL37A;RPL26;FAU;RPL28;RPS24
Cellular Responses to Stress		1.05265e-38	1.96884e-37	36.7058	0	0	44.2565	3870.09	RPL30;COX4I1;RPL34;RPL8;RPL9;RPL7;RPS15;RPS4X;RPS14;RPS15A;RPS19;RPL18A;RPL13;RPS27A;RPS10;RPL17;RPS12;RPL19;RPS9;RPL41;RPL21;RPS8;RPS5;RPL23;RPL13A;RPSA;PRDX6;EEF1A1;RPS25;RPS28;RPS27;RPL27A;CAT;RPL37A;RPL26;FAU;RPL28;RPS24
Axon Guidance		6.40722e-38	1.15559e-36	35.9372	0	0	50.123	4292.58	RPL30;RPL34;RPL8;RPL9;RPL7;RPS15;RPS4X;RPS14;RPS15A;RPS19;RPL18A;RPL13;RPS27A;RPS10;RPL17;RPS12;RPL19;RPS9;RPL41;RPL21;RPS8;RPS5;RPL23;RPL13A;RPSA;RPS25;RPS28;RPS27;RPL27A;RPL37A;RPL26;FAU;RPL28;RPS24
Nervous System Development		3.21152e-37	5.59248e-36	35.2524	0	0	47.6142	4000.97	RPL30;RPL34;RPL8;RPL9;RPL7;RPS15;RPS4X;RPS14;RPS15A;RPS19;RPL18A;RPL13;RPS27A;RPS10;RPL17;RPS12;RPL19;RPS9;RPL41;RPL21;RPS8;RPS5;RPL23;RPL13A;RPSA;RPS25;RPS28;RPS27;RPL27A;RPL37A;RPL26;FAU;RPL28;RPS24
Cellular Responses to Stimuli		9.84166e-37	1.65668e-35	34.7808	0	0	38.8402	3220.21	RPL30;COX4I1;RPL34;RPL8;RPL9;RPL7;RPS15;RPS4X;RPS14;RPS15A;RPS19;RPL18A;RPL13;RPS27A;RPS10;RPL17;RPS12;RPL19;RPS9;RPL41;RPL21;RPS8;RPS5;RPL23;RPL13A;RPSA;PRDX6;EEF1A1;RPS25;RPS28;RPS27;RPL27A;CAT;RPL37A;RPL26;FAU;RPL28;RPS24
SARS-CoV-1 Modulates Host Translation Machinery		4.38108e-36	7.13692e-35	34.1465	0	0	371.124	30215.4	RPS9;RPS8;RPS5;RPSA;RPS15;RPS4X;EEF1A1;RPS14;RPS25;RPS28;RPS15A;RPS27;RPS19;FAU;RPS27A;RPS10;RPS24;RPS12
Metabolism of RNA		2.01226e-34	3.1756e-33	32.4982	0	0	37.0518	2874.8	RPL30;RPL34;RPL8;MT-ND2;RPL9;RPL7;RPS15;RPS4X;RPS14;RPS15A;RPS19;RPL18A;RPL13;RPS27A;RPS10;RPL17;RPS12;RPL19;RPS9;RPL41;RPL21;RPS8;RPS5;RPL23;RPL13A;RPSA;RPS25;RPS28;RPS27;RPL27A;RPL37A;RPL26;FAU;RPL28;RPS24
Formation of the Ternary Complex, and Subsequently, the 43S Complex		3.16914e-31	4.84975e-30	29.3143	0	0	218.584	15350.4	RPS9;RPS8;RPS5;RPSA;RPS15;RPS4X;RPS14;RPS25;RPS28;RPS15A;RPS27;RPS19;FAU;RPS27A;RPS10;RPS24;RPS12
SARS-CoV-2 Modulates Host Translation Machinery		6.66752e-31	9.90323e-30	29.0042	0	0	207.059	14387	RPS9;RPS8;RPS5;RPSA;RPS15;RPS4X;RPS14;RPS25;RPS28;RPS15A;RPS27;RPS19;FAU;RPS27A;RPS10;RPS24;RPS12
Ribosomal Scanning and Start Codon Recognition		3.74504e-30	5.25346e-29	28.2796	0	0	182.936	12395.2	RPS9;RPS8;RPS5;RPSA;RPS15;RPS4X;RPS14;RPS25;RPS28;RPS15A;RPS27;RPS19;FAU;RPS27A;RPS10;RPS24;RPS12
Translation Initiation Complex Formation		3.74504e-30	5.25346e-29	28.2796	0	0	182.936	12395.2	RPS9;RPS8;RPS5;RPSA;RPS15;RPS4X;RPS14;RPS25;RPS28;RPS15A;RPS27;RPS19;FAU;RPS27A;RPS10;RPS24;RPS12
mRNA Activation Upon Binding of the Cap-Binding Complex and eIFs, and Subsequent Binding to 43S		5.18153e-30	7.07208e-29	28.1505	0	0	178.77	12054.9	RPS9;RPS8;RPS5;RPSA;RPS15;RPS4X;RPS14;RPS25;RPS28;RPS15A;RPS27;RPS19;FAU;RPS27A;RPS10;RPS24;RPS12
Viral Infection Pathways		6.80853e-30	9.04818e-29	28.0434	0	0	26.6845	1792.11	RPL30;RPL34;RPL8;RPL9;RPL7;RPS15;RPS4X;RPS14;RPS15A;RPS19;RPL18A;RPL13;RPS27A;RPS10;RPL17;RPS12;RPL19;RPS9;RPL41;RPL21;RPS8;RPS5;RPL23;RPL13A;RPSA;EEF1A1;RPS25;RPS28;RPS27;RPL27A;RPL37A;RPL26;FAU;RPL28;RPS24
Infectious Disease		1.22226e-27	1.58267e-26	25.8006	0	0	21.9588	1360.77	RPL30;RPL34;RPL8;RPL9;RPL7;RPS15;RPS4X;RPS14;RPS15A;RPS19;RPL18A;RPL13;RPS27A;RPS10;RPL17;RPS12;RPL19;RPS9;RPL41;RPL21;RPS8;RPS5;RPL23;RPL13A;RPSA;EEF2;EEF1A1;RPS25;RPS28;RPS27;RPL27A;RPL37A;RPL26;FAU;RPL28;RPS24
Metabolism		3.36927e-27	4.2537e-26	25.3712	0	0	19.4183	1183.64	RPL30;COX4I1;RPL34;LPCAT1;DBI;RPL8;MT-ND2;RPL9;RPL7;RPS15;RPS4X;RPS14;RPS15A;RPS19;RPL18A;RPL13;RPS27A;RPS10;RPL17;RPS12;RPL19;RPS9;RPL41;RPL21;RPS8;RPS5;RPL23;MID1IP1;RPL13A;RPSA;RPS25;RPS28;RPS27;GPAM;FABP5;FASN;RPL27A;RPL37A;RPL26;FAU;RPL28;RPS24
SARS-CoV-1-host Interactions		5.34234e-27	6.5802e-26	25.1818	0	0	90.4833	5473.71	RPS9;RPS8;RPS5;RPSA;RPS15;RPS4X;EEF1A1;RPS14;RPS25;RPS28;RPS15A;RPS27;RPS19;FAU;RPS27A;RPS10;RPS24;RPS12
Metabolism of Proteins		7.58719e-27	9.12269e-26	25.0399	0	0	19.0802	1147.55	RPL30;COX4I1;RPL34;RPL8;MT-ND2;RPL9;RPL7;RPS15;RPS4X;RPS14;RPS15A;RPS19;RPL18A;RPL13;RPS27A;RPS10;RPL17;RPS12;RPL19;SLC34A2;SFTPB;RPS9;RPL41;RPL21;RPS8;RPS5;RPL23;SFTPC;RPL13A;RPSA;EEF2;EEF1A1;RPS25;RPS28;RPS27;RPL27A;RPL37A;RPL26;FAU;RPL28;RPS24
Developmental Biology		3.05675e-24	3.5899e-23	22.4449	0	0	17.9931	974.231	RPL30;RPL34;RPL8;RPL9;RPL7;RPS15;RPS4X;RPS14;RPS15A;RPS19;RPL18A;RPL13;RPS27A;RPS10;RPL17;RPS12;RPL19;RPS9;RPL41;RPL21;RPS8;RPS5;RPL23;RPL13A;RPSA;RPS25;RPS28;RPS27;RPL27A;RPL37A;RPL26;FAU;RPL28;RPS24
SARS-CoV-1 Infection		3.28062e-24	3.76525e-23	22.4242	0	0	61.0514	3301.29	RPS9;RPS8;RPS5;RPSA;RPS15;RPS4X;EEF1A1;RPS14;RPS25;RPS28;RPS15A;RPS27;RPS19;FAU;RPS27A;RPS10;RPS24;RPS12
Disease		7.20438e-24	8.08492e-23	22.0923	0	0	15.8443	844.301	RPL30;RPL34;RPL8;RPL9;RPL7;RPS15;RPS4X;RPS14;RPS15A;RPS19;RPL18A;RPL13;RPS27A;RPS10;RPL17;RPS12;RPL19;SLC34A2;SFTPB;RPS9;RPL41;RPL21;RPS8;RPS5;RPL23;SFTPC;RPL13A;RPSA;EEF2;EEF1A1;RPS25;RPS28;RPS27;RPL27A;RPL37A;RPL26;FAU;RPL28;RPS24
SARS-CoV-2-host Interactions		5.89381e-20	6.47038e-19	18.1891	0	0	38.8248	1719.08	RPS9;RPS8;RPS5;RPSA;RPS15;RPS4X;RPS14;RPS25;RPS28;RPS15A;RPS27;RPS19;FAU;RPS27A;RPS10;RPS24;RPS12
SARS-CoV-2 Infection		2.76779e-17	2.97391e-16	15.5267	0	0	26.2373	1000.32	RPS9;RPS8;RPS5;RPSA;RPS15;RPS4X;RPS14;RPS25;RPS28;RPS15A;RPS27;RPS19;FAU;RPS27A;RPS10;RPS24;RPS12
SARS-CoV Infections		3.51629e-15	3.69944e-14	13.4319	0	0	17.375	578.264	RPS9;RPS8;RPS5;RPSA;RPS15;RPS4X;EEF1A1;RPS14;RPS25;RPS28;RPS15A;RPS27;RPS19;FAU;RPS27A;RPS10;RPS24;RPS12
Diseases Associated With Surfactant Metabolism		3.03424e-06	3.12713e-05	4.50485	0	0	149.872	1904.21	SFTPB;SLC34A2;SFTPC
Neutrophil Degranulation		8.63392e-05	0.000872026	3.05947	0	0	6.37316	59.6351	EEF1A1;FABP5;NPC2;FTH1;CAT;LPCAT1;EEF2;PRDX6
Surfactant Metabolism		9.83679e-05	0.000974035	3.01143	0	0	38.8168	358.154	SFTPB;SLC34A2;SFTPC
Defective CSF2RA Causes SMDP4		0.000244945	0.00233391	2.63192	0	0	114.563	952.533	SFTPB;SFTPC
Defective CSF2RB Causes SMDP5		0.000244945	0.00233391	2.63192	0	0	114.563	952.533	SFTPB;SFTPC
Gamma Carboxylation, Hypusinylation, Hydroxylation, and Arylsulfatase Activation		0.000816264	0.00763358	2.11727	0	0	18.0417	128.291	RPL27A;RPL8;EEF2
Protein Methylation		0.00116924	0.0107358	1.96917	0	0	45.8046	309.245	EEF1A1;EEF2
Protein Hydroxylation		0.00162408	0.0146457	1.83429	0	0	38.1648	245.125	RPL27A;RPL8
Chaperone Mediated Autophagy		0.00196694	0.0174264	1.75879	0	0	34.3448	214.012	EEF1A1;RPS27A
Cellular Response to Chemical Stress		0.00316753	0.0275793	1.55942	0	0	7.12193	40.9853	COX4I1;CAT;RPS27A;PRDX6
Detoxification of Reactive Oxygen Species		0.00522178	0.0446949	1.34974	0	0	20.1886	106.09	CAT;PRDX6
Plasma Lipoprotein Clearance		0.00550957	0.0463722	1.33374	0	0	19.6108	102.001	NPC2;RPS27A
Triglyceride Metabolism		0.0058045	0.0480536	1.31827	0	0	19.0651	98.1687	FABP5;GPAM
Synthesis of PA		0.00610651	0.0497385	1.30331	0	0	18.5489	94.5698	GPAM;LPCAT1
Innate Immune System		0.00693444	0.0555856	1.25504	0	0	2.91022	14.4674	EEF1A1;FABP5;NPC2;FTH1;CAT;LPCAT1;RPS27A;EEF2;PRDX6
Activation of Gene Expression by SREBF (SREBP)		0.00738462	0.0582692	1.23456	0	0	16.7359	82.1458	GPAM;FASN
Diseases of Metabolism		0.00811367	0.063037	1.2004	0	0	5.40659	26.0285	SLC34A2;SFTPB;SFTPC;RPS27A
Regulation of Cholesterol Biosynthesis by SREBP (SREBF)		0.0122841	0.0939916	1.02691	0	0	12.6986	55.8669	GPAM;FASN
Protein Localization		0.0131659	0.0992354	1.00333	0	0	6.46584	27.9979	CAT;CHCHD10;RPS27A
Iron Uptake and Transport		0.01357	0.100777	0.996639	0	0	12.0284	51.721	FTH1;RPS27A
Sodium-coupled Phosphate Cotransporters		0.0149116	0.106062	0.974442	0	0	84.4746	355.267	SLC34A2
Maturation of Protein E 9683683		0.0149116	0.106062	0.974442	0	0	84.4746	355.267	RPS27A
Maturation of Protein E 9694493		0.0149116	0.106062	0.974442	0	0	84.4746	355.267	RPS27A
rRNA Modification in the Nucleus and Cytosol		0.0153713	0.106336	0.973322	0	0	11.2374	46.9191	RPS14;RPS9
Peroxisomal Protein Import		0.0153713	0.106336	0.973322	0	0	11.2374	46.9191	CAT;RPS27A
Fatty Acid Metabolism		0.0158875	0.108422	0.964884	0	0	6.01369	24.91	MID1IP1;FASN;DBI
RUNX1 Regulates Estrogen Receptor Mediated Transcription		0.0178676	0.118726	0.925456	0	0	67.5763	271.979	GPAM
Uptake and Function of Diphtheria Toxin		0.0178676	0.118726	0.925456	0	0	67.5763	271.979	EEF2
FLT3 Signaling by CBL Mutants		0.0208149	0.136513	0.864825	0	0	56.3107	218.04	RPS27A
Plasma Lipoprotein Assembly, Remodeling, and Clearance		0.0213464	0.138204	0.859478	0	0	9.38451	36.101	NPC2;RPS27A
ChREBP Activates Metabolic Gene Expression		0.0237535	0.149944	0.824072	0	0	48.2639	180.508	FASN
Synthesis of diphthamide-EEF2		0.0237535	0.149944	0.824072	0	0	48.2639	180.508	EEF2
Metabolism of Lipids		0.0256879	0.156687	0.804967	0	0	2.83511	10.3814	GPAM;FABP5;MID1IP1;FASN;LPCAT1;DBI
Myoclonic Epilepsy of Lafora		0.0266834	0.156687	0.804967	0	0	42.2288	153.025	RPS27A
NR1H2 & NR1H3 Regulate Gene Expression Linked to Lipogenesis		0.0266834	0.156687	0.804967	0	0	42.2288	153.025	FASN
PTK6 Regulates RTKs and Their Effectors AKT1 and DOK1		0.0266834	0.156687	0.804967	0	0	42.2288	153.025	RPS27A
Regulation of PTEN Localization		0.0266834	0.156687	0.804967	0	0	42.2288	153.025	RPS27A
Downregulation of ERBB4 Signaling		0.0266834	0.156687	0.804967	0	0	42.2288	153.025	RPS27A
TP53 Regulates Metabolic Genes		0.0275331	0.159819	0.796372	0	0	8.15107	29.2816	COX4I1;PRDX6
IRAK2 Mediated Activation of TAK1 Complex		0.0296046	0.167981	0.774739	0	0	37.5348	132.116	RPS27A
InlA-mediated Entry of Listeria Monocytogenes Into Host Cells		0.0296046	0.167981	0.774739	0	0	37.5348	132.116	RPS27A
Modulation by Mtb of Host Immune System		0.0325172	0.174694	0.757723	0	0	33.7797	115.729	RPS27A
Alpha-protein Kinase 1 Signaling Pathway		0.0325172	0.174694	0.757723	0	0	33.7797	115.729	RPS27A
Pexophagy		0.0325172	0.174694	0.757723	0	0	33.7797	115.729	RPS27A
Regulation of TBK1, IKK?-mediated Activation of IRF3, IRF7 Upon TLR3 Ligation		0.0325172	0.174694	0.757723	0	0	33.7797	115.729	RPS27A
TICAM1,TRAF6-dependent Induction of TAK1 Complex		0.0325172	0.174694	0.757723	0	0	33.7797	115.729	RPS27A
Mitochondrial Protein Degradation		0.0343486	0.18259	0.738523	0	0	7.20327	24.2836	COX4I1;MT-ND2
Josephin Domain DUBs		0.0354213	0.186331	0.729716	0	0	30.7072	102.576	RPS27A
NF-kB Is Activated and Signals Survival		0.0383167	0.18818	0.725425	0	0	28.1469	91.8115	RPS27A
p75NTR Recruits Signalling Complexes		0.0383167	0.18818	0.725425	0	0	28.1469	91.8115	RPS27A
Downregulation of ERBB2 ERBB3 Signaling		0.0383167	0.18818	0.725425	0	0	28.1469	91.8115	RPS27A
TICAM1-dependent Activation of IRF3 IRF7		0.0383167	0.18818	0.725425	0	0	28.1469	91.8115	RPS27A
TRAF6 Mediated IRF7 Activation in TLR7 8 or 9 Signaling		0.0383167	0.18818	0.725425	0	0	28.1469	91.8115	RPS27A
Carnitine Shuttle		0.0412037	0.18818	0.725425	0	0	25.9804	82.8576	MID1IP1
Regulation of TBK1, IKK? (IKBKE)-mediated Activation of IRF3, IRF7		0.0412037	0.18818	0.725425	0	0	25.9804	82.8576	RPS27A
Glycogen Synthesis		0.0412037	0.18818	0.725425	0	0	25.9804	82.8576	RPS27A
IRAK1 Recruits IKK Complex		0.0412037	0.18818	0.725425	0	0	25.9804	82.8576	RPS27A
IRAK1 Recruits IKK Complex Upon TLR7 8 or 9 Stimulation		0.0412037	0.18818	0.725425	0	0	25.9804	82.8576	RPS27A
Triglyceride Biosynthesis		0.0412037	0.18818	0.725425	0	0	25.9804	82.8576	GPAM
Aerobic Respiration and Respiratory Electron Transport		0.043219	0.18818	0.725425	0	0	4.03092	12.663	COX4I1;MT-ND2;RPS27A
Negative Regulation of FLT3		0.0440821	0.18818	0.725425	0	0	24.1235	75.3063	RPS27A
Constitutive Signaling by NOTCH1 HD Domain Mutants		0.0440821	0.18818	0.725425	0	0	24.1235	75.3063	RPS27A
Regulation of Innate Immune Responses to Cytosolic DNA		0.0440821	0.18818	0.725425	0	0	24.1235	75.3063	RPS27A
Signaling by NOTCH1 HD Domain Mutants in Cancer		0.0440821	0.18818	0.725425	0	0	24.1235	75.3063	RPS27A
Synthesis And Processing Of GAG, GAGPOL Polyproteins		0.0440821	0.18818	0.725425	0	0	24.1235	75.3063	RPS27A
IRAK2 Mediated Activation of TAK1 Complex Upon TLR7 8 or 9 Stimulation		0.0440821	0.18818	0.725425	0	0	24.1235	75.3063	RPS27A
Membrane Binding and Targetting of GAG Proteins		0.0440821	0.18818	0.725425	0	0	24.1235	75.3063	RPS27A
p75NTR Signals via NF-kB		0.046952	0.18818	0.725425	0	0	22.5141	68.8624	RPS27A
NRIF Signals Cell Death From the Nucleus		0.046952	0.18818	0.725425	0	0	22.5141	68.8624	RPS27A
Regulation of BACH1 Activity		0.046952	0.18818	0.725425	0	0	22.5141	68.8624	RPS27A
Glycogen Storage Diseases		0.046952	0.18818	0.725425	0	0	22.5141	68.8624	RPS27A
Spry Regulation of FGF Signaling		0.046952	0.18818	0.725425	0	0	22.5141	68.8624	RPS27A
InlB-mediated Entry of Listeria Monocytogenes Into Host Cell		0.046952	0.18818	0.725425	0	0	22.5141	68.8624	RPS27A
TGF-beta Receptor Signaling in EMT (Epithelial to Mesenchymal Transition)		0.046952	0.18818	0.725425	0	0	22.5141	68.8624	RPS27A
TRAF6-mediated Induction of TAK1 Complex Within TLR4 Complex		0.046952	0.18818	0.725425	0	0	22.5141	68.8624	RPS27A
MAP3K8 (TPL2)-dependent MAPK1 3 Activation		0.046952	0.18818	0.725425	0	0	22.5141	68.8624	RPS27A
Translesion Synthesis by REV1		0.046952	0.18818	0.725425	0	0	22.5141	68.8624	RPS27A
VLDLR Internalisation and Degradation		0.046952	0.18818	0.725425	0	0	22.5141	68.8624	RPS27A
Signaling by Nuclear Receptors		0.0474262	0.188585	0.724494	0	0	3.87798	11.8223	GPAM;FABP5;FASN
Translesion Synthesis by POLI		0.0498134	0.195006	0.709952	0	0	21.1059	63.3066	RPS27A
Translesion Synthesis by POLK		0.0498134	0.195006	0.709952	0	0	21.1059	63.3066	RPS27A
Mitochondrial Unfolded Protein Response (UPRmt)		0.0526664	0.197416	0.704619	0	0	19.8634	58.4735	CAT
Activation of IRF3, IRF7 Mediated by TBK1, IKK? (IKBKE)		0.0526664	0.197416	0.704619	0	0	19.8634	58.4735	RPS27A
Acyl Chain Remodelling of PG		0.0526664	0.197416	0.704619	0	0	19.8634	58.4735	LPCAT1
Prevention of Phagosomal-Lysosomal Fusion		0.0526664	0.197416	0.704619	0	0	19.8634	58.4735	RPS27A
Regulation of NF-kappa B Signaling		0.0526664	0.197416	0.704619	0	0	19.8634	58.4735	RPS27A
Constitutive Signaling by Ligand-Responsive EGFR Cancer Variants		0.0555109	0.197416	0.704619	0	0	18.7589	54.2354	RPS27A
Regulation of TP53 Activity Through Methylation		0.0555109	0.197416	0.704619	0	0	18.7589	54.2354	RPS27A
FASTK Family Proteins Regulate Processing and Stability of Mitochondrial RNAs		0.0555109	0.197416	0.704619	0	0	18.7589	54.2354	MT-ND2
Scavenging by Class A Receptors		0.0555109	0.197416	0.704619	0	0	18.7589	54.2354	FTH1
Signaling by Ligand-Responsive EGFR Variants in Cancer		0.0555109	0.197416	0.704619	0	0	18.7589	54.2354	RPS27A
TICAM1, RIP1-mediated IKK Complex Recruitment		0.0555109	0.197416	0.704619	0	0	18.7589	54.2354	RPS27A
LDL Clearance		0.0555109	0.197416	0.704619	0	0	18.7589	54.2354	NPC2
Translesion Synthesis by POLH		0.0555109	0.197416	0.704619	0	0	18.7589	54.2354	RPS27A
Glycerophospholipid Biosynthesis		0.0565499	0.199704	0.699613	0	0	5.42255	15.577	GPAM;LPCAT1
Vitamin B5 (Pantothenate) Metabolism		0.0583471	0.20462	0.689052	0	0	17.7707	50.4928	FASN
Negative Regulation of MET Activity		0.0611749	0.210159	0.677453	0	0	16.8814	47.1668	RPS27A
Regulation of FZD by Ubiquitination		0.0611749	0.210159	0.677453	0	0	16.8814	47.1668	RPS27A
ER Quality Control Compartment (ERQC)		0.0611749	0.210159	0.677453	0	0	16.8814	47.1668	RPS27A
Regulation of Signaling by CBL		0.0639943	0.215447	0.666659	0	0	16.0767	44.1942	RPS27A
JNK (c-Jun Kinases) Phosphorylation and Activation Mediated by Activated Human TAK1		0.0639943	0.215447	0.666659	0	0	16.0767	44.1942	RPS27A
Listeria Monocytogenes Entry Into Host Cells		0.0639943	0.215447	0.666659	0	0	16.0767	44.1942	RPS27A
Activated TAK1 Mediates P38 MAPK Activation		0.0668054	0.220501	0.656589	0	0	15.3451	41.5235	RPS27A
Suppression of Phagosomal Maturation		0.0668054	0.220501	0.656589	0	0	15.3451	41.5235	RPS27A
IKK Complex Recruitment Mediated by RIP1		0.0668054	0.220501	0.656589	0	0	15.3451	41.5235	RPS27A
Bacterial Infection Pathways		0.0686741	0.221596	0.654438	0	0	4.84202	12.9688	RPS27A;EEF2
APC C Cdc20 Mediated Degradation of Cyclin B		0.0696082	0.221596	0.654438	0	0	14.6772	39.113	RPS27A
Assembly Of The HIV Virion		0.0696082	0.221596	0.654438	0	0	14.6772	39.113	RPS27A
RAS Processing		0.0696082	0.221596	0.654438	0	0	14.6772	39.113	RPS27A
Triglyceride Catabolism		0.0696082	0.221596	0.654438	0	0	14.6772	39.113	FABP5
NOTCH2 Activation and Transmission of Signal to the Nucleus		0.0724027	0.221596	0.654438	0	0	14.065	36.9277	RPS27A
NOTCH3 Activation and Transmission of Signal to the Nucleus		0.0724027	0.221596	0.654438	0	0	14.065	36.9277	RPS27A
Signaling by EGFR in Cancer		0.0724027	0.221596	0.654438	0	0	14.065	36.9277	RPS27A
Gap-filling DNA Repair Synthesis and Ligation in GG-NER		0.0724027	0.221596	0.654438	0	0	14.065	36.9277	RPS27A
Glycogen Metabolism		0.0724027	0.221596	0.654438	0	0	14.065	36.9277	RPS27A
Inactivation of CSF3 (G-CSF) Signaling		0.0724027	0.221596	0.654438	0	0	14.065	36.9277	RPS27A
Mitochondrial RNA Degradation		0.0724027	0.221596	0.654438	0	0	14.065	36.9277	MT-ND2
APC-Cdc20 Mediated Degradation of Nek2A		0.075189	0.226014	0.645864	0	0	13.5017	34.939	RPS27A
Calnexin Calreticulin Cycle		0.075189	0.226014	0.645864	0	0	13.5017	34.939	RPS27A
Downregulation of TGF-beta Receptor Signaling		0.075189	0.226014	0.645864	0	0	13.5017	34.939	RPS27A
Acyl Chain Remodelling of PC		0.077967	0.232978	0.632684	0	0	12.9817	33.1225	LPCAT1
Metabolism of Steroids		0.0789317	0.234474	0.629906	0	0	4.45954	11.3236	GPAM;FASN
FLT3 Signaling in Disease		0.0807369	0.236734	0.62574	0	0	12.5003	31.4578	RPS27A
Synthesis of PC		0.0807369	0.236734	0.62574	0	0	12.5003	31.4578	LPCAT1
Autophagy		0.0815676	0.236734	0.62574	0	0	4.37312	10.9605	EEF1A1;RPS27A
Respiratory Electron Transport		0.0815676	0.236734	0.62574	0	0	4.37312	10.9605	COX4I1;MT-ND2
Negative Regulation of FGFR3 Signaling		0.0834985	0.237797	0.623793	0	0	12.0533	29.9274	RPS27A
Downregulation of ERBB2 Signaling		0.0834985	0.237797	0.623793	0	0	12.0533	29.9274	RPS27A
Recognition of DNA Damage by PCNA-containing Replication Complex		0.086252	0.237797	0.623793	0	0	11.6371	28.5164	RPS27A
Signaling by CSF3 (G-CSF)		0.086252	0.237797	0.623793	0	0	11.6371	28.5164	RPS27A
HSF1 Activation		0.086252	0.237797	0.623793	0	0	11.6371	28.5164	EEF1A1
Synthesis of Active Ubiquitin Roles of E1 and E2 Enzymes		0.086252	0.237797	0.623793	0	0	11.6371	28.5164	RPS27A
Disorders of Transmembrane Transporters		0.0869203	0.237797	0.623793	0	0	4.20988	10.2837	SLC34A2;RPS27A
Activated NOTCH1 Transmits Signal to the Nucleus		0.0889974	0.237797	0.623793	0	0	11.2486	27.212	RPS27A
Negative Regulation of FGFR4 Signaling		0.0889974	0.237797	0.623793	0	0	11.2486	27.212	RPS27A
Downregulation of SMAD2 3 SMAD4 Transcriptional Activity		0.0889974	0.237797	0.623793	0	0	11.2486	27.212	RPS27A
EGFR Downregulation		0.0889974	0.237797	0.623793	0	0	11.2486	27.212	RPS27A
Endosomal Sorting Complex Required For Transport (ESCRT)		0.0889974	0.237797	0.623793	0	0	11.2486	27.212	RPS27A
FOXO-mediated Transcription of Oxidative Stress, Metabolic and Neuronal Genes		0.0889974	0.237797	0.623793	0	0	11.2486	27.212	CAT
Signaling by CSF1 (M-CSF) in Myeloid Cells		0.0889974	0.237797	0.623793	0	0	11.2486	27.212	RPS27A
Metalloprotease DUBs		0.0889974	0.237797	0.623793	0	0	11.2486	27.212	RPS27A
PINK1-PRKN Mediated Mitophagy		0.0917346	0.241281	0.617477	0	0	10.8852	26.0031	RPS27A
Regulation of Necroptotic Cell Death		0.0917346	0.241281	0.617477	0	0	10.8852	26.0031	RPS27A
Termination of Translesion DNA Synthesis		0.0917346	0.241281	0.617477	0	0	10.8852	26.0031	RPS27A
Negative Regulation of FGFR1 Signaling		0.0944638	0.244324	0.612033	0	0	10.5445	24.8801	RPS27A
Regulation of Pyruvate Metabolism		0.0944638	0.244324	0.612033	0	0	10.5445	24.8801	RPS27A
TNFR1-induced NF-kappa-B Signaling Pathway		0.0944638	0.244324	0.612033	0	0	10.5445	24.8801	RPS27A
Transcriptional Regulation by TP53		0.0948269	0.244324	0.612033	0	0	2.87069	6.7625	COX4I1;RPS27A;PRDX6
Negative Regulation of FGFR2 Signaling		0.0971848	0.245125	0.610613	0	0	10.2244	23.8346	RPS27A
RIPK1-mediated Regulated Necrosis		0.0971848	0.245125	0.610613	0	0	10.2244	23.8346	RPS27A
Diseases of Carbohydrate Metabolism		0.0971848	0.245125	0.610613	0	0	10.2244	23.8346	RPS27A
Late Endosomal Microautophagy		0.0971848	0.245125	0.610613	0	0	10.2244	23.8346	RPS27A
Separation of Sister Chromatids		0.0988657	0.245125	0.610613	0	0	3.89458	9.01204	RPS27;RPS27A
N-glycan Trimming in the ER and Calnexin Calreticulin Cycle		0.0998979	0.245125	0.610613	0	0	9.92323	22.8592	RPS27A
Negative Regulators of DDX58 IFIH1 Signaling		0.0998979	0.245125	0.610613	0	0	9.92323	22.8592	RPS27A
Oncogene Induced Senescence		0.0998979	0.245125	0.610613	0	0	9.92323	22.8592	RPS27A
Translation of Structural Proteins 9683701		0.0998979	0.245125	0.610613	0	0	9.92323	22.8592	RPS27A
Budding and Maturation of HIV Virion		0.102603	0.245125	0.610613	0	0	9.63923	21.9474	RPS27A
Regulation of TP53 Degradation		0.102603	0.245125	0.610613	0	0	9.63923	21.9474	RPS27A
SMAD2 SMAD3 SMAD4 Heterotrimer Regulates Transcription		0.102603	0.245125	0.610613	0	0	9.63923	21.9474	RPS27A
Signaling by NOTCH2		0.102603	0.245125	0.610613	0	0	9.63923	21.9474	RPS27A
NOD1 2 Signaling Pathway		0.1053	0.245125	0.610613	0	0	9.371	21.0936	RPS27A
Regulation of TP53 Expression and Degradation		0.1053	0.245125	0.610613	0	0	9.371	21.0936	RPS27A
Regulation of Activated PAK-2p34 by Proteasome Mediated Degradation		0.1053	0.245125	0.610613	0	0	9.371	21.0936	RPS27A
Evasion by RSV of Host Interferon Responses		0.1053	0.245125	0.610613	0	0	9.371	21.0936	RPS27A
Fatty acyl-CoA Biosynthesis		0.1053	0.245125	0.610613	0	0	9.371	21.0936	FASN
rRNA Processing in the Mitochondrion		0.107989	0.245125	0.610613	0	0	9.11727	20.2925	MT-ND2
DNA Damage Recognition in GG-NER		0.107989	0.245125	0.610613	0	0	9.11727	20.2925	RPS27A
FLT3 Signaling		0.107989	0.245125	0.610613	0	0	9.11727	20.2925	RPS27A
Fanconi Anemia Pathway		0.107989	0.245125	0.610613	0	0	9.11727	20.2925	RPS27A
Mitochondrial Fatty Acid Beta-Oxidation		0.107989	0.245125	0.610613	0	0	9.11727	20.2925	DBI
Mitophagy		0.11067	0.245125	0.610613	0	0	8.8769	19.5398	RPS27A
p53-Independent DNA Damage Response		0.11067	0.245125	0.610613	0	0	8.8769	19.5398	RPS27A
p53-Independent G1 S DNA Damage Checkpoint		0.11067	0.245125	0.610613	0	0	8.8769	19.5398	RPS27A
Autodegradation of the E3 Ubiquitin Ligase COP1		0.11067	0.245125	0.610613	0	0	8.8769	19.5398	RPS27A
Ovarian Tumor Domain Proteases		0.11067	0.245125	0.610613	0	0	8.8769	19.5398	RPS27A
Response of Mtb to Phagocytosis		0.11067	0.245125	0.610613	0	0	8.8769	19.5398	RPS27A
Translesion Synthesis by Y Family DNA Polymerases Bypasses Lesions on DNA Template		0.11067	0.245125	0.610613	0	0	8.8769	19.5398	RPS27A
Ubiquitin Mediated Degradation of Phosphorylated Cdc25A		0.11067	0.245125	0.610613	0	0	8.8769	19.5398	RPS27A
Ubiquitin-dependent Degradation of Cyclin D		0.11067	0.245125	0.610613	0	0	8.8769	19.5398	RPS27A
Regulation of Apoptosis		0.113343	0.24763	0.606197	0	0	8.64885	18.8314	RPS27A
Signaling by FGFR3		0.113343	0.24763	0.606197	0	0	8.64885	18.8314	RPS27A
Vpu Mediated Degradation of CD4		0.113343	0.24763	0.606197	0	0	8.64885	18.8314	RPS27A
Dual Incision in GG-NER		0.116009	0.24763	0.606197	0	0	8.4322	18.1637	RPS27A
Signaling by FGFR4		0.116009	0.24763	0.606197	0	0	8.4322	18.1637	RPS27A
Signaling by Retinoic Acid		0.116009	0.24763	0.606197	0	0	8.4322	18.1637	FABP5
AUF1 (hnRNP D0) Binds and Destabilizes mRNA		0.118666	0.24763	0.606197	0	0	8.22613	17.5335	RPS27A
tRNA Processing in the Mitochondrion		0.118666	0.24763	0.606197	0	0	8.22613	17.5335	MT-ND2
Deactivation of the Beta-Catenin Transactivating Complex		0.118666	0.24763	0.606197	0	0	8.22613	17.5335	RPS27A
Degradation of AXIN		0.118666	0.24763	0.606197	0	0	8.22613	17.5335	RPS27A
FBXL7 Down-Regulates AURKA During Mitotic Entry and in Early Mitosis		0.118666	0.24763	0.606197	0	0	8.22613	17.5335	RPS27A
SCF-beta-TrCP Mediated Degradation of Emi1		0.118666	0.24763	0.606197	0	0	8.22613	17.5335	RPS27A
GSK3B and BTRC CUL1-mediated-degradation of NFE2L2		0.118666	0.24763	0.606197	0	0	8.22613	17.5335	RPS27A
Vif-mediated Degradation of APOBEC3G		0.118666	0.24763	0.606197	0	0	8.22613	17.5335	RPS27A
Negative Regulation of MAPK Pathway		0.121316	0.249042	0.603727	0	0	8.02986	16.9379	RPS27A
Aggrephagy		0.121316	0.249042	0.603727	0	0	8.02986	16.9379	RPS27A
Formation of Incision Complex in GG-NER		0.121316	0.249042	0.603727	0	0	8.02986	16.9379	RPS27A
Hh Mutants Are Degraded by ERAD		0.121316	0.249042	0.603727	0	0	8.02986	16.9379	RPS27A
Transcriptional Regulation by RUNX1		0.123012	0.249396	0.60311	0	0	3.40345	7.13184	GPAM;RPS27A
Negative Regulation of NOTCH4 Signaling		0.123957	0.249396	0.60311	0	0	7.84273	16.3742	RPS27A
Degradation of DVL		0.123957	0.249396	0.60311	0	0	7.84273	16.3742	RPS27A
Stabilization of P53		0.123957	0.249396	0.60311	0	0	7.84273	16.3742	RPS27A
Uptake and Actions of Bacterial Toxins		0.123957	0.249396	0.60311	0	0	7.84273	16.3742	EEF2
Regulation of RUNX3 Expression and Activity		0.126591	0.252682	0.597425	0	0	7.6641	15.8401	RPS27A
TAK1-dependent IKK and NF-kappa-B Activation		0.126591	0.252682	0.597425	0	0	7.6641	15.8401	RPS27A
NIK-->noncanonical NF-kB Signaling		0.129217	0.25429	0.594671	0	0	7.49341	15.3335	RPS27A
Hh Mutants Abrogate Ligand Secretion		0.129217	0.25429	0.594671	0	0	7.49341	15.3335	RPS27A
Cyclin D Associated Events in G1		0.131836	0.25429	0.594671	0	0	7.33014	14.8523	RPS27A
Degradation of GLI1 by the Proteasome		0.131836	0.25429	0.594671	0	0	7.33014	14.8523	RPS27A
Degradation of GLI2 by the Proteasome		0.131836	0.25429	0.594671	0	0	7.33014	14.8523	RPS27A
G1 Phase		0.131836	0.25429	0.594671	0	0	7.33014	14.8523	RPS27A
GLI3 Is Processed to GLI3R by the Proteasome		0.131836	0.25429	0.594671	0	0	7.33014	14.8523	RPS27A
TGF-beta Receptor Signaling Activates SMADs		0.131836	0.25429	0.594671	0	0	7.33014	14.8523	RPS27A
Phospholipid Metabolism		0.13203	0.25429	0.594671	0	0	3.2554	6.5913	GPAM;LPCAT1
NOTCH1 Intracellular Domain Regulates Transcription		0.134446	0.25429	0.594671	0	0	7.17382	14.3949	RPS27A
Complex IV Assembly		0.134446	0.25429	0.594671	0	0	7.17382	14.3949	COX4I1
DNA Damage Bypass		0.134446	0.25429	0.594671	0	0	7.17382	14.3949	RPS27A
Defective CFTR Causes Cystic Fibrosis		0.134446	0.25429	0.594671	0	0	7.17382	14.3949	RPS27A
Interleukin-3, Interleukin-5 and GM-CSF Signaling		0.134446	0.25429	0.594671	0	0	7.17382	14.3949	RPS27A
Pyruvate Metabolism		0.137049	0.256333	0.591196	0	0	7.02401	13.9596	RPS27A
Dectin-1 Mediated Noncanonical NF-kB Signaling		0.137049	0.256333	0.591196	0	0	7.02401	13.9596	RPS27A
Signaling by NOTCH3		0.137049	0.256333	0.591196	0	0	7.02401	13.9596	RPS27A
Regulation of TNFR1 Signaling		0.139645	0.258317	0.587847	0	0	6.88032	13.545	RPS27A
SCF(Skp2)-mediated Degradation of P27 P21		0.139645	0.258317	0.587847	0	0	6.88032	13.545	RPS27A
Signaling by ERBB2		0.139645	0.258317	0.587847	0	0	6.88032	13.545	RPS27A
Mitotic Anaphase		0.142224	0.259304	0.586191	0	0	3.10518	6.05619	RPS27;RPS27A
Asymmetric Localization of PCP Proteins		0.142232	0.259304	0.586191	0	0	6.74237	13.1496	RPS27A
Formation of TC-NER Pre-Incision Complex		0.142232	0.259304	0.586191	0	0	6.74237	13.1496	RPS27A
Transcriptional Activity of SMAD2 SMAD3 SMAD4 Heterotrimer		0.142232	0.259304	0.586191	0	0	6.74237	13.1496	RPS27A
Mitotic Metaphase and Anaphase		0.143253	0.260226	0.58465	0	0	3.09091	6.00608	RPS27;RPS27A
Signaling by FGFR1		0.144812	0.261179	0.583062	0	0	6.60984	12.7723	RPS27A
Hedgehog Ligand Biogenesis		0.144812	0.261179	0.583062	0	0	6.60984	12.7723	RPS27A
p53-Dependent G1 DNA Damage Response		0.147384	0.262074	0.581576	0	0	6.4824	12.4119	RPS27A
p53-Dependent G1 S DNA Damage Checkpoint		0.147384	0.262074	0.581576	0	0	6.4824	12.4119	RPS27A
Oxygen-dependent Proline Hydroxylation of Hypoxia-inducible Factor Alpha		0.147384	0.262074	0.581576	0	0	6.4824	12.4119	RPS27A
Signaling by EGFR		0.147384	0.262074	0.581576	0	0	6.4824	12.4119	RPS27A
NR1H2 and NR1H3-mediated Signaling		0.149949	0.262851	0.58029	0	0	6.35977	12.0674	FASN
Activation of NF-kappaB in B Cells		0.149949	0.262851	0.58029	0	0	6.35977	12.0674	RPS27A
Autodegradation of Cdh1 by Cdh1 APC C		0.149949	0.262851	0.58029	0	0	6.35977	12.0674	RPS27A
SARS-CoV-1 Activates Modulates Innate Immune Responses		0.149949	0.262851	0.58029	0	0	6.35977	12.0674	RPS27A
APC C Cdc20 Mediated Degradation of Securin		0.152506	0.262851	0.58029	0	0	6.24168	11.7378	RPS27A
Regulation of RAS by GAPs		0.152506	0.262851	0.58029	0	0	6.24168	11.7378	RPS27A
G1 S DNA Damage Checkpoints		0.152506	0.262851	0.58029	0	0	6.24168	11.7378	RPS27A
Signaling by Non-Receptor Tyrosine Kinases		0.152506	0.262851	0.58029	0	0	6.24168	11.7378	RPS27A
Signaling by PTK6		0.152506	0.262851	0.58029	0	0	6.24168	11.7378	RPS27A
Regulation of PTEN Stability and Activity		0.155055	0.265434	0.576044	0	0	6.12789	11.4222	RPS27A
Golgi Associated Vesicle Biogenesis		0.155055	0.265434	0.576044	0	0	6.12789	11.4222	FTH1
E3 Ubiquitin Ligases Ubiquitinate Target Proteins		0.157597	0.266886	0.573674	0	0	6.01816	11.1198	RPS27A
Orc1 Removal From Chromatin		0.160132	0.266886	0.573674	0	0	5.91228	10.8299	RPS27A
Constitutive Signaling by NOTCH1 HD+PEST Domain Mutants		0.160132	0.266886	0.573674	0	0	5.91228	10.8299	RPS27A
Constitutive Signaling by NOTCH1 PEST Domain Mutants		0.160132	0.266886	0.573674	0	0	5.91228	10.8299	RPS27A
Signaling by ERBB4		0.160132	0.266886	0.573674	0	0	5.91228	10.8299	RPS27A
Signaling by NOTCH1 HD+PEST Domain Mutants in Cancer		0.160132	0.266886	0.573674	0	0	5.91228	10.8299	RPS27A
Signaling by NOTCH1 PEST Domain Mutants in Cancer		0.160132	0.266886	0.573674	0	0	5.91228	10.8299	RPS27A
Signaling by NOTCH1 in Cancer		0.160132	0.266886	0.573674	0	0	5.91228	10.8299	RPS27A
Cytoprotection by HMOX1		0.162659	0.26844	0.571153	0	0	5.81005	10.5516	COX4I1
Regulation of RUNX2 Expression and Activity		0.162659	0.26844	0.571153	0	0	5.81005	10.5516	RPS27A
TNF Signaling		0.162659	0.26844	0.571153	0	0	5.81005	10.5516	RPS27A
CDK-mediated Phosphorylation and Removal of Cdc6		0.165178	0.269693	0.569131	0	0	5.71129	10.2845	RPS27A
Cdc20 Phospho-APC C Mediated Degradation of Cyclin A		0.165178	0.269693	0.569131	0	0	5.71129	10.2845	RPS27A
Recruitment and ATM-med Phosphorylation of Repair and Signaling Proteins at DNA Double Strand Breaks		0.165178	0.269693	0.569131	0	0	5.71129	10.2845	RPS27A
APC C Cdh1 Mediated Degradation of Cdc20 and Other APC C Cdh1 Targets in Late Mitosis Early G1		0.16769	0.269693	0.569131	0	0	5.61582	10.0278	RPS27A
APC Cdc20 Mediated Degradation of Cell Cycle Proteins Prior to Satisfation of the Checkpoint		0.16769	0.269693	0.569131	0	0	5.61582	10.0278	RPS27A
Nucleotide-binding Domain, Leucine Rich Repeat Containing Receptor (NLR) Signaling Pathways		0.16769	0.269693	0.569131	0	0	5.61582	10.0278	RPS27A
DNA Double Strand Break Response		0.16769	0.269693	0.569131	0	0	5.61582	10.0278	RPS27A
Regulated Necrosis		0.16769	0.269693	0.569131	0	0	5.61582	10.0278	RPS27A
Cellular Response to Hypoxia		0.170195	0.27168	0.565942	0	0	5.52348	9.78104	RPS27A
Gap-filling DNA Repair Synthesis and Ligation in TC-NER		0.170195	0.27168	0.565942	0	0	5.52348	9.78104	RPS27A
Transport of Small Molecules		0.171892	0.27168	0.565942	0	0	1.90675	3.35757	SLC34A2;NPC2;FTH1;RPS27A
APC C Cdc20 Mediated Degradation of Mitotic Proteins		0.172692	0.27168	0.565942	0	0	5.43412	9.54365	RPS27A
Dual Incision in TC-NER		0.172692	0.27168	0.565942	0	0	5.43412	9.54365	RPS27A
MAP Kinase Activation		0.172692	0.27168	0.565942	0	0	5.43412	9.54365	RPS27A
Translation of Structural Proteins 9694635		0.172692	0.27168	0.565942	0	0	5.43412	9.54365	RPS27A
Activation of APC C and APC C Cdc20 Mediated Degradation of Mitotic Proteins		0.175182	0.273891	0.562423	0	0	5.34759	9.31514	RPS27A
Cytosolic Sensors of Pathogen-Associated DNA		0.175182	0.273891	0.562423	0	0	5.34759	9.31514	RPS27A
ABC Transporter Disorders		0.177664	0.275216	0.560327	0	0	5.26377	9.09507	RPS27A
The Role of GTSE1 in G2 M Progression After G2 Checkpoint		0.177664	0.275216	0.560327	0	0	5.26377	9.09507	RPS27A
Mitochondrial Protein Import		0.177664	0.275216	0.560327	0	0	5.26377	9.09507	CHCHD10
FOXO-mediated Transcription		0.182607	0.282007	0.54974	0	0	5.10375	8.67852	CAT
Cell Cycle Checkpoints		0.184467	0.282353	0.549207	0	0	2.62029	4.42904	RPS27;RPS27A
Complex I Biogenesis		0.185067	0.282353	0.549207	0	0	5.02732	8.48127	MT-ND2
Regulation of APC C Activators Between G1 S and Early Anaphase		0.185067	0.282353	0.549207	0	0	5.02732	8.48127	RPS27A
Downstream Signaling Events of B Cell Receptor (BCR)		0.185067	0.282353	0.549207	0	0	5.02732	8.48127	RPS27A
HDR Through Homologous Recombination (HRR)		0.18752	0.285234	0.544798	0	0	4.95314	8.2909	RPS27A
Circadian Clock		0.189966	0.288087	0.540477	0	0	4.88111	8.10708	RPS27A
Immune System		0.191508	0.289555	0.538268	0	0	1.46707	2.42481	EEF1A1;FABP5;NPC2;FTH1;CAT;LPCAT1;RPS27A;EEF2;PRDX6
trans-Golgi Network Vesicle Budding		0.194836	0.291101	0.535956	0	0	4.74314	7.75785	FTH1
Degradation of Beta-Catenin by the Destruction Complex		0.194836	0.291101	0.535956	0	0	4.74314	7.75785	RPS27A
Signaling by NOTCH4		0.194836	0.291101	0.535956	0	0	4.74314	7.75785	RPS27A
Interleukin-17 Signaling		0.194836	0.291101	0.535956	0	0	4.74314	7.75785	RPS27A
Cyclin E Associated Events During G1 S Transition		0.19726	0.29299	0.533148	0	0	4.67702	7.59189	RPS27A
Hedgehog 'On' State		0.19726	0.29299	0.533148	0	0	4.67702	7.59189	RPS27A
Signaling by NOTCH1		0.199677	0.29571	0.529134	0	0	4.61272	7.43134	RPS27A
APC C-mediated Degradation of Cell Cycle Proteins		0.202087	0.295809	0.528989	0	0	4.55016	7.27596	RPS27A
Cyclin A Cdk2-associated Events at S Phase Entry		0.202087	0.295809	0.528989	0	0	4.55016	7.27596	RPS27A
Regulation of Mitotic Cell Cycle		0.202087	0.295809	0.528989	0	0	4.55016	7.27596	RPS27A
Signaling by FGFR2		0.202087	0.295809	0.528989	0	0	4.55016	7.27596	RPS27A
Cell Death Signalling via NRAGE, NRIF and NADE		0.20449	0.295895	0.528862	0	0	4.48927	7.12552	RPS27A
Regulation of mRNA Stability by Proteins That Bind AU-rich Elements		0.20449	0.295895	0.528862	0	0	4.48927	7.12552	RPS27A
ISG15 Antiviral Mechanism		0.20449	0.295895	0.528862	0	0	4.48927	7.12552	RPS27A
Transcription-Coupled Nucleotide Excision Repair (TC-NER)		0.20449	0.295895	0.528862	0	0	4.48927	7.12552	RPS27A
Protein Ubiquitination		0.206886	0.298507	0.525046	0	0	4.42997	6.97982	RPS27A
Interferon Alpha Beta Signaling		0.209274	0.301073	0.521328	0	0	4.37222	6.83863	RPS27A
PCP CE Pathway		0.211656	0.301073	0.521328	0	0	4.31595	6.70178	RPS27A
Signaling by MET		0.211656	0.301073	0.521328	0	0	4.31595	6.70178	RPS27A
Switching of Origins to a Post-Replicative State		0.211656	0.301073	0.521328	0	0	4.31595	6.70178	RPS27A
Amyloid Fiber Formation		0.21403	0.301073	0.521328	0	0	4.2611	6.56908	RPS27A
Processing of DNA Double-Strand Break Ends		0.21403	0.301073	0.521328	0	0	4.2611	6.56908	RPS27A
ER-Phagosome Pathway		0.21403	0.301073	0.521328	0	0	4.2611	6.56908	RPS27A
Late SARS-CoV-2 Infection Events		0.21403	0.301073	0.521328	0	0	4.2611	6.56908	RPS27A
MAPK6 MAPK4 Signaling		0.21403	0.301073	0.521328	0	0	4.2611	6.56908	RPS27A
Senescence-Associated Secretory Phenotype (SASP)		0.216398	0.303558	0.517759	0	0	4.20763	6.44035	RPS27A
Infection With Mycobacterium Tuberculosis		0.218758	0.305173	0.515453	0	0	4.15547	6.31544	RPS27A
UCH Proteinases		0.218758	0.305173	0.515453	0	0	4.15547	6.31544	RPS27A
Global Genome Nucleotide Excision Repair (GG-NER)		0.223458	0.310871	0.50742	0	0	4.05493	6.07645	RPS27A
RUNX1 Regulates Transcription of Genes Involved in Differentiation of HSCs		0.225797	0.313262	0.504092	0	0	4.00646	5.96208	RPS27A
DDX58 IFIH1-mediated Induction of Interferon-Alpha Beta		0.22813	0.314769	0.502008	0	0	3.95912	5.85095	RPS27A
Transcriptional Regulation by RUNX3		0.22813	0.314769	0.502008	0	0	3.95912	5.85095	RPS27A
Nuclear Events Mediated by NFE2L2		0.230455	0.315393	0.501148	0	0	3.91289	5.74294	RPS27A
CLEC7A (Dectin-1) Signaling		0.230455	0.315393	0.501148	0	0	3.91289	5.74294	RPS27A
Regulation of PLK1 Activity at G2 M Transition		0.230455	0.315393	0.501148	0	0	3.91289	5.74294	RPS27A
TNFR2 Non-Canonical NF-kB Pathway		0.232774	0.317705	0.497976	0	0	3.86772	5.63792	RPS27A
Selective Autophagy		0.235086	0.319996	0.494856	0	0	3.82357	5.53579	RPS27A
ABC-family Proteins Mediated Transport		0.237391	0.321069	0.493402	0	0	3.78042	5.43643	RPS27A
Mitochondrial Translation Elongation		0.239689	0.321069	0.493402	0	0	3.73823	5.33974	RPS12
Mitochondrial Translation Initiation		0.239689	0.321069	0.493402	0	0	3.73823	5.33974	RPS12
Mitochondrial Translation Termination		0.239689	0.321069	0.493402	0	0	3.73823	5.33974	RPS12
Downstream TCR Signaling		0.239689	0.321069	0.493402	0	0	3.73823	5.33974	RPS27A
Signaling by FGFR		0.239689	0.321069	0.493402	0	0	3.73823	5.33974	RPS27A
Regulation of TP53 Activity Through Phosphorylation		0.24198	0.323281	0.49042	0	0	3.69696	5.24562	RPS27A
Signaling by ALK Fusions and Activated Point Mutants		0.244265	0.324229	0.489148	0	0	3.6566	5.15398	RPS27A
Signaling by ALK in Cancer		0.244265	0.324229	0.489148	0	0	3.6566	5.15398	RPS27A
Amplification of Signal From Unattached Kinetochores via a MAD2 Inhibitory Signal		0.246543	0.324229	0.489148	0	0	3.61709	5.06473	RPS27
Amplification of Signal From the Kinetochores		0.246543	0.324229	0.489148	0	0	3.61709	5.06473	RPS27
Oxidative Stress Induced Senescence		0.246543	0.324229	0.489148	0	0	3.61709	5.06473	RPS27A
Signaling by TGF-beta Receptor Complex		0.246543	0.324229	0.489148	0	0	3.61709	5.06473	RPS27A
Antigen processing-Cross Presentation		0.251078	0.329336	0.482361	0	0	3.54059	4.89306	RPS27A
Mitochondrial Translation		0.253336	0.330952	0.480235	0	0	3.50353	4.81049	RPS12
MyD88 Cascade Initiated on Plasma Membrane		0.255587	0.330952	0.480235	0	0	3.46724	4.72999	RPS27A
P75 NTR Receptor-Mediated Signalling		0.255587	0.330952	0.480235	0	0	3.46724	4.72999	RPS27A
Toll Like Receptor 10 (TLR10) Cascade		0.255587	0.330952	0.480235	0	0	3.46724	4.72999	RPS27A
Toll Like Receptor 5 (TLR5) Cascade		0.255587	0.330952	0.480235	0	0	3.46724	4.72999	RPS27A
SLC Transporter Disorders		0.257831	0.332154	0.47866	0	0	3.43168	4.65148	SLC34A2
Hedgehog 'Off' State		0.257831	0.332154	0.47866	0	0	3.43168	4.65148	RPS27A
Assembly of the Pre-Replicative Complex		0.262299	0.336196	0.473408	0	0	3.36271	4.50021	RPS27A
Cellular Response to Heat Stress		0.262299	0.336196	0.473408	0	0	3.36271	4.50021	EEF1A1
Interleukin-1 Signaling		0.264524	0.336761	0.472678	0	0	3.32925	4.42732	RPS27A
TRAF6 Mediated Induction of NFkB and MAP Kinases Upon TLR7 8 or 9 Activation		0.264524	0.336761	0.472678	0	0	3.32925	4.42732	RPS27A
MyD88 Dependent Cascade Initiated on Endosome		0.266741	0.336761	0.472678	0	0	3.29644	4.35617	RPS27A
Epigenetic Regulation of Adipogenesis Genes by MLL3 and MLL4 Complexes		0.266741	0.336761	0.472678	0	0	3.29644	4.35617	GPAM
Epigenetic Regulation of Gene Expression by MLL3 and MLL4 Complexes		0.266741	0.336761	0.472678	0	0	3.29644	4.35617	GPAM
MLL4 and MLL3 Complexes Regulate Expression of PPARG Targets in Adipogenesis and Hepatic Steatosis		0.266741	0.336761	0.472678	0	0	3.29644	4.35617	GPAM
Cargo Recognition for Clathrin-Mediated Endocytosis		0.271157	0.341482	0.466632	0	0	3.23272	4.21889	RPS27A
Toll Like Receptor 3 (TLR3) Cascade		0.273355	0.342542	0.465286	0	0	3.20178	4.15265	RPS27A
Transcriptional Regulation by RUNX2		0.273355	0.342542	0.465286	0	0	3.20178	4.15265	RPS27A
Stimuli-sensing Channels		0.275547	0.342737	0.465039	0	0	3.17141	4.08794	RPS27A
Toll Like Receptor 7 8 (TLR7 8) Cascade		0.275547	0.342737	0.465039	0	0	3.17141	4.08794	RPS27A
Transport of Inorganic Cations Anions and Amino Acids Oligopeptides		0.275547	0.342737	0.465039	0	0	3.17141	4.08794	SLC34A2
Nucleotide Excision Repair		0.277732	0.342921	0.464806	0	0	3.14161	4.02472	RPS27A
Synthesis of DNA		0.277732	0.342921	0.464806	0	0	3.14161	4.02472	RPS27A
Integration of Energy Metabolism		0.277732	0.342921	0.464806	0	0	3.14161	4.02472	FASN
RSV-host Interactions		0.27991	0.344768	0.462474	0	0	3.11237	3.96293	RPS27A
MyD88-independent TLR4 Cascade		0.282082	0.344919	0.462283	0	0	3.08366	3.90254	RPS27A
TRIF (TICAM1)-mediated TLR4 Signaling		0.282082	0.344919	0.462283	0	0	3.08366	3.90254	RPS27A
Toll Like Receptor 9 (TLR9) Cascade		0.282082	0.344919	0.462283	0	0	3.08366	3.90254	RPS27A
Mitotic Spindle Checkpoint		0.284248	0.346728	0.460011	0	0	3.05547	3.8435	RPS27
TCR Signaling		0.28856	0.35114	0.45452	0	0	3.00061	3.72931	RPS27A
MyD88 MAL(TIRAP) Cascade Initiated on Plasma Membrane		0.292847	0.354646	0.450204	0	0	2.94767	3.62005	RPS27A
Toll Like Receptor TLR6 TLR2 Cascade		0.292847	0.354646	0.450204	0	0	2.94767	3.62005	RPS27A
EML4 and NUDC in Mitotic Spindle Formation		0.29498	0.355525	0.449129	0	0	2.92189	3.56717	RPS27
HDR Through Homologous Recombination (HRR) or Single Strand Annealing (SSA)		0.29498	0.355525	0.449129	0	0	2.92189	3.56717	RPS27A
DNA Replication Pre-Initiation		0.299229	0.358082	0.446018	0	0	2.87165	3.46478	RPS27A
Toll Like Receptor 2 (TLR2) Cascade		0.299229	0.358082	0.446018	0	0	2.87165	3.46478	RPS27A
Toll Like Receptor TLR1 TLR2 Cascade		0.299229	0.358082	0.446018	0	0	2.87165	3.46478	RPS27A
KEAP1-NFE2L2 Pathway		0.301344	0.35976	0.443987	0	0	2.84717	3.41519	RPS27A
Estrogen-dependent Gene Expression		0.305554	0.362999	0.440095	0	0	2.79944	3.31909	GPAM
G1 S Transition		0.305554	0.362999	0.440095	0	0	2.79944	3.31909	RPS27A
M Phase		0.307268	0.362999	0.440095	0	0	1.82386	2.15222	RPS27;RPS27A
Binding and Uptake of Ligands by Scavenger Receptors		0.30765	0.362999	0.440095	0	0	2.77616	3.27251	FTH1
Homology Directed Repair		0.30765	0.362999	0.440095	0	0	2.77616	3.27251	RPS27A
Generic Transcription Pathway		0.30874	0.363435	0.439573	0	0	1.38887	1.63228	GPAM;COX4I1;CAT;RPS27A;PRDX6
Resolution of Sister Chromatid Cohesion		0.315973	0.370223	0.431537	0	0	2.68678	3.09544	RPS27
Host Interactions of HIV Factors		0.315973	0.370223	0.431537	0	0	2.68678	3.09544	RPS27A
Metabolism of Water-Soluble Vitamins and Cofactors		0.318038	0.37178	0.429714	0	0	2.66532	3.05335	FASN
C-type Lectin Receptors (CLRs)		0.326237	0.380484	0.419664	0	0	2.58279	2.89307	RPS27A
Respiratory Syncytial Virus Infection Pathway		0.3303	0.384335	0.41529	0	0	2.5434	2.81746	RPS27A
Beta-catenin Independent WNT Signaling		0.332323	0.3858	0.413638	0	0	2.52415	2.78073	RPS27A
Epigenetic Regulation by WDR5-containing Histone Modifying Complexes		0.334339	0.387251	0.412008	0	0	2.50519	2.74468	GPAM
Signaling by Hedgehog		0.33635	0.388688	0.410399	0	0	2.4865	2.7093	RPS27A
G2 M Checkpoints		0.338354	0.390112	0.408811	0	0	2.4681	2.67458	RPS27A
SARS-CoV-2 Activates Modulates Innate and Adaptive Immune Responses		0.340353	0.391522	0.407244	0	0	2.44996	2.6405	RPS27A
Mitotic G1 Phase and G1 S Transition		0.342346	0.392028	0.406683	0	0	2.43208	2.60703	RPS27A
RHO GTPases Activate Formins		0.342346	0.392028	0.406683	0	0	2.43208	2.60703	RPS27
Interleukin-1 Family Signaling		0.344332	0.393411	0.405153	0	0	2.41446	2.57417	RPS27A
DNA Replication		0.350257	0.398378	0.399704	0	0	2.36309	2.47909	RPS27A
Macroautophagy		0.350257	0.398378	0.399704	0	0	2.36309	2.47909	RPS27A
PTEN Regulation		0.354178	0.400134	0.397795	0	0	2.33004	2.41848	RPS27A
Clathrin-mediated Endocytosis		0.354178	0.400134	0.397795	0	0	2.33004	2.41848	RPS27A
Late Phase of HIV Life Cycle		0.354178	0.400134	0.397795	0	0	2.33004	2.41848	RPS27A
tRNA Processing		0.35613	0.401441	0.396379	0	0	2.31385	2.38896	MT-ND2
FCERI Mediated NF-kB Activation		0.358075	0.402735	0.394981	0	0	2.29789	2.35996	RPS27A
Toll Like Receptor 4 (TLR4) Cascade		0.360015	0.404017	0.3936	0	0	2.28214	2.33145	RPS27A
S Phase		0.363878	0.407447	0.389929	0	0	2.25128	2.2759	RPS27A
DNA Double-Strand Break Repair		0.367718	0.410835	0.386332	0	0	2.22124	2.22221	RPS27A
Death Receptor Signaling		0.377218	0.420519	0.376214	0	0	2.1495	2.09562	RPS27A
Antiviral Mechanism by IFN-stimulated Genes		0.379101	0.420761	0.375965	0	0	2.1357	2.07153	RPS27A
HIV Life Cycle		0.379101	0.420761	0.375965	0	0	2.1357	2.07153	RPS27A
Regulation of TP53 Activity		0.382851	0.42399	0.372644	0	0	2.10862	2.02451	RPS27A
Signaling by TGFB Family Members		0.384717	0.425125	0.371483	0	0	2.09534	2.00157	RPS27A
Signaling by the B Cell Receptor (BCR)		0.386578	0.426083	0.370506	0	0	2.08222	1.97899	RPS27A
RNA Polymerase II Transcription		0.387271	0.426083	0.370506	0	0	1.2469	1.18284	GPAM;COX4I1;CAT;RPS27A;PRDX6
Cellular Senescence		0.395799	0.434519	0.361991	0	0	2.01899	1.8713	RPS27A
Apoptosis		0.397627	0.435579	0.360933	0	0	2.0068	1.85075	RPS27A
Toll-like Receptor Cascades		0.408481	0.4465	0.350179	0	0	1.93661	1.73387	RPS27A
G2 M Transition		0.426144	0.463799	0.33367	0	0	1.82986	1.56083	RPS27A
Ion Channel Transport		0.426144	0.463799	0.33367	0	0	1.82986	1.56083	RPS27A
Mitotic G2-G2 M Phases		0.429614	0.46657	0.331083	0	0	1.80989	1.52912	RPS27A
TCF Dependent Signaling in Response to WNT		0.43478	0.471168	0.326825	0	0	1.78074	1.48321	RPS27A
Ub-specific Processing Proteases		0.436492	0.47201	0.326049	0	0	1.77123	1.46832	RPS27A
ESR-mediated Signaling		0.439901	0.474679	0.3236	0	0	1.75251	1.43917	GPAM
Post-translational Protein Modification		0.445999	0.480234	0.318548	0	0	1.15753	0.934631	EEF1A1;RPL27A;RPL8;RPS27A;EEF2
Fc Epsilon Receptor (FCERI) Signaling		0.448333	0.48172	0.317206	0	0	1.70737	1.36968	RPS27A
Metabolism of Vitamins and Cofactors		0.450005	0.482489	0.316513	0	0	1.69861	1.35634	FASN
Programmed Cell Death		0.456641	0.488567	0.311076	0	0	1.66447	1.30471	RPS27A
Mitotic Prometaphase		0.458287	0.489292	0.310432	0	0	1.65615	1.29223	RPS27
Cell Cycle, Mitotic		0.460727	0.490859	0.309043	0	0	1.30323	1.00994	RPS27;RPS27A
Signaling by NOTCH		0.468065	0.497627	0.303096	0	0	1.60789	1.22062	RPS27A
HIV Infection		0.496369	0.52661	0.278511	0	0	1.47848	1.03558	RPS27A
Neddylation		0.506971	0.53673	0.270244	0	0	1.43355	0.973812	RPS27A
SLC-mediated Transmembrane Transport		0.528957	0.558835	0.252716	0	0	1.34582	0.857082	SLC34A2
Gene Expression (Transcription)		0.538563	0.567796	0.245807	0	0	1.03501	0.640515	GPAM;COX4I1;CAT;RPS27A;PRDX6
RAF MAP Kinase Cascade		0.551346	0.580062	0.236526	0	0	1.26323	0.752116	RPS27A
Deubiquitination		0.555426	0.583139	0.234228	0	0	1.24884	0.734344	RPS27A
MAPK1 MAPK3 Signaling		0.559469	0.586166	0.23198	0	0	1.23478	0.717118	RPS27A
Membrane Trafficking		0.570454	0.596175	0.224626	0	0	1.05519	0.592305	FTH1;RPS27A
Interferon Signaling		0.571384	0.596175	0.224626	0	0	1.1944	0.668499	RPS27A
PIP3 Activates AKT Signaling		0.572688	0.596304	0.224533	0	0	1.19007	0.663364	RPS27A
Signaling by WNT		0.580431	0.603122	0.219594	0	0	1.16475	0.633607	RPS27A
Cell Cycle		0.584186	0.60344	0.219366	0	0	1.02825	0.552719	RPS27;RPS27A
Metabolism of Carbohydrates		0.58425	0.60344	0.219366	0	0	1.15248	0.619374	RPS27A
RHO GTPase Effectors		0.585516	0.60344	0.219366	0	0	1.14845	0.614722	RPS27
Epigenetic Regulation of Gene Expression		0.585516	0.60344	0.219366	0	0	1.14845	0.614722	GPAM
Antigen Processing Ubiquitination & Proteasome Degradation		0.591787	0.608661	0.215624	0	0	1.1287	0.592124	RPS27A
Asparagine N-linked Glycosylation		0.604051	0.620012	0.2076	0	0	1.09114	0.550037	RPS27A
DNA Repair		0.611235	0.626113	0.203347	0	0	1.06976	0.526614	RPS27A
MAPK Family Signaling Cascades		0.613601	0.627264	0.202549	0	0	1.06281	0.519089	RPS27A
Intracellular Signaling by Second Messengers		0.621771	0.634332	0.197683	0	0	1.03919	0.493808	RPS27A
Vesicle-mediated Transport		0.664994	0.67706	0.169373	0	0	0.882299	0.359958	FTH1;RPS27A
Class I MHC Mediated Antigen Processing & Presentation		0.67737	0.688273	0.162239	0	0	0.891562	0.347297	RPS27A
Diseases of Signal Transduction by Growth Factor Receptors and Second Messengers		0.746028	0.755787	0.121601	0	0	0.734087	0.215082	RPS27A
Signaling by Interleukins		0.746807	0.755787	0.121601	0	0	0.732421	0.213829	RPS27A
Signaling by Receptor Tyrosine Kinases		0.804535	0.812581	0.0901334	0	0	0.614763	0.133705	RPS27A
Signaling by Rho GTPases		0.871743	0.878703	0.0561578	0	0	0.486726	0.0668083	RPS27
Signaling by Rho GTPases, Miro GTPases and RHOBTB3		0.87797	0.883216	0.0539329	0	0	0.474996	0.0618175	RPS27
Signal Transduction		0.90709	0.909058	0.0414085	0	0	0.604155	0.0589136	RPS27;GPAM;FABP5;FASN;RPS27A
Cytokine Signaling in Immune System		0.907258	0.909058	0.0414085	0	0	0.419136	0.040794	RPS27A
Adaptive Immune System		0.92736	0.92736	0.0327516	0	0	0.37926	0.0286012	RPS27A

## Sheet: C3 Reactome Table
Data file S2: Gene list and Reactome pathway analysis for ATII subclusters
Reactome Table for ATII cluster 3 (ISGhi)
Details: Input and ran through Enrichr
Term		P-value	Adjusted P-value	-log10	Old P-value	Old Adjusted P-value	Odds Ratio	Combined Score	Genes
Interferon Signaling		4.40103e-14	1.02984e-11	10.9872	0	0	15.2929	470.324	IFITM3;GBP6;GBP5;GBP7;RSAD2;STAT1;UBE2L6;ISG15;USP18;PSMB8;BST2;SOCS1;IRF7;XAF1;GBP2;GBP4;GBP3
Interferon Alpha Beta Signaling		1.63617e-13	1.91432e-11	10.718	0	0	36.5861	1077.14	IFITM3;BST2;SOCS1;RSAD2;STAT1;IRF7;ISG15;GBP2;XAF1;USP18;PSMB8
Cytokine Signaling in Immune System		3.73102e-12	2.9102e-10	9.53608	0	0	7.59526	199.864	IFITM3;GBP6;GBP5;GBP7;CSF1;RSAD2;STAT1;TNFRSF9;NLRC5;UBE2L6;ISG15;CXCL1;USP18;PSMB8;IL18BP;BST2;SOCS1;LCN2;IRF7;XAF1;GBP2;GBP4;GBP3
Immune System		9.28885e-11	5.43398e-09	8.26488	0	0	4.52791	104.593	IFITM3;CD274;PIGR;ORM1;CSF1;NLRC5;UBE2L6;CXCL1;ORM2;USP18;IL18BP;SOCS1;CD14;GBP2;MUC4;GBP4;HERC6;GBP3;ZBP1;GBP6;GBP5;GBP7;RSAD2;STAT1;TNFRSF9;TAP2;TAP1;ISG15;PSMB8;BST2;STING1;LCN2;IRF7;NFKBIE;XAF1
Interferon Gamma Signaling		1.61538e-09	7.55999e-08	7.12148	0	0	21.7692	440.69	GBP6;GBP5;GBP7;SOCS1;STAT1;IRF7;GBP2;GBP4;GBP3
Innate Immune System		0.000177814	0.00633955	2.19794	0	0	3.15505	27.2431	ZBP1;PIGR;ORM1;NLRC5;UBE2L6;ISG15;CXCL1;ORM2;USP18;BST2;SOCS1;STING1;LCN2;IRF7;CD14;MUC4
Chemokine Receptors Bind Chemokines		0.000189645	0.00633955	2.19794	0	0	15.603	133.723	CCRL2;CXCL1;CXCL3;CXCL5
Regulation of IFNA IFNB Signaling		0.000257515	0.0075323	2.12307	0	0	27.9447	230.947	SOCS1;STAT1;USP18
ISG15 Antiviral Mechanism		0.000572857	0.0148943	1.82698	0	0	11.4745	85.656	STAT1;UBE2L6;ISG15;USP18
Negative Regulators of DDX58 IFIH1 Signaling		0.000706716	0.0165372	1.78154	0	0	19.2023	139.311	NLRC5;UBE2L6;ISG15
Toll Like Receptor 4 (TLR4) Cascade		0.000887969	0.0177982	1.74962	0	0	7.27162	51.0946	SOCS1;IRF7;NLRC5;CD14;USP18
DDX58 IFIH1-mediated Induction of Interferon-Alpha Beta		0.000912727	0.0177982	1.74962	0	0	10.0701	70.4815	IRF7;NLRC5;UBE2L6;ISG15
MyD88 Dependent Cascade Initiated on Endosome		0.00178131	0.0252382	1.59794	0	0	8.33375	52.756	IRF7;NLRC5;CD14;USP18
Toll-like Receptor Cascades		0.00181998	0.0252382	1.59794	0	0	6.14481	38.7672	SOCS1;IRF7;NLRC5;CD14;USP18
Signaling by Interleukins		0.00194124	0.0252382	1.59794	0	0	3.81042	23.7939	SOCS1;CSF1;STAT1;LCN2;NLRC5;CXCL1;USP18;IL18BP
Toll Like Receptor 7 8 (TLR7 8) Cascade		0.00204783	0.0252382	1.59794	0	0	8.0085	49.5804	IRF7;NLRC5;CD14;USP18
Regulation of IFNG Signaling		0.00216577	0.0252382	1.59794	0	0	33.8231	207.504	SOCS1;STAT1
Proteasome Assembly		0.00224412	0.0252382	1.59794	0	0	12.5296	76.4233	PSMB10;PSMB8;PSMB9
MyD88-independent TLR4 Cascade		0.00226497	0.0252382	1.59794	0	0	7.78066	47.3857	IRF7;NLRC5;CD14;USP18
TRIF (TICAM1)-mediated TLR4 Signaling		0.00226497	0.0252382	1.59794	0	0	7.78066	47.3857	IRF7;NLRC5;CD14;USP18
Toll Like Receptor 9 (TLR9) Cascade		0.00226497	0.0252382	1.59794	0	0	7.78066	47.3857	IRF7;NLRC5;CD14;USP18
Regulation of Innate Immune Responses to Cytosolic DNA		0.00249083	0.0253122	1.59667	0	0	31.2198	187.167	ZBP1;STING1
MyD88 MAL(TIRAP) Cascade Initiated on Plasma Membrane		0.0026613	0.0253122	1.59667	0	0	7.4283	44.042	SOCS1;NLRC5;CD14;USP18
Toll Like Receptor TLR6 TLR2 Cascade		0.0026613	0.0253122	1.59667	0	0	7.4283	44.042	SOCS1;NLRC5;CD14;USP18
Neutrophil Degranulation		0.00274134	0.0253122	1.59667	0	0	3.59482	21.2069	BST2;PIGR;ORM1;STING1;LCN2;CXCL1;CD14;ORM2
Toll Like Receptor 2 (TLR2) Cascade		0.00292064	0.0253122	1.59667	0	0	7.23173	42.204	SOCS1;NLRC5;CD14;USP18
Toll Like Receptor TLR1 TLR2 Cascade		0.00292064	0.0253122	1.59667	0	0	7.23173	42.204	SOCS1;NLRC5;CD14;USP18
Iron Uptake and Transport		0.00321884	0.0269003	1.57024	0	0	10.9595	62.8936	STEAP4;LCN2;CP
Activation of IRF3, IRF7 Mediated by TBK1, IKK? (IKBKE)		0.00359424	0.0271307	1.56654	0	0	25.3622	142.749	IRF7;CD14
Caspase Activation via Death Receptors in the Presence of Ligand		0.00359424	0.0271307	1.56654	0	0	25.3622	142.749	TNFSF10;CD14
Regulation of NF-kappa B Signaling		0.00359424	0.0271307	1.56654	0	0	25.3622	142.749	NLRC5;USP18
Cytosolic Sensors of Pathogen-Associated DNA		0.00405172	0.0296282	1.52829	0	0	10.0586	55.4092	ZBP1;STING1;IRF7
SARS-CoV-2 Activates Modulates Innate and Adaptive Immune Responses		0.00510314	0.0361859	1.44146	0	0	6.14614	32.4387	STING1;STAT1;IRF7;ISG15
Growth Hormone Receptor Signaling		0.00635855	0.0425114	1.37149	0	0	18.4397	93.2672	SOCS1;STAT1
Cytosolic tRNA Aminoacylation		0.00635855	0.0425114	1.37149	0	0	18.4397	93.2672	PPA1;WARS1
Inactivation of CSF3 (G-CSF) Signaling		0.00688907	0.044779	1.34893	0	0	17.6371	87.7942	SOCS1;STAT1
PKR-mediated Signaling		0.00754367	0.0464531	1.33298	0	0	7.96211	38.9112	STAT1;UBE2L6;ISG15
ER-Phagosome Pathway		0.00754367	0.0464531	1.33298	0	0	7.96211	38.9112	TAP2;TAP1;CD14
Antiviral Mechanism by IFN-stimulated Genes		0.00817682	0.0490609	1.30926	0	0	5.34253	25.6786	STAT1;UBE2L6;ISG15;USP18
Caspase Activation via Extrinsic Apoptotic Signalling Pathway		0.00859621	0.0502878	1.29854	0	0	15.5997	74.1989	TNFSF10;CD14
Signaling by CSF3 (G-CSF)		0.00982858	0.0560948	1.25108	0	0	14.484	66.9516	SOCS1;STAT1
Antigen Presentation Folding, Assembly and Peptide Loading of Class I MHC		0.0104725	0.0569896	1.2442	0	0	13.9838	63.7523	TAP2;TAP1
Signaling by CSF1 (M-CSF) in Myeloid Cells		0.0104725	0.0569896	1.2442	0	0	13.9838	63.7523	CSF1;STAT1
Class I MHC Mediated Antigen Processing & Presentation		0.0111064	0.0578995	1.23733	0	0	3.39724	15.2884	SOCS1;TAP2;TAP1;UBE2L6;CD14;HERC6
Termination of Translesion DNA Synthesis		0.0111345	0.0578995	1.23733	0	0	13.517	60.7955	UBE2L6;ISG15
Antigen processing-Cross Presentation		0.0123887	0.062203	1.20619	0	0	6.58696	28.9231	TAP2;TAP1;CD14
SARS-CoV Infections		0.0124938	0.062203	1.20619	0	0	2.97534	13.0395	ZBP1;BST2;STING1;STAT1;IRF7;ISG15;PARP14
TRAF6 Mediated Induction of NFkB and MAP Kinases Upon TLR7 8 or 9 Activation		0.0145722	0.0710394	1.1485	0	0	6.18588	26.1579	NLRC5;CD14;USP18
Toll Like Receptor 3 (TLR3) Cascade		0.0161413	0.0759252	1.11961	0	0	5.94445	24.529	IRF7;NLRC5;USP18
Translesion Synthesis by Y Family DNA Polymerases Bypasses Lesions on DNA Template		0.0162624	0.0759252	1.11961	0	0	10.9559	45.1261	UBE2L6;ISG15
Post-translational Protein Phosphorylation		0.0165478	0.0759252	1.11961	0	0	5.88699	24.1455	CSF1;SERPINA10;CP
RSV-host Interactions		0.0173781	0.077204	1.11236	0	0	5.77534	23.4048	UBE2L6;ISG15;CD14
Peptide Ligand-Binding Receptors		0.0174864	0.077204	1.11236	0	0	4.23239	17.1257	CCRL2;CXCL1;CXCL3;CXCL5
Interleukin-4 and Interleukin-13 Signaling		0.0186665	0.0796198	1.09898	0	0	5.61553	22.3556	SOCS1;STAT1;LCN2
tRNA Aminoacylation		0.0187141	0.0796198	1.09898	0	0	10.1327	40.3126	PPA1;WARS1
Signaling by SCF-KIT		0.0195638	0.0817487	1.08752	0	0	9.88502	38.8884	SOCS1;STAT1
SARS-CoV-2 Infection		0.0204963	0.0841426	1.07498	0	0	3.34792	13.0151	STING1;STAT1;IRF7;ISG15;PARP14
G Alpha (I) Signalling Events		0.0212567	0.0845214	1.07303	0	0	3.31511	12.7668	ADORA3;RGS16;CXCL1;CXCL3;CXCL5
TAK1-dependent IKK and NF-kappa-B Activation		0.021311	0.0845214	1.07303	0	0	9.4243	36.2697	NLRC5;USP18
Interleukin-10 Signaling		0.022208	0.0866114	1.06243	0	0	9.20965	35.0639	CSF1;CXCL1
SARS-CoV-2-host Interactions		0.0239106	0.0904005	1.04383	0	0	3.83294	14.31	STING1;STAT1;IRF7;ISG15
DNA Damage Bypass		0.0240483	0.0904005	1.04383	0	0	8.80834	32.8348	UBE2L6;ISG15
Regulation of IGF Transport and Uptake by Insulin-like Growth Factor Binding Proteins (IGFBPs)		0.0243386	0.0904005	1.04383	0	0	5.05555	18.7849	CSF1;SERPINA10;CP
IRF3 Mediated Activation of Type 1 IFN		0.0247535	0.0905051	1.04333	0	0	50.2424	185.836	ZBP1
Class A 1 (Rhodopsin-like Receptors)		0.0259147	0.0932928	1.03015	0	0	3.14056	11.4723	ADORA3;CCRL2;CXCL1;CXCL3;CXCL5
Platelet Degranulation		0.0264138	0.0936491	1.0285	0	0	4.89278	17.7797	LGALS3BP;ORM1;ORM2
Respiratory Syncytial Virus Infection Pathway		0.0291374	0.100038	0.999836	0	0	4.70341	16.63	UBE2L6;ISG15;CD14
Response to Elevated Platelet Cytosolic Ca2+		0.0291374	0.100038	0.999836	0	0	4.70341	16.63	LGALS3BP;ORM1;ORM2
Metal Sequestration by Antimicrobial Proteins		0.029631	0.100038	0.999836	0	0	40.1919	141.433	LCN2
SARS-CoV-1 Activates Modulates Innate Immune Responses		0.0299258	0.100038	0.999836	0	0	7.78964	27.3341	BST2;STING1
Interleukin-1 Family Signaling		0.033191	0.10939	0.961023	0	0	4.46151	15.1936	NLRC5;USP18;IL18BP
DEx H-box Helicases Activate Type I IFN and Inflammatory Cytokines Production		0.0344842	0.112074	0.950496	0	0	33.4916	112.775	IRF7
Interleukin-18 Signaling		0.0393135	0.124316	0.905474	0	0	28.7056	92.8968	IL18BP
TRAIL Signaling		0.0393135	0.124316	0.905474	0	0	28.7056	92.8968	TNFSF10
Multifunctional Anion Exchangers		0.0441188	0.132566	0.877569	0	0	25.1162	78.3842	SLC26A4
TRIF-mediated Programmed Cell Death		0.0441188	0.132566	0.877569	0	0	25.1162	78.3842	CD14
Interleukin-9 Signaling		0.0441188	0.132566	0.877569	0	0	25.1162	78.3842	STAT1
SARS-CoV-1 Infection		0.0441886	0.132566	0.877569	0	0	3.96559	12.3698	BST2;STING1;PARP14
Interleukin-21 Signaling		0.0489004	0.144844	0.839099	0	0	22.3244	67.3742	STAT1
STAT3 Nuclear Events Downstream of ALK Signaling		0.0536583	0.147718	0.830567	0	0	20.0909	58.7683	CD274
CASP8 Activity Is Inhibited		0.0536583	0.147718	0.830567	0	0	20.0909	58.7683	TNFSF10
Interleukin-27 Signaling		0.0536583	0.147718	0.830567	0	0	20.0909	58.7683	STAT1
Interleukin-6 Signaling		0.0536583	0.147718	0.830567	0	0	20.0909	58.7683	STAT1
Regulation by c-FLIP		0.0536583	0.147718	0.830567	0	0	20.0909	58.7683	TNFSF10
Dimerization of Procaspase-8		0.0536583	0.147718	0.830567	0	0	20.0909	58.7683	TNFSF10
WNT5 FZD7-mediated Leishmania Damping		0.0583926	0.14852	0.828214	0	0	18.2635	51.8788	NOXO1
Activation of the TFAP2 (AP-2) Family of Transcription Factors		0.0583926	0.14852	0.828214	0	0	18.2635	51.8788	CITED4
Signaling by PDGFRA Extracellular Domain Mutants		0.0583926	0.14852	0.828214	0	0	18.2635	51.8788	STAT1
Signaling by PDGFRA Transmembrane, Juxtamembrane and Kinase Domain Mutants		0.0583926	0.14852	0.828214	0	0	18.2635	51.8788	STAT1
Interleukin-35 Signalling		0.0583926	0.14852	0.828214	0	0	18.2635	51.8788	STAT1
Killing Mechanisms		0.0583926	0.14852	0.828214	0	0	18.2635	51.8788	NOXO1
Maturation of Nucleoprotein 9683610		0.0583926	0.14852	0.828214	0	0	18.2635	51.8788	PARP14
IRF3-mediated Induction of Type I IFN		0.0631034	0.155434	0.808455	0	0	16.7407	46.2543	STING1
TICAM1-dependent Activation of IRF3 IRF7		0.0631034	0.155434	0.808455	0	0	16.7407	46.2543	IRF7
TRAF6 Mediated IRF7 Activation in TLR7 8 or 9 Signaling		0.0631034	0.155434	0.808455	0	0	16.7407	46.2543	IRF7
Adaptive Immune System		0.0641044	0.156255	0.806167	0	0	1.95847	5.3804	CD274;SOCS1;TAP2;TAP1;UBE2L6;CD14;NFKBIE;HERC6
Regulation of TBK1, IKK? (IKBKE)-mediated Activation of IRF3, IRF7		0.0677909	0.163537	0.786384	0	0	15.4522	41.587	CD14
Viral Infection Pathways		0.0721243	0.171258	0.76635	0	0	1.83064	4.81342	ZBP1;BST2;STING1;STAT1;IRF7;UBE2L6;ISG15;CD14;PARP14
IRAK2 Mediated Activation of TAK1 Complex Upon TLR7 8 or 9 Stimulation		0.0724552	0.171258	0.76635	0	0	14.3478	37.6598	CD14
STING Mediated Induction of Host Immune Responses		0.0770964	0.173467	0	0	13.3906	34.316	STING1
Nucleotide-like (Purinergic) Receptors		0.0770964	0.173467	0	0	13.3906	34.316	ADORA3
TRAF6-mediated Induction of TAK1 Complex Within TLR4 Complex		0.0770964	0.173467	0	0	13.3906	34.316	CD14
Regulation of KIT Signaling		0.0770964	0.173467	0	0	13.3906	34.316	SOCS1
Maturation of Nucleoprotein 9694631		0.0770964	0.173467	0	0	13.3906	34.316	PARP14
RIP-mediated NFkB Activation via ZBP1		0.0817146	0.182107	0	0	12.553	31.4393	ZBP1
GPCR Ligand Binding		0.0850237	0.182183	0	0	2.2144	5.45811	ADORA3;CCRL2;CXCL1;CXCL3;CXCL5
Signaling by Cytosolic FGFR1 Fusion Mutants		0.08631	0.182183	0	0	11.814	28.9421	STAT1
TRAF3-dependent IRF Activation Pathway		0.08631	0.182183	0	0	11.814	28.9421	IRF7
MyD88 Cascade Initiated on Plasma Membrane		0.0864202	0.182183	0	0	4.21003	10.3084	NLRC5;USP18
Toll Like Receptor 10 (TLR10) Cascade		0.0864202	0.182183	0	0	4.21003	10.3084	NLRC5;USP18
Toll Like Receptor 5 (TLR5) Cascade		0.0864202	0.182183	0	0	4.21003	10.3084	NLRC5;USP18
SLC Transporter Disorders		0.0879246	0.183043	0	0	4.16642	10.1297	SLC26A4;CP
MyD88 Deficiency (TLR2 4)		0.0908825	0.183043	0	0	11.1571	26.7569	CD14
Nicotinamide Salvaging		0.0908825	0.183043	0	0	11.1571	26.7569	PARP14
Defective GALNT12 Causes CRCS1		0.0908825	0.183043	0	0	11.1571	26.7569	MUC4
Defective GALNT3 Causes HFTC		0.0908825	0.183043	0	0	11.1571	26.7569	MUC4
Interleukin-1 Signaling		0.0924847	0.183043	0	0	4.04082	9.62002	NLRC5;USP18
Signaling by KIT in Disease		0.0954324	0.183043	0	0	10.5694	24.831	STAT1
Signaling by PDGFR in Disease		0.0954324	0.183043	0	0	10.5694	24.831	STAT1
Signaling by Phosphorylated Juxtamembrane, Extracellular and Kinase Domain KIT Mutants		0.0954324	0.183043	0	0	10.5694	24.831	STAT1
IRAK4 Deficiency (TLR2 4)		0.0954324	0.183043	0	0	10.5694	24.831	CD14
Defective C1GALT1C1 Causes TNPS		0.0954324	0.183043	0	0	10.5694	24.831	MUC4
ZBP1(DAI) Mediated Induction of Type I IFNs		0.0999598	0.188634	0	0	10.0404	23.1229	ZBP1
Interleukin-37 Signaling		0.0999598	0.188634	0	0	10.0404	23.1229	IL18BP
Regulation of TLR by Endogenous Ligand		0.104465	0.195558	0	0	9.56181	21.5992	CD14
SARS-CoV-1-host Interactions		0.108158	0.200738	0	0	3.67161	8.16628	BST2;STING1
IKK Complex Recruitment Mediated by RIP1		0.108947	0.200738	0	0	9.12672	20.2329	CD14
Other Interleukin Signaling		0.113408	0.202576	0	0	8.72947	19.002	CSF1
RHO GTPases Activate NADPH Oxidases		0.113408	0.202576	0	0	8.72947	19.002	NOXO1
Interleukin-6 Family Signaling		0.113408	0.202576	0	0	8.72947	19.002	STAT1
Metal Ion SLC Transporters		0.113408	0.202576	0	0	8.72947	19.002	CP
NOTCH3 Intracellular Domain Regulates Transcription		0.117846	0.207338	0	0	8.36532	17.8882	STAT1
Interleukin-7 Signaling		0.117846	0.207338	0	0	8.36532	17.8882	SOCS1
Infectious Disease		0.119508	0.208694	0	0	1.58844	3.37442	ZBP1;BST2;STING1;STAT1;IRF7;NOXO1;UBE2L6;ISG15;CD14;PARP14
Interleukin-20 Family Signaling		0.122262	0.210363	0	0	8.0303	16.8764	STAT1
Termination of O-glycan Biosynthesis		0.122262	0.210363	0	0	8.0303	16.8764	MUC4
TNFs Bind Their Physiological Receptors		0.13538	0.226175	0	0	7.16883	14.3353	TNFRSF9
TRAF6 Mediated IRF7 Activation		0.13538	0.226175	0	0	7.16883	14.3353	IRF7
Downstream Signal Transduction		0.13538	0.226175	0	0	7.16883	14.3353	STAT1
Signaling by ALK		0.13971	0.226175	0	0	6.92128	13.6224	CD274
PD-1 Signaling		0.13971	0.226175	0	0	6.92128	13.6224	CD274
Dectin-2 Family		0.13971	0.226175	0	0	6.92128	13.6224	MUC4
Signaling by GPCR		0.142298	0.226175	0	0	1.75076	3.41368	ADORA3;RGS16;CCRL2;CXCL1;CXCL3;CXCL5
Platelet Activation, Signaling and Aggregation		0.143725	0.226175	0	0	2.34538	4.54969	LGALS3BP;ORM1;ORM2
FGFR1 Mutant Receptor Activation		0.144017	0.226175	0	0	6.69024	12.9645	STAT1
Nicotinate Metabolism		0.144017	0.226175	0	0	6.69024	12.9645	PARP14
Transferrin Endocytosis and Recycling		0.144017	0.226175	0	0	6.69024	12.9645	STEAP4
Turbulent Flow Shear Stress Activates Signaling by PIEZO1 and Integrins in Endothelial Cells		0.144017	0.226175	0	0	6.69024	12.9645	STAT1
Downregulation of SMAD2 3 SMAD4 Transcriptional Activity		0.144017	0.226175	0	0	6.69024	12.9645	STAT1
Respiratory Syncytial Virus (RSV) Attachment and Entry		0.148304	0.229822	0	0	6.4741	12.3558	CD14
Regulation of Necroptotic Cell Death		0.148304	0.229822	0	0	6.4741	12.3558	TNFSF10
RIPK1-mediated Regulated Necrosis		0.156813	0.24141	0	0	6.08111	11.2665	TNFSF10
Translation of Structural Proteins 9683701		0.161037	0.243113	0	0	5.90196	10.7777	PARP14
Diseases Associated With the TLR Signaling Cascade		0.161037	0.243113	0	0	5.90196	10.7777	CD14
Diseases of Immune System		0.161037	0.243113	0	0	5.90196	10.7777	CD14
Transcriptional Regulation by the AP-2 (TFAP2) Family of Transcription Factors		0.165239	0.247858	0	0	5.73304	10.3216	CITED4
Signaling by FGFR1 in Disease		0.173581	0.258713	0	0	5.4226	9.49559	STAT1
Antigen Processing Ubiquitination & Proteasome Degradation		0.184837	0.273745	0	0	2.06963	3.49412	SOCS1;UBE2L6;HERC6
NS1 Mediated Effects on Host Pathways		0.190018	0.279649	0	0	4.89258	8.12481	ISG15
Post-translational Protein Modification		0.191804	0.280514	0	0	1.41695	2.33979	CSF1;UBD;SERPINA10;ALPL;CP;USP18;MUC4;PSMB10;PSMB8;PSMB9
Disorders of Transmembrane Transporters		0.197971	0.286165	0	0	2.48652	4.02725	SLC26A4;CP
Interleukin-2 Family Signaling		0.198114	0.286165	0	0	4.66455	7.55149	STAT1
Apoptosis		0.20525	0.294653	0	0	2.42611	3.84182	TNFSF10;CD14
GPCR Downstream Signalling		0.210388	0.300188	0	0	1.61515	2.5177	ADORA3;RGS16;CXCL1;CXCL3;CXCL5
G Alpha (Z) Signalling Events		0.214068	0.303588	0	0	4.26671	6.57696	RGS16
Signaling by NOTCH3		0.218007	0.307312	0	0	4.17761	6.36345	STAT1
Transcriptional Activity of SMAD2 SMAD3 SMAD4 Heterotrimer		0.225827	0.316428	0	0	4.0101	5.96697	STAT1
Metabolism of Proteins		0.231292	0.322157	0	0	1.29827	1.90076	CSF1;SERPINA10;UBE2L6;CP;USP18;PSMB10;PSMB8;WARS1;PSMB9;PPA1;UBD;ALPL;MUC4
Activation of NF-kappaB in B Cells		0.237412	0.328724	0	0	3.78254	5.43914	NFKBIE
Interleukin-12 Family Signaling		0.245039	0.337289	0	0	3.64463	5.12558	STAT1
Signaling by PDGF		0.252591	0.345651	0	0	3.51639	4.8385	STAT1
Regulation of RUNX2 Expression and Activity		0.256339	0.34874	0	0	3.45559	4.70394	STAT1
Regulated Necrosis		0.263779	0.356788	0	0	3.34007	4.45112	TNFSF10
Disease		0.265498	0.357049	0	0	1.25452	1.66368	ZBP1;STAT1;NOXO1;UBE2L6;ISG15;PARP14;CP;BST2;STING1;IRF7;CD14;SLC26A4;MUC4
Programmed Cell Death		0.267934	0.358266	0	0	2.0102	2.64747	TNFSF10;CD14
Signaling by FGFR in Disease		0.271146	0.358464	0	0	3.232	4.21808	STAT1
Translation of Structural Proteins 9694635		0.271146	0.358464	0	0	3.232	4.21808	PARP14
O-linked Glycosylation of Mucins		0.278439	0.366038	0	0	3.13068	4.00275	MUC4
Downstream Signaling Events of B Cell Receptor (BCR)		0.289244	0.378118	0	0	2.99005	3.70911	NFKBIE
Diseases Associated With O-glycosylation of Proteins		0.299888	0.389855	0	0	2.86147	3.4462	MUC4
Costimulation by the CD28 Family		0.324116	0.419023	0	0	2.60042	2.92977	CD274
Amyloid Fiber Formation		0.330885	0.423098	0	0	2.53433	2.80293	UBE2L6
Late SARS-CoV-2 Infection Events		0.330885	0.423098	0	0	2.53433	2.80293	PARP14
Transport of Bile Salts and Organic Acids, Metal Ions and Amine Compounds		0.344221	0.437759	0	0	2.41171	2.57202	CP
SLC-mediated Transmembrane Transport		0.35433	0.448179	0	0	1.62381	1.68475	SLC26A4;CP
TNFR2 Non-Canonical NF-kB Pathway		0.357294	0.449499	0	0	2.30036	2.36752	TNFRSF9
Response of Endothelial Cells to Shear Stress		0.373273	0.456386	0	0	2.17479	2.14314	STAT1
Signaling by ALK Fusions and Activated Point Mutants		0.373273	0.456386	0	0	2.17479	2.14314	STAT1
Signaling by ALK in Cancer		0.373273	0.456386	0	0	2.17479	2.14314	STAT1
Post-translational Modification Synthesis of GPI-anchored Proteins		0.373273	0.456386	0	0	2.17479	2.14314	ALPL
Cellular Responses to Mechanical Stimuli		0.373273	0.456386	0	0	2.17479	2.14314	STAT1
Signaling by TGF-beta Receptor Complex		0.376421	0.456386	0	0	2.1513	2.10192	STAT1
RAC3 GTPase Cycle		0.376421	0.456386	0	0	2.1513	2.10192	NOXO1
Antimicrobial Peptides		0.379554	0.457812	0	0	2.1283	2.06182	LCN2
Transcriptional Regulation by RUNX2		0.413001	0.495601	0	0	1.90428	1.68397	STAT1
Transport of Inorganic Cations Anions and Amino Acids Oligopeptides		0.415951	0.496595	0	0	1.88622	1.65457	SLC26A4
O-linked Glycosylation		0.436199	0.518124	0	0	1.76875	1.46746	MUC4
Translation		0.447226	0.52854	0	0	1.33333	1.07292	PPA1;WARS1
DNA Repair		0.463945	0.545543	0	0	1.28966	0.990449	UBE2L6;ISG15
Metabolism of Water-Soluble Vitamins and Cofactors		0.471974	0.55221	0	0	1.58522	1.19023	PARP14
C-type Lectin Receptors (CLRs)		0.482523	0.561743	0	0	1.53613	1.11942	MUC4
Transport of Small Molecules		0.49176	0.569663	0	0	1.10995	0.787805	STEAP4;LCN2;SLC26A4;CP
Signaling by Receptor Tyrosine Kinases		0.504146	0.581134	0	0	1.12379	0.769671	CD274;SOCS1;STAT1
Diseases of Glycosylation		0.520256	0.596764	0	0	1.37618	0.899241	MUC4
Death Receptor Signaling		0.546183	0.623448	0	0	1.27843	0.773194	TNFSF10
Signaling by TGFB Family Members		0.555263	0.630222	0	0	1.24621	0.733164	STAT1
Signaling by the B Cell Receptor (BCR)		0.557504	0.630222	0	0	1.23841	0.723584	NFKBIE
Potential Therapeutics for SARS		0.561954	0.632199	0	0	1.22309	0.704909	ZBP1
Influenza Infection		0.572886	0.641413	0	0	1.18639	0.660899	ISG15
RAC1 GTPase Cycle		0.604087	0.673126	0	0	1.08831	0.54855	NOXO1
Ub-specific Processing Proteases		0.615926	0.683065	0	0	1.05344	0.510529	USP18
Metabolism of Vitamins and Cofactors		0.631168	0.696666	0	0	1.01025	0.464902	PARP14
Signaling by NOTCH		0.651152	0.71535	0	0	0.956294	0.410262	STAT1
G Alpha (Q) Signalling Events		0.668387	0.730853	0	0	0.911964	0.36742	RGS16
Hemostasis		0.6913	0.750393	0	0	0.843311	0.311334	LGALS3BP;ORM1;ORM2
Neddylation		0.692671	0.750393	0	0	0.852603	0.313077	UBD
Parasitic Infection Pathways		0.709352	0.761414	0	0	0.813711	0.279431	NOXO1
Leishmania Infection		0.709352	0.761414	0	0	0.813711	0.279431	NOXO1
Diseases of Metabolism		0.73608	0.786496	0	0	0.754196	0.231099	MUC4
Deubiquitination		0.741388	0.788568	0	0	0.742746	0.222252	USP18
RHO GTPase Effectors		0.769925	0.81442	0	0	0.683037	0.178588	NOXO1
Signal Transduction		0.772655	0.81442	0	0	0.821658	0.211924	CD274;SOCS1;STAT1;ADORA3;RGS16;CCRL2;TNFSF10;NOXO1;CXCL1;CXCL3;CXCL5
Expression and Translocation of Olfactory Receptors		0.877171	0.92044	0	0	0.476606	0.0624608	OR2V1
Olfactory Signaling Pathway		0.8821	0.92148	0	0	0.467358	0.0586299	OR2V1
RHO GTPase Cycle		0.897859	0.930183	0	0	0.437583	0.0471462	NOXO1
Diseases of Signal Transduction by Growth Factor Receptors and Second Messengers		0.898381	0.930183	0	0	0.436588	0.046785	STAT1
Sensory Perception		0.96163	0.991264	0	0	0.304469	0.0119125	OR2V1
Signaling by Rho GTPases		0.967494	0.991264	0	0	0.289467	0.00956583	NOXO1
Signaling by Rho GTPases, Miro GTPases and RHOBTB3		0.970083	0.991264	0	0	0.28249	0.00858012	NOXO1
Generic Transcription Pathway		0.986921	0.999872	0	0	0.31031	0.00408517	STAT1;CITED4
Cellular Responses to Stimuli		0.989408	0.999872	0	0	0.216773	0.00230828	STAT1
RNA Polymerase II Transcription		0.992842	0.999872	0	0	0.278651	0.00200178	STAT1;CITED4
Gene Expression (Transcription)		0.997876	0.999872	0	0	0.231373	0.000491932	STAT1;CITED4
Metabolism		0.999872	0.999872	0	0	0.165972	2.12678e-05	PPA1;PARP14

## Sheet: ATII Module
Data file S2: Gene list and Reactome pathway analysis for ATII subclusters
Gene List used to annotate ATIIs
ATII Module from PMID: 32750316
Stfpa1
Sftpc
Soat1
Lpcat1
