# Supplementary material for: Macrophage-derived oncostatin M repairs the lung epithelial barrier during inflammatory damage
Source: Science. Author manuscript; Available in PMC 2025 Oct 23. (PMC12541708; doi:10.1126/science.adi8828)
Supplement: Data file S4 [file NIHMS2110192-supplement-Data_file_S4.xlsx]

## Sheet: Sorted ATII Gene List
Data file S4: Sorted ATII bulk RNA-seq gene lists and pathway analysis
Gene List
Details: Pre-filtered on genes coefficient of variation max 0.2, minimum expression of 10
NAME	DESCRIPTION	ATII_WT_PBS_DC#01	ATII_WT_PBS_DC#02	ATII_WT_PBS_DC#03	ATII_KO_PBS_DC#08	ATII_KO_PBS_DC#09	ATII_KO_PBS_DC#10	ATII_WT_rOSM_DC#05	ATII_WT_rOSM_DC#06	ATII_WT_rOSM_DC#07	ATII_KO_rOSM_DC#12	ATII_KO_rOSM_DC#13
0610009B22Rik	0610009B22Rik	180.231	194.9	236.555	110.655	118.946	194.709	185.227	227.126	196.568	251.552	173.15
0610009L18Rik	0610009L18Rik	16.8145	12.5515	17.8253	19.0985	37.2114	12.5075	23.5385	9.493	12.1753	14.0723	6.31326
0610010F05Rik	0610010F05Rik	121.366	95.062	92.211	131.948	91.0112	90.1828	126.431	99.7311	97.1079	83.791	32.8795
0610012G03Rik	0610012G03Rik	195.167	209.752	260.464	228.828	208.957	195.668	261.662	256.852	271.443	341.968	343.174
0610030E20Rik	0610030E20Rik	278.633	211.402	264.892	291.64	220.338	281.974	202.866	220.756	291.559	256.998	261.35
0610040J01Rik	0610040J01Rik	654.667	740.294	714.748	691.935	744.885	1090.37	645.796	715.474	700.576	898.629	883.001
1110004F10Rik	1110004F10Rik	574.716	574.448	546.495	524.791	489.336	661.72	501.746	522.258	579.882	469.423	541.889
1110008P14Rik	1110008P14Rik	400.756	381.373	299.428	216.052	255.514	313.619	532.124	511.642	304.969	310.377	313.419
1110012L19Rik	1110012L19Rik	109.945	139.618	143.572	129.818	159.295	88.2649	101.933	157.059	159.69	115.382	151.896
1110019D14Rik	1110019D14Rik	42.2935	19.1523	15.1687	14.84	27.8999	17.3022	23.5385	26.479	25.5857	23.8765	27.5663
1110020A21Rik	1110020A21Rik	15.9359	16.677	18.7109	11.6461	13.4153	14.4254	12.7592	24.3558	11.0578	22.7871	13.7518
1110032A03Rik	1110032A03Rik	338.377	279.885	454.398	327.837	392.083	287.728	344.957	430.958	355.258	413.866	484.506
1110038B12Rik	1110038B12Rik	89.7371	94.2368	46.1627	115.978	115.842	38.3992	100.953	78.4986	98.2254	96.8633	96.6386
1110038F14Rik	1110038F14Rik	188.139	225.429	179.88	174.532	162.399	239.78	164.649	163.429	137.339	134.991	145.521
1110051M20Rik	1110051M20Rik	116.973	123.941	140.916	155.369	182.057	118.951	132.311	128.395	74.7572	131.723	125.33
1110059E24Rik	1110059E24Rik	258.425	190.774	234.783	219.246	236.891	290.604	375.334	297.193	294.911	253.73	287.916
1110059G10Rik	1110059G10Rik	145.088	132.192	140.03	158.563	125.153	131.418	93.1137	153.874	127.281	141.527	106.202
1110065P20Rik	1110065P20Rik	31.7505	40.605	36.4217	23.3569	21.6922	37.4403	67.6354	48.7731	33.4085	41.3061	32.8795
1190007I07Rik	1190007I07Rik	43.1721	38.9548	46.1627	32.9384	31.0037	39.3582	44.1171	53.0196	43.4663	34.77	54.1326
1300002E11Rik	1300002E11Rik	192.532	153.644	154.199	170.274	197.576	152.515	114.672	195.277	167.513	149.152	186.964
1500004A13Rik	1500004A13Rik	8.02868	23.2778	14.2832	9.51692	10.3115	19.2201	17.6589	21.1709	12.1753	10.8042	25.441
1500011B03Rik	1500011B03Rik	41.4149	54.6318	53.2471	67.0061	33.0729	103.608	70.5752	68.944	79.2274	103.399	73.2603
1500015A07Rik	1500015A07Rik	58.9866	43.0803	57.6748	49.9723	52.7305	55.6604	98.0134	83.8068	50.1715	84.8804	56.2579
1500026H17Rik	1500026H17Rik	7.1501	10.9013	23.1386	13.7754	14.4499	7.71268	7.85953	9.493	16.6455	24.9658	22.253
1600012H06Rik	1600012H06Rik	266.333	262.558	307.398	251.185	288.622	271.425	424.331	299.317	421.193	301.662	376.116
1600014C10Rik	1600014C10Rik	228.554	177.572	211.759	129.818	186.195	175.53	169.548	241.989	233.447	266.803	276.227
1600020E01Rik	1600020E01Rik	114.337	130.541	124.091	102.138	102.392	120.869	109.773	92.2998	88.1676	104.489	124.268
1700001L05Rik	1700001L05Rik	28.2361	80.2101	33.7651	75.523	39.2806	17.3022	32.3579	30.7255	36.7611	7.53613	12.6892
1700003E16Rik	1700003E16Rik	53.7151	52.1565	70.9579	32.9384	40.3152	23.056	47.0569	19.0476	35.6435	41.3061	62.6338
1700010I14Rik	1700010I14Rik	42.2935	48.8561	43.5061	32.9384	22.7268	30.7276	20.5987	44.5266	22.2331	51.1103	33.9422
1700017B05Rik	1700017B05Rik	116.973	92.5866	77.1567	163.886	134.465	173.612	100.953	88.0533	97.1079	90.3271	141.27
1700025G04Rik	1700025G04Rik	26.479	39.7799	32.8796	28.68	24.7961	42.2351	36.2776	27.5406	40.1137	42.3955	37.1301
1700029I15Rik	1700029I15Rik	13.3002	20.8025	19.5964	39.3261	40.3152	14.4254	22.5585	40.2801	32.2909	31.5019	28.6289
1700029J07Rik	1700029J07Rik	46.6864	22.4527	23.1386	16.9692	32.0383	36.4813	40.1973	24.3558	25.5857	35.8594	27.5663
1700030K09Rik	1700030K09Rik	99.4015	139.618	69.1868	115.978	92.0458	103.608	86.2542	65.7591	97.1079	77.2549	140.207
1700037C18Rik	1700037C18Rik	50.2008	63.708	44.3916	77.6523	51.6959	50.8657	35.2977	49.8348	69.1696	51.1103	35.0048
1700037H04Rik	1700037H04Rik	47.565	45.5557	70.9579	47.8431	37.2114	47.0298	62.7358	49.8348	47.9364	52.1997	53.0699
1700056N10Rik	1700056N10Rik	23.8432	8.42594	12.5121	28.68	62.042	29.7686	36.2776	10.5546	21.1156	24.9658	39.2554
1700066M21Rik	1700066M21Rik	64.2581	122.29	74.5001	45.7138	69.2843	82.5112	87.2341	28.6023	121.694	129.544	127.456
1700088E04Rik	1700088E04Rik	15.0574	9.25105	13.3976	29.7446	21.6922	10.5895	11.7793	16.9244	11.0578	20.6084	23.3157
1700094D03Rik	1700094D03Rik	28.2361	12.5515	13.3976	38.2615	43.419	15.3843	20.5987	20.1093	12.1753	20.6084	40.3181
1700113A16Rik	1700113A16Rik	30.8719	19.9774	30.2229	13.7754	11.3461	12.5075	26.4783	33.9104	22.2331	15.1616	32.8795
1700123O20Rik	1700123O20Rik	286.54	304.639	251.609	313.997	275.172	257.041	330.258	316.303	291.559	367.023	388.868
1810010H24Rik	1810010H24Rik	38.7792	35.6544	62.988	57.4246	74.4574	42.2351	44.1171	64.6975	73.6397	95.7739	90.2627
1810013L24Rik	1810013L24Rik	312.019	300.513	315.368	234.151	282.414	253.205	419.431	370.446	260.268	347.415	376.116
1810014B01Rik	1810014B01Rik	33.5076	34.8293	45.2772	52.1015	35.1422	31.6866	59.796	37.0953	78.1098	36.9487	35.0048
1810019D21Rik	1810019D21Rik	259.304	307.114	347.247	167.08	194.472	182.242	338.097	337.535	291.559	384.453	354.863
1810021B22Rik	1810021B22Rik	14.1788	30.7038	21.3675	12.7108	18.5884	15.3843	10.7993	17.986	13.2929	21.6977	15.8771
1810026B05Rik	1810026B05Rik	80.9512	61.2327	91.3254	90.4277	88.9419	82.5112	49.0167	40.2801	88.1676	94.6846	113.641
1810030O07Rik	1810030O07Rik	471.043	407.777	434.031	496.046	473.817	415.269	420.411	372.569	480.422	487.942	463.253
1810034E14Rik	1810034E14Rik	51.9579	36.4795	39.0784	21.2277	38.246	10.5895	19.6187	30.7255	16.6455	43.4849	48.8193
1810037I17Rik	1810037I17Rik	370.006	377.248	314.482	274.606	307.245	391.295	374.354	434.143	346.318	373.559	362.301
1810044D09Rik	1810044D09Rik	17.6931	27.4034	25.7952	12.7108	20.6576	21.1381	21.5786	17.986	25.5857	34.77	39.2554
1810055G02Rik	1810055G02Rik	169.688	143.743	155.085	197.954	255.514	250.328	148.97	144.319	116.106	142.616	123.205
1810058I24Rik	1810058I24Rik	244.368	241.931	288.802	241.603	167.572	231.149	345.936	286.577	243.505	302.751	296.417
1810062G17Rik	1810062G17Rik	39.6577	13.3766	35.5362	14.84	38.246	22.097	32.3579	17.986	30.0559	40.2168	23.3157
1810062O18Rik	1810062O18Rik	36.1434	28.2285	25.7952	20.1631	34.1076	16.3433	24.5184	33.9104	28.9383	19.519	30.7542
1810064F22Rik	1810064F22Rik	34.3862	45.5557	55.9037	54.2307	44.4537	27.8507	78.4147	107.163	68.052	83.791	128.518
2010007H06Rik	2010007H06Rik	29.9933	41.4301	39.9639	57.4246	38.246	46.0709	49.0167	32.8488	57.9942	70.7187	59.4458
2010016I18Rik	2010016I18Rik	59.8652	51.3314	37.3073	23.3569	14.4499	67.1679	39.2174	40.2801	64.6994	36.9487	55.1952
2010300C02Rik	2010300C02Rik	334.862	345.069	329.537	323.578	316.556	226.354	306.739	365.137	319.497	285.322	427.123
2010315B03Rik	2010315B03Rik	205.71	241.931	279.946	239.474	262.757	225.395	217.565	304.625	392.137	277.696	337.86
2010320M18Rik	2010320M18Rik	80.9512	81.8603	108.151	63.8123	78.5958	67.1679	120.552	139.011	100.46	97.9526	89.2001
2200002D01Rik	2200002D01Rik	67.7725	52.9816	40.8495	39.3261	46.5229	63.3321	74.495	86.9916	64.6994	67.4507	77.5109
2210016F16Rik	2210016F16Rik	696.839	628.08	720.061	570.569	613.49	607.06	568.381	725.028	611.173	575.09	565.268
2210016L21Rik	2210016L21Rik	123.123	144.568	145.344	112.785	89.9765	126.623	104.873	172.983	156.337	139.348	184.839
2210408F21Rik	2210408F21Rik	41.4149	34.0042	37.3073	32.9384	34.1076	20.1791	38.2375	28.6023	16.6455	35.8594	35.0048
2210408I21Rik	2210408I21Rik	34.3862	38.1297	26.6808	72.3292	48.5921	23.056	23.5385	42.4034	27.8208	51.1103	64.7591
2300009A05Rik	2300009A05Rik	23.8432	20.8025	27.5663	28.68	29.9691	13.4664	24.5184	19.0476	18.8805	26.0552	13.7518
2310001K24Rik	2310001K24Rik	8.02868	19.9774	26.6808	16.9692	17.5538	17.3022	20.5987	15.8628	9.94027	30.4126	20.1277
2310009B15Rik	2310009B15Rik	36.1434	48.8561	32.8796	52.1015	50.6613	34.5634	31.3779	43.465	37.8786	58.7358	47.7567
2310010J17Rik	2310010J17Rik	15.9359	19.9774	19.5964	12.7108	19.623	7.71268	11.7793	15.8628	19.9981	21.6977	18.0024
2310011J03Rik	2310011J03Rik	331.348	320.316	346.362	301.221	302.072	361.567	292.04	438.39	241.27	306.019	288.978
2310015A10Rik	2310015A10Rik	43.1721	22.4527	21.3675	26.5508	35.1422	16.3433	9.8194	29.6639	17.763	24.9658	21.1904
2310022A10Rik	2310022A10Rik	97.6444	86.8109	87.7833	77.6523	87.9073	111.28	98.9933	70.0056	80.3449	108.846	86.0121
2310022B05Rik	2310022B05Rik	41.4149	74.4343	93.0965	80.8461	83.7689	64.291	64.6956	91.2381	116.106	35.8594	32.8795
2310030G06Rik	2310030G06Rik	323.441	350.844	350.79	375.744	382.771	317.455	322.418	359.829	344.083	434.563	422.873
2310033P09Rik	2310033P09Rik	102.037	85.9858	116.121	111.72	157.226	95.9365	109.773	76.3754	104.931	96.8633	72.1976
2310039H08Rik	2310039H08Rik	126.638	113.214	117.006	69.1354	91.0112	117.993	83.3144	119.902	81.4624	91.4165	96.6386
2310039L15Rik	2310039L15Rik	27.3576	25.7531	38.1928	34.0031	12.3807	15.3843	31.3779	38.1569	16.6455	26.0552	20.1277
2310040G07Rik	2310040G07Rik	15.0574	5.95063	8.96989	21.2277	17.5538	26.8918	19.6187	15.8628	21.1156	33.6807	19.0651
2310057M21Rik	2310057M21Rik	105.552	128.066	120.548	154.305	101.357	121.828	85.2742	79.5603	82.58	116.472	66.8844
2310058D17Rik	2310058D17Rik	8.90727	20.8025	20.482	9.51692	11.3461	8.67164	17.6589	13.7395	14.4104	15.1616	20.1277
2310061I04Rik	2310061I04Rik	99.4015	136.317	169.253	172.403	93.0804	124.705	196.007	243.051	222.272	166.582	125.33
2410002F23Rik	2410002F23Rik	160.902	160.245	183.422	206.471	238.961	137.172	90.1739	125.21	78.1098	60.9145	111.516
2410004B18Rik	2410004B18Rik	204.832	128.891	172.795	143.658	112.738	164.022	182.288	150.689	203.274	144.795	152.959
2410006H16Rik	2410006H16Rik	193.41	194.075	270.205	222.44	215.164	184.16	215.605	166.614	315.027	376.828	502.571
2410131K14Rik	2410131K14Rik	85.3442	50.5063	78.9278	84.04	58.9382	103.608	100.953	120.964	75.8748	62.0039	115.766
2500004C02Rik	2500004C02Rik	14.1788	19.1523	51.476	32.9384	28.9345	18.2612	39.2174	33.9104	60.2293	42.3955	67.947
2510002D24Rik	2510002D24Rik	255.79	260.908	309.169	282.058	235.857	217.724	276.361	252.605	300.499	353.951	297.48
2510009E07Rik	2510009E07Rik	222.403	226.254	226.814	214.988	267.93	179.366	149.95	243.051	283.736	237.39	211.405
2510039O18Rik	2510039O18Rik	38.7792	70.3088	47.0483	93.6215	91.0112	68.1268	63.7157	92.2998	70.2871	45.6636	60.5085
2510046G10Rik	2510046G10Rik	19.4503	24.1029	15.1687	13.7754	17.5538	17.3022	25.4983	23.2941	19.9981	33.6807	12.6892
2610001J05Rik	2610001J05Rik	216.253	225.429	251.609	197.954	211.026	220.601	200.906	221.818	205.509	214.514	217.781
2610002M06Rik	2610002M06Rik	168.81	85.1607	105.494	112.785	151.019	122.787	108.793	146.443	140.692	107.757	114.704
2610005L07Rik	2610005L07Rik	15.0574	15.0268	24.9097	14.84	13.4153	17.3022	19.6187	17.986	11.0578	15.1616	18.0024
2610008E11Rik	2610008E11Rik	75.6797	154.469	119.663	131.948	103.426	77.7164	74.495	143.258	164.16	142.616	146.583
2610021A01Rik	2610021A01Rik	158.267	92.5866	73.6146	84.04	121.015	76.7574	90.1739	109.286	46.8189	89.2378	126.393
2610028H24Rik	2610028H24Rik	747.797	745.245	766.995	929.344	952.842	917.761	1166.14	1098.72	1216.88	1029.35	1263.43
2610035D17Rik	2610035D17Rik	27.3576	37.3046	105.494	49.9723	26.8653	35.5224	23.5385	46.6499	47.9364	43.4849	73.2603
2610044O15Rik8	2610044O15Rik8	83.587	180.048	104.609	67.0061	57.9036	126.623	66.6555	119.902	100.46	105.578	131.706
2610301B20Rik	2610301B20Rik	639.731	463.059	641.248	468.366	530.721	434.448	486.067	504.21	551.944	572.911	505.759
2610306M01Rik	2610306M01Rik	25.6004	28.2285	39.9639	45.7138	55.8344	36.4813	20.5987	37.0953	30.0559	55.4678	48.8193
2610507B11Rik	2610507B11Rik	381.427	397.875	364.958	321.449	392.083	442.119	440.01	341.782	491.597	485.763	454.752
2610507I01Rik	2610507I01Rik	71.2868	77.7347	86.8977	77.6523	58.9382	35.5224	54.8963	107.163	81.4624	95.7739	92.388
2610528J11Rik	2610528J11Rik	140.695	224.603	188.735	152.175	155.157	145.802	190.127	200.586	213.331	270.071	213.53
2700049A03Rik	2700049A03Rik	94.13	128.891	135.603	111.72	126.188	120.869	125.451	179.353	92.6378	149.152	161.46
2700062C07Rik	2700062C07Rik	50.2008	72.7841	75.3856	54.2307	69.2843	67.1679	49.9967	64.6975	59.1118	65.272	76.4482
2700097O09Rik	2700097O09Rik	106.43	119.815	124.091	68.0707	155.157	104.567	89.194	125.21	89.2852	87.0591	104.077
2810001G20Rik	2810001G20Rik	66.8939	49.6812	60.3314	44.6492	34.1076	39.3582	75.4749	60.451	54.6416	94.6846	64.7591
2810002D19Rik	2810002D19Rik	44.9293	38.9548	44.3916	41.4554	37.2114	17.3022	30.398	50.8964	41.2312	27.1445	38.1928
2810004N23Rik	2810004N23Rik	364.734	356.62	292.344	325.708	317.591	291.563	293.02	359.829	253.563	307.109	363.364
2810006K23Rik	2810006K23Rik	65.1367	45.5557	32.8796	53.1661	57.9036	45.1119	58.8161	59.3894	80.3449	56.5571	71.135
2810013P06Rik	2810013P06Rik	125.759	140.443	124.976	135.141	113.773	106.485	80.3746	142.196	110.518	68.54	129.581
2810021J22Rik	2810021J22Rik	51.0793	90.1113	68.3013	71.2646	47.5575	90.1828	60.7759	64.6975	69.1696	76.1655	73.2603
2810032G03Rik	2810032G03Rik	58.108	27.4034	30.2229	15.9046	41.3498	21.1381	18.6388	28.6023	27.8208	17.3403	20.1277
2810402E24Rik	2810402E24Rik	27.3576	22.4527	39.9639	24.4215	14.4499	36.4813	16.6789	28.6023	27.8208	15.1616	30.7542
2900005J15Rik	2900005J15Rik	20.3289	8.42594	14.2832	11.6461	12.3807	12.5075	10.7993	10.5546	12.1753	4.26807	7.37591
2900026A02Rik	2900026A02Rik	73.044	62.0578	120.548	81.9107	155.157	100.731	64.6956	55.1429	92.6378	54.3784	108.328
2900089D17Rik	2900089D17Rik	29.1147	31.5289	41.735	56.36	50.6613	27.8507	24.5184	24.3558	23.3507	26.0552	42.4434
2900097C17Rik	2900097C17Rik	868.163	864.885	860.863	952.766	956.981	899.541	934.876	807.835	884.969	857.233	722.54
3000002C10Rik	3000002C10Rik	27.3576	8.42594	12.5121	22.2923	18.5884	20.1791	15.699	12.6779	15.5279	7.53613	15.8771
3010003L21Rik	3010003L21Rik	17.6931	17.5021	8.96989	27.6154	20.6576	21.1381	15.699	14.8011	6.58767	17.3403	14.8145
3110001I22Rik	3110001I22Rik	41.4149	45.5557	28.4518	32.9384	76.5266	18.2612	49.0167	32.8488	28.9383	32.5913	40.3181
3110040N11Rik	3110040N11Rik	170.567	99.1875	117.892	117.043	69.2843	95.9365	91.1538	99.7311	85.9326	101.221	110.453
3110056K07Rik	3110056K07Rik	44.9293	54.6318	70.9579	55.2954	46.5229	42.2351	60.7759	29.6639	45.7013	65.272	62.6338
3110080O07Rik	3110080O07Rik	9.78585	14.2017	12.5121	18.0338	16.5192	7.71268	6.8796	10.5546	15.5279	14.0723	9.50121
3110082I17Rik	3110082I17Rik	76.5583	60.4075	71.8435	59.5538	75.492	81.5522	63.7157	91.2381	60.2293	41.3061	96.6386
3222401L13Rik	3222401L13Rik	38.7792	50.5063	66.5302	54.2307	76.5266	67.1679	53.9164	33.9104	82.58	56.5571	54.1326
3830406C13Rik	3830406C13Rik	170.567	165.196	202.018	169.209	219.303	190.873	249.903	234.558	201.039	229.765	240.097
3930402G23Rik	3930402G23Rik	188.139	155.295	86.8977	146.852	101.357	86.347	101.933	122.025	63.5819	73.9868	117.892
4632404H12Rik	4632404H12Rik	42.2935	36.4795	51.476	74.4584	69.2843	37.4403	34.3177	31.7871	43.4663	50.021	47.7567
4632415L05Rik	4632415L05Rik	76.5583	34.0042	72.729	55.2954	29.9691	51.8246	38.2375	44.5266	42.3487	66.3613	72.1976
4632427E13Rik	4632427E13Rik	190.774	195.725	251.609	269.283	268.964	193.75	202.866	161.305	187.628	129.544	177.4
4732440D04Rik	4732440D04Rik	15.9359	40.605	42.6205	61.6831	43.419	35.5224	26.4783	25.4174	14.4104	23.8765	30.7542
4732471J01Rik	4732471J01Rik	41.4149	34.8293	47.9338	29.7446	32.0383	33.6045	48.0368	37.0953	30.0559	24.9658	22.253
4732496C06Rik	4732496C06Rik	712.654	551.345	679.326	1007.06	1019.06	834.332	458.629	451.129	493.832	900.807	631.152
4833418N02Rik	4833418N02Rik	53.7151	45.5557	49.7049	53.1661	41.3498	36.4813	47.0569	60.451	83.6975	67.4507	48.8193
4833420G17Rik	4833420G17Rik	366.491	385.499	301.199	340.612	336.214	319.373	309.679	360.891	413.37	426.938	485.569
4833438C02Rik	4833438C02Rik	38.7792	21.6276	49.7049	31.8738	54.7998	33.6045	56.8562	64.6975	51.289	35.8594	83.8868
4833439L19Rik	4833439L19Rik	1703.7	1499.39	1536.53	1539.37	1554.99	1483.54	1709.02	1630.59	1662.77	1553.33	1669.36
4921524J17Rik	4921524J17Rik	51.0793	49.6812	63.8736	52.1015	53.7652	65.25	78.4147	62.5743	54.6416	64.1826	77.5109
4921531C22Rik	4921531C22Rik	15.9359	34.0042	17.8253	34.0031	29.9691	14.4254	15.699	20.1093	17.763	8.62549	8.43856
4930402H24Rik	4930402H24Rik	252.275	395.4	368.501	223.505	358.975	196.627	326.338	241.989	336.26	261.356	273.039
4930412C18Rik	4930412C18Rik	22.086	15.0268	33.7651	20.1631	25.8307	7.71268	18.6388	13.7395	8.82274	12.9829	22.253
4930430F08Rik	4930430F08Rik	63.3795	29.0536	31.994	52.1015	55.8344	37.4403	60.7759	39.2185	59.1118	70.7187	26.5036
4930453N24Rik	4930453N24Rik	149.481	149.519	175.452	191.566	178.953	198.545	178.368	134.765	159.69	167.671	180.588
4930481A15Rik	4930481A15Rik	55.4723	57.1071	97.5242	59.5538	89.9765	64.291	54.8963	37.0953	118.341	93.5952	67.947
4930522L14Rik	4930522L14Rik	16.8145	27.4034	24.0241	57.4246	52.7305	23.056	23.5385	73.1905	25.5857	40.2168	54.1326
4930523C07Rik	4930523C07Rik	1323.27	1043.11	771.423	1541.5	1852.95	1044.34	1310.19	1243.1	849.208	901.897	1179.48
4930526A20Rik	4930526A20Rik	6.27151	6.77573	7.1988	26.5508	9.27689	9.63059	24.5184	21.1709	14.4104	5.35742	8.43856
4930550C14Rik	4930550C14Rik	21.2075	39.7799	24.0241	20.1631	13.4153	20.1791	40.1973	16.9244	12.1753	17.3403	42.4434
4930556M19Rik	4930556M19Rik	494.765	458.108	596.971	380.003	463.471	385.541	426.291	493.594	529.593	528.248	593.959
4930579G24Rik	4930579G24Rik	12.4216	34.0042	24.0241	13.7754	14.4499	43.194	44.1171	40.2801	73.6397	79.4336	67.947
4930581F22Rik	4930581F22Rik	31.7505	34.8293	29.3374	9.51692	13.4153	22.097	51.9565	33.9104	46.8189	51.1103	65.8217
4931406C07Rik	4931406C07Rik	86.2227	95.062	94.8676	64.8769	118.946	97.8544	98.0134	106.101	112.753	88.1484	71.135
4931406P16Rik	4931406P16Rik	188.139	219.653	158.627	268.218	201.715	117.034	199.926	167.675	166.395	151.331	161.46
4931422A03Rik	4931422A03Rik	9.78585	13.3766	13.3976	8.4523	10.3115	11.5485	12.7592	12.6779	7.7052	16.251	21.1904
4931428F04Rik	4931428F04Rik	54.5937	35.6544	36.4217	58.4892	36.1768	18.2612	50.9766	36.0336	30.0559	18.4297	20.1277
4932438A13Rik	4932438A13Rik	388.456	460.583	287.031	493.917	399.325	392.254	427.271	405.479	454.719	472.691	371.865
4933404O12Rik	4933404O12Rik	8.90727	10.0762	19.5964	20.1631	9.27689	16.3433	20.5987	45.5883	26.7033	8.62549	19.0651
4933434E20Rik	4933434E20Rik	1419.91	1398.73	1355.88	1148.65	1258.05	1388.61	1472.86	1594.5	1353.22	1782.1	1787.32
4933439C10Rik	4933439C10Rik	27.3576	16.677	26.6808	13.7754	19.623	10.5895	18.6388	11.6163	18.8805	15.1616	7.37591
5031425E22Rik	5031425E22Rik	137.181	111.564	144.458	162.821	151.019	64.291	126.431	102.916	88.1676	136.08	93.4507
5031434O11Rik	5031434O11Rik	10.6644	22.4527	18.7109	13.7754	10.3115	20.1791	15.699	9.493	27.8208	12.9829	22.253
5031439G07Rik	5031439G07Rik	75.6797	81.8603	165.711	94.6861	102.392	71.0037	128.391	139.011	152.985	89.2378	173.15
5033403H07Rik	5033403H07Rik	64.2581	64.5331	73.6146	70.2	61.0074	50.8657	42.1572	42.4034	40.1137	56.5571	30.7542
5330406M23Rik	5330406M23Rik	51.9579	52.1565	58.5603	36.1323	83.7689	48.9477	54.8963	38.1569	56.8767	125.186	75.3856
5330417C22Rik	5330417C22Rik	2647.3	3180.13	3438.68	3245.95	3115.18	2524.97	2371.46	2441.68	2671.91	3220.04	2589.62
5430403G16Rik	5430403G16Rik	37.022	24.1029	37.3073	37.1969	13.4153	40.3172	9.8194	17.986	16.6455	12.9829	19.0651
5430405H02Rik	5430405H02Rik	34.3862	30.7038	38.1928	21.2277	24.7961	18.2612	29.4181	37.0953	36.7611	26.0552	23.3157
5430416N02Rik	5430416N02Rik	22.9646	15.8519	16.9398	28.68	31.0037	14.4254	16.6789	17.986	13.2929	8.62549	11.6265
5430431A17Rik	5430431A17Rik	18.5717	11.7264	10.741	29.7446	14.4499	13.4664	18.6388	13.7395	21.1156	11.8936	8.43856
5530601H04Rik	5530601H04Rik	116.973	115.69	109.036	70.2	105.496	123.746	122.512	98.6695	102.696	85.9697	125.33
5730455P16Rik	5730455P16Rik	149.481	140.443	157.741	176.661	198.611	167.858	159.749	178.291	182.04	193.816	216.718
5730480H06Rik	5730480H06Rik	24.7218	23.2778	22.253	22.2923	17.5538	18.2612	18.6388	26.479	41.2312	21.6977	10.5639
5830417I10Rik	5830417I10Rik	19.4503	42.2552	47.0483	32.9384	31.0037	30.7276	32.3579	24.3558	34.526	30.4126	24.3783
5830428M24Rik	5830428M24Rik	303.233	358.27	356.103	255.443	257.584	297.317	345.936	393.801	316.145	374.649	351.675
5930420M18Rik	5930420M18Rik	9.78585	19.9774	9.85543	20.1631	7.20767	14.4254	16.6789	16.9244	9.94027	15.1616	22.253
5930430L01Rik	5930430L01Rik	28.2361	20.8025	57.6748	39.3261	54.7998	37.4403	18.6388	21.1709	34.526	29.3232	31.8169
6030458C11Rik	6030458C11Rik	284.783	275.76	291.458	285.252	271.033	286.769	264.602	227.126	292.676	254.82	241.159
6230400D17Rik	6230400D17Rik	22.9646	11.7264	31.994	38.2615	43.419	19.2201	20.5987	25.4174	17.763	12.9829	16.9398
6430511E19Rik	6430511E19Rik	44.0507	53.8067	70.0724	110.655	103.426	73.8806	85.2742	60.451	72.5222	70.7187	58.3832
6430590A07Rik	6430590A07Rik	14.1788	10.9013	18.7109	27.6154	15.4846	28.8097	10.7993	27.5406	12.1753	7.53613	20.1277
6820431F20Rik	6820431F20Rik	9.78585	13.3766	13.3976	6.32307	15.4846	13.4664	8.83946	8.43138	15.5279	6.44678	13.7518
8030462N17Rik	8030462N17Rik	107.309	90.1113	114.35	103.203	112.738	87.3059	95.0736	83.8068	64.6994	96.8633	106.202
8430422M14Rik	8430422M14Rik	5.39293	11.7264	10.741	12.7108	16.5192	10.5895	3.9398	8.43138	5.47013	7.53613	18.0024
9030622O22Rik	9030622O22Rik	19.4503	37.3046	36.4217	36.1323	46.5229	32.6455	33.3378	15.8628	14.4104	17.3403	42.4434
9130015G15Rik	9130015G15Rik	26.479	34.8293	35.5362	44.6492	69.2843	34.5634	32.3579	19.0476	82.58	85.9697	41.3807
9130017K11Rik	9130017K11Rik	15.0574	19.9774	16.9398	22.2923	12.3807	8.67164	12.7592	24.3558	16.6455	28.2339	14.8145
9130019O22Rik	9130019O22Rik	28.2361	28.2285	56.7892	43.5846	37.2114	71.9627	20.5987	36.0336	56.8767	46.7529	38.1928
9130023H24Rik	9130023H24Rik	138.059	224.603	220.615	123.431	174.815	199.504	145.05	144.319	155.22	152.42	116.829
9130230L23Rik	9130230L23Rik	124.002	94.2368	67.4158	114.914	143.776	96.8955	176.408	165.552	57.9942	170.939	124.268
9130230N09Rik	9130230N09Rik	19.4503	24.928	9.85543	11.6461	12.3807	14.4254	12.7592	15.8628	11.0578	17.3403	26.5036
9130401M01Rik	9130401M01Rik	44.0507	60.4075	39.0784	37.1969	27.8999	59.4963	71.5552	60.451	59.1118	41.3061	50.9446
9230114K14Rik	9230114K14Rik	37.022	35.6544	14.2832	19.0985	16.5192	11.5485	25.4983	13.7395	18.8805	11.8936	8.43856
9230117E06Rik	9230117E06Rik	126.638	133.842	194.048	179.855	147.915	121.828	158.769	105.039	156.337	157.867	236.909
9330151L19Rik	9330151L19Rik	15.9359	43.0803	28.4518	20.1631	18.5884	20.1791	45.097	30.7255	27.8208	17.3403	21.1904
9330162G02Rik	9330162G02Rik	71.2868	32.354	52.3615	34.0031	52.7305	55.6604	40.1973	37.0953	41.2312	24.9658	49.882
9330182L06Rik	9330182L06Rik	532.544	672.635	540.296	608.895	621.767	434.448	460.589	378.939	616.761	471.601	444.126
9330188P03Rik	9330188P03Rik	34.3862	23.2778	20.482	53.1661	93.0804	44.153	18.6388	30.7255	28.9383	38.0381	52.0073
9430015G10Rik	9430015G10Rik	45.8078	79.385	51.476	62.7477	81.6997	89.2239	91.1538	62.5743	97.1079	96.8633	75.3856
9430038I01Rik	9430038I01Rik	111.702	89.2862	107.265	65.9415	72.3882	58.5373	86.2542	70.0056	61.3468	41.3061	47.7567
9530003J23Rik	9530003J23Rik	22.086	27.4034	33.7651	32.9384	29.9691	11.5485	31.3779	58.3278	32.2909	48.9316	39.2554
9530026P05Rik	9530026P05Rik	71.2868	76.9096	114.35	90.4277	93.0804	40.3172	61.7558	75.3138	95.9904	141.527	77.5109
9530036O11Rik	9530036O11Rik	26.479	21.6276	18.7109	30.8092	23.7614	18.2612	9.8194	32.8488	30.0559	27.1445	28.6289
9530068E07Rik	9530068E07Rik	2669.26	2596.78	3160.62	2646.57	2665.12	2572.92	2499.83	2751.67	3669.86	3442.27	3391.92
9530077C05Rik	9530077C05Rik	263.697	162.721	130.289	18.0338	19.623	67.1679	397.873	374.692	198.803	234.122	156.147
9530085L11Rik	9530085L11Rik	18.5717	45.5557	55.9037	27.6154	40.3152	57.5783	38.2375	46.6499	33.4085	31.5019	29.6916
9630050E16Rik	9630050E16Rik	34.3862	19.9774	35.5362	24.4215	34.1076	13.4664	40.1973	34.972	11.0578	14.0723	37.1301
9830144P21Rik	9830144P21Rik	29.9933	33.1791	10.741	31.8738	23.7614	19.2201	12.7592	15.8628	19.9981	16.251	14.8145
9930012K11Rik	9930012K11Rik	92.3728	157.77	139.145	101.074	115.842	69.0858	161.709	137.95	145.162	75.0762	92.388
9930014A18Rik	9930014A18Rik	152.995	190.774	219.729	223.505	259.653	168.817	140.15	150.689	221.154	161.135	201.841
9930021J03Rik	9930021J03Rik	104.673	57.9322	66.5302	85.1046	42.3844	68.1268	61.7558	71.0673	82.58	93.5952	72.1976
9930024M15Rik	9930024M15Rik	21.2075	22.4527	30.2229	20.1631	55.8344	18.2612	8.83946	11.6163	27.8208	10.8042	28.6289
9930104L06Rik	9930104L06Rik	95.8872	87.636	163.054	91.4923	88.9419	113.198	86.2542	49.8348	89.2852	87.0591	109.39
A030001D20Rik	A030001D20Rik	45.8078	26.5782	58.5603	41.4554	41.3498	54.7015	30.398	48.7731	65.817	62.0039	59.4458
A130010J15Rik	A130010J15Rik	67.7725	103.313	72.729	107.461	87.9073	102.649	93.1137	102.916	123.929	93.5952	126.393
A130012E19Rik	A130012E19Rik	152.995	131.367	58.5603	117.043	173.78	56.6194	133.291	105.039	80.3449	83.791	77.5109
A130051J06Rik	A130051J06Rik	78.3155	58.7573	40.8495	49.9723	88.9419	34.5634	22.5585	44.5266	55.7592	43.4849	41.3807
A230072C01Rik	A230072C01Rik	8.90727	18.3272	22.253	26.5508	22.7268	29.7686	25.4983	25.4174	19.9981	23.8765	23.3157
A2ml1	A2ml1	22.9646	11.7264	15.1687	9.51692	10.3115	7.71268	20.5987	6.30813	11.0578	11.8936	18.0024
A430005L14Rik	A430005L14Rik	146.845	110.739	152.428	157.498	127.223	136.213	105.853	73.1905	108.283	103.399	122.142
A430018G15Rik	A430018G15Rik	12.4216	19.9774	49.7049	21.2277	15.4846	13.4664	27.4582	11.6163	23.3507	51.1103	44.5687
A430033K04Rik	A430033K04Rik	51.9579	102.488	109.922	138.335	101.357	135.254	50.9766	115.656	102.696	85.9697	126.393
A530020G20Rik	A530020G20Rik	85.3442	92.5866	88.6688	85.1046	84.8035	95.9365	76.4548	127.333	103.813	133.901	118.954
A530041M06Rik	A530041M06Rik	38.7792	54.6318	37.3073	53.1661	37.2114	42.2351	50.9766	24.3558	83.6975	67.4507	48.8193
A630001O12Rik	A630001O12Rik	11.543	5.12552	12.5121	4.19384	3.06922	3.87686	6.8796	15.8628	7.7052	8.62549	13.7518
A630089N07Rik	A630089N07Rik	36.1434	26.5782	42.6205	41.4554	20.6576	43.194	42.1572	42.4034	42.3487	15.1616	29.6916
A730017L22Rik	A730017L22Rik	26.479	9.25105	22.253	23.3569	19.623	12.5075	47.0569	17.986	38.9961	31.5019	15.8771
A730085K08Rik	A730085K08Rik	8.02868	11.7264	9.85543	18.0338	15.4846	15.3843	10.7993	11.6163	18.8805	19.519	12.6892
A930001M01Rik	A930001M01Rik	77.4369	52.9816	32.8796	30.8092	68.2497	45.1119	79.3946	132.642	26.7033	80.5229	43.5061
A930004D18Rik	A930004D18Rik	8.02868	19.1523	11.6265	11.6461	24.7961	18.2612	17.6589	8.43138	23.3507	16.251	10.5639
A930004J17Rik	A930004J17Rik	31.7505	39.7799	29.3374	29.7446	34.1076	54.7015	21.5786	19.0476	51.289	16.251	37.1301
A930005H10Rik	A930005H10Rik	26.479	24.928	14.2832	18.0338	19.623	17.3022	18.6388	11.6163	19.9981	17.3403	41.3807
A930006L05Rik	A930006L05Rik	99.4015	51.3314	45.2772	29.7446	62.042	54.7015	27.4582	54.0813	49.0539	36.9487	50.9446
AA986860	AA986860	3745.53	3418.58	4743.09	2187.72	2796.52	2651.55	3242.62	3524.53	3082.04	2636.15	2382.4
Aaas	Aaas	123.123	125.591	78.9278	135.141	107.565	114.157	108.793	158.121	176.453	101.221	95.576
Aacs	Aacs	1987.48	1679.26	1411.67	509.886	566.932	722.134	1296.47	1458.61	1510.79	731.957	1034.96
Aagab	Aagab	257.547	227.079	173.681	196.889	249.307	219.642	266.562	238.804	275.913	259.177	258.162
Aak1	Aak1	171.445	264.208	157.741	232.021	269.999	221.56	157.789	127.333	197.686	185.101	122.142
Aamdc	Aamdc	167.053	220.478	233.898	236.28	172.745	152.515	222.465	172.983	170.865	202.531	194.403
Aamp	Aamp	2085.88	1998.58	1961.59	1791.68	1898.48	1636.02	1885.41	1884.32	1540.96	2067.51	1834.07
Aar2	Aar2	444.685	523.291	488.049	469.431	473.817	526.507	449.809	479.793	524.006	483.584	447.314
Aars	Aars	711.775	741.944	626.194	563.117	585.555	855.429	618.358	927.799	660.345	538.052	575.894
Aars2	Aars2	111.702	242.756	180.765	89.363	98.2534	148.679	160.729	145.381	163.042	104.489	106.202
Aarsd1	Aarsd1	6.27151	9.25105	14.2832	10.5815	18.5884	7.71268	12.7592	8.43138	26.7033	6.44678	8.43856
Aasdh	Aasdh	167.053	97.5373	176.338	170.274	105.496	107.444	107.813	100.793	94.8728	152.42	150.834
Aasdhppt	Aasdhppt	300.597	300.513	282.603	255.443	285.518	296.358	280.281	279.146	274.796	289.679	300.668
Aass	Aass	895.4	935.019	734.23	1223.18	1120.45	744.19	868.241	816.328	836.915	1375.77	1378.2
Aatf	Aatf	101.159	85.9858	97.5242	157.498	115.842	84.4291	98.0134	105.039	98.2254	130.633	126.393
Abca1	Abca1	95.8872	108.264	46.1627	84.04	69.2843	53.7425	87.2341	102.916	198.803	313.645	213.53
Abca17	Abca17	198.682	122.29	124.091	219.246	207.922	116.075	98.9933	161.305	111.636	168.761	177.4
Abca2	Abca2	397.242	472.135	388.868	438.557	437.606	265.672	542.903	616.743	537.416	377.917	491.945
Abca3	Abca3	15567.8	16836.4	20211.8	18080.3	15985.7	13199.1	19028.4	17066.6	22158.3	18581	17380.7
Abca4	Abca4	35.2648	47.2059	43.5061	32.9384	66.1805	44.153	51.9565	16.9244	54.6416	79.4336	38.1928
Abca5	Abca5	16.8145	54.6318	15.1687	63.8123	42.3844	15.3843	9.8194	22.2325	26.7033	26.0552	28.6289
Abca7	Abca7	297.083	390.449	397.723	170.274	255.514	217.724	402.773	378.939	347.435	364.845	319.795
Abcb10	Abcb10	278.633	350.019	309.169	283.123	280.345	210.052	236.184	244.112	225.624	248.284	212.468
Abcb6	Abcb6	21.2075	9.25105	21.3675	12.7108	8.24228	14.4254	13.7391	19.0476	13.2929	16.251	14.8145
Abcb7	Abcb7	113.459	87.636	70.0724	87.2338	119.98	99.7724	128.391	72.1289	108.283	100.131	101.952
Abcb8	Abcb8	427.992	507.614	432.26	328.901	341.387	349.101	399.833	461.745	326.202	313.645	447.314
Abcb9	Abcb9	122.245	112.389	118.777	141.529	103.426	40.3172	57.8361	92.2998	76.9923	72.8974	47.7567
Abcc10	Abcc10	138.938	181.698	142.687	124.495	124.119	118.951	71.5552	120.964	151.867	123.008	147.646
Abcc3	Abcc3	1073.75	1313.74	1440.01	1266.83	1171.14	1189.15	1405.24	1347.14	1171.06	1249.4	1336.75
Abcc4	Abcc4	225.918	269.159	216.187	111.72	167.572	258.959	330.258	401.233	281.501	246.105	138.082
Abcc5	Abcc5	699.475	825.28	844.037	292.704	391.048	398.966	1073.05	774.925	956.491	493.389	653.468
Abcd1	Abcd1	428.871	380.548	442.886	378.938	446.917	589.798	570.341	527.566	521.771	614.307	596.085
Abcd3	Abcd3	6437.51	6291.6	6612.47	6252.42	6213.84	6131.6	7254.46	8293.35	7071.64	7093.79	7048.5
Abcd4	Abcd4	288.297	353.32	346.362	235.215	168.607	307.866	381.214	401.233	436.838	371.381	433.499
Abce1	Abce1	907.7	892.113	666.043	909.117	743.851	1027.08	696.752	705.919	589.94	562.018	582.27
Abcf1	Abcf1	520.244	534.018	505.76	615.283	599.005	493.903	451.769	450.067	499.42	618.664	447.314
Abcf2	Abcf2	678.389	758.446	555.35	683.418	597.971	705.832	579.161	529.689	513.948	596.877	484.506
Abcf3	Abcf3	576.473	510.09	608.483	405.554	504.856	491.985	504.686	412.911	393.254	437.831	556.767
Abhd10	Abhd10	184.624	178.398	143.572	158.563	198.611	125.664	123.492	155.997	125.046	124.097	121.08
Abhd11	Abhd11	611.617	472.135	519.043	442.815	426.225	441.16	526.244	531.813	377.609	471.601	498.321
Abhd11os	Abhd11os	8.90727	10.0762	11.6265	4.19384	6.17305	3.87686	22.5585	23.2941	9.94027	18.4297	11.6265
Abhd12	Abhd12	226.796	203.976	231.241	163.886	161.365	201.422	205.806	185.723	183.158	145.884	74.3229
Abhd13	Abhd13	112.58	102.488	81.5845	86.1692	77.5612	111.28	103.893	75.3138	133.987	130.633	106.202
Abhd14a	Abhd14a	55.4723	62.0578	85.1266	56.36	65.1459	55.6604	56.8562	78.4986	55.7592	87.0591	57.3205
Abhd14b	Abhd14b	637.096	621.479	844.037	665.32	605.213	434.448	641.876	697.426	785.509	987.956	968.013
Abhd16a	Abhd16a	1062.33	991.126	1213.31	1080.52	1084.24	1071.19	806.505	1070.06	926.318	983.598	1110.41
Abhd17a	Abhd17a	51.0793	45.5557	62.988	53.1661	34.1076	71.0037	49.9967	55.1429	46.8189	56.5571	48.8193
Abhd17b	Abhd17b	79.1941	63.708	48.8193	43.5846	40.3152	66.2089	74.495	62.5743	55.7592	69.6294	65.8217
Abhd17c	Abhd17c	42.2935	35.6544	57.6748	28.68	16.5192	65.25	103.893	60.451	27.8208	85.9697	20.1277
Abhd2	Abhd2	6722.18	7411.27	7528.12	7706.68	8344.1	6482.58	6520.49	5984.32	6620.15	7994.69	6880.6
Abhd4	Abhd4	902.428	653.658	1018.49	826.077	934.219	997.354	986.813	1141.19	1026.9	1213.45	1208.17
Abhd5	Abhd5	1316.24	1352.52	1233.68	1688.41	1557.05	1740.54	1440.52	1561.59	1899.69	2048.99	2275.07
Abhd6	Abhd6	85.3442	71.959	116.121	79.7815	72.3882	98.8134	147.01	151.751	120.576	107.757	80.6988
Abhd8	Abhd8	171.445	256.782	287.916	178.791	131.361	248.41	231.284	299.317	269.208	275.518	274.101
Abi1	Abi1	589.652	558.771	457.94	506.692	570.036	600.347	583.08	619.928	682.696	588.162	692.786
Abi2	Abi2	146.845	149.519	81.5845	109.591	118.946	136.213	183.268	187.846	116.106	87.0591	70.0723
Abitram	Abitram	167.053	158.595	109.922	233.086	174.815	177.448	161.709	115.656	110.518	108.846	118.954
Abl1	Abl1	308.505	471.31	470.338	574.827	360.01	365.403	300.86	306.748	296.029	333.253	396.306
Abl2	Abl2	124.002	146.218	93.0965	170.274	102.392	114.157	162.689	116.717	132.869	157.867	93.4507
Ablim1	Ablim1	673.996	689.137	734.23	877.178	880.419	559.112	829.043	727.152	928.553	770.085	710.851
Ablim2	Ablim2	28.2361	29.8787	30.2229	28.68	61.0074	23.056	29.4181	13.7395	14.4104	33.6807	49.882
Abr	Abr	158.267	305.464	248.067	256.508	303.106	270.466	294	327.981	360.846	351.772	224.157
Abracl	Abracl	110.823	75.2594	99.2953	86.1692	110.669	110.321	109.773	100.793	106.048	112.114	132.769
Abraxas1	Abraxas1	32.6291	60.4075	20.482	59.5538	33.0729	38.3992	20.5987	19.0476	36.7611	21.6977	31.8169
Abraxas2	Abraxas2	403.392	413.552	347.247	324.643	390.014	417.186	375.334	455.376	443.543	436.742	497.258
Abt1	Abt1	150.359	150.344	160.398	134.077	88.9419	113.198	157.789	106.101	112.753	132.812	194.403
Abtb1	Abtb1	182.867	231.204	331.308	239.474	194.472	272.384	270.482	322.672	327.32	350.683	510.01
AC149090.1	AC149090.1	1119.44	1560.45	1752.6	846.304	988.019	727.888	1612.99	1545.66	1469.44	2091.47	1727.81
Acaa1a	Acaa1a	1779.26	1447.41	2226.37	1678.83	1691.55	1762.6	1538.51	1707.03	1790.17	2156.83	1974.34
Acaa2	Acaa2	1883.81	1503.52	2859.53	2242.01	2130.23	1547.79	1976.55	2145.48	2062.85	2696.06	2369.65
Acaca	Acaca	1159.85	1235.36	1138.04	790.944	684.878	666.515	1061.29	1205.94	1157.65	1096.89	1085.97
Acacb	Acacb	203.953	222.128	147.115	68.0707	84.8035	145.802	207.766	407.602	303.852	316.913	336.798
Acad10	Acad10	120.488	71.959	109.922	143.658	71.3535	98.8134	97.0334	127.333	167.513	164.403	181.651
Acad11	Acad11	467.529	273.285	351.675	364.034	289.656	339.511	317.518	358.768	268.091	255.909	328.297
Acad12	Acad12	53.7151	79.385	100.181	88.2984	65.1459	62.3731	110.753	78.4986	116.106	90.3271	96.6386
Acad8	Acad8	285.662	232.029	393.296	263.96	315.522	258	227.365	320.549	320.615	320.181	332.547
Acad9	Acad9	363.856	396.225	356.988	263.96	291.726	341.429	511.545	429.897	441.308	413.866	324.046
Acadl	Acadl	1377.74	1142.95	1798.65	1440.36	1414.28	1787.53	1245.51	1285.57	1402.39	1696.04	1392.01
Acadm	Acadm	693.325	607.452	757.254	661.061	693.155	523.63	675.194	711.227	730.75	654.613	839.432
Acads	Acads	175.838	227.904	317.139	189.437	190.334	257.041	224.425	178.291	253.563	256.998	218.844
Acadsb	Acadsb	891.007	937.494	907.796	884.63	809.031	877.485	997.592	894.888	950.904	966.169	1055.15
Acadvl	Acadvl	746.919	587.65	736.887	679.16	680.739	672.268	582.1	574.278	393.254	637.183	636.465
Acap2	Acap2	118.73	151.994	130.289	130.883	110.669	111.28	130.351	94.423	138.457	100.131	99.8266
Acap3	Acap3	28.2361	56.282	46.1627	57.4246	38.246	51.8246	56.8562	88.0533	31.1734	44.5742	52.0073
Acat1	Acat1	887.492	919.342	910.453	1070.94	936.288	881.321	754.569	969.202	829.092	900.807	979.702
Acat2	Acat2	1752.9	1268.36	1428.5	759.006	716.951	671.31	1559.09	1662.44	1589.02	1249.4	1446.21
Acbd3	Acbd3	132.788	167.671	139.145	144.723	136.534	143.884	85.2742	124.149	61.3468	106.667	101.952
Acbd4	Acbd4	321.684	341.768	462.368	276.735	339.318	164.981	268.522	257.913	402.195	386.632	387.805
Acbd5	Acbd5	377.034	408.602	347.247	378.938	418.983	451.709	359.655	485.101	402.195	356.13	456.877
Acbd6	Acbd6	66.8939	90.1113	116.121	100.009	73.4228	77.7164	125.451	179.353	135.104	64.1826	47.7567
Accs	Accs	33.5076	40.605	50.5904	62.7477	26.8653	74.8395	43.1371	38.1569	23.3507	43.4849	27.5663
Acd	Acd	346.284	278.235	309.169	240.538	242.064	239.78	303.799	299.317	350.788	286.411	322.983
Ace2	Ace2	156.51	194.075	168.368	239.474	233.787	244.575	162.689	184.661	241.27	261.356	394.181
Acer2	Acer2	96.7658	147.044	122.319	134.077	118.946	58.5373	113.692	61.5126	78.1098	126.276	70.0723
Acer3	Acer3	731.104	690.788	677.555	838.852	713.847	772.959	700.672	697.426	697.223	627.379	555.704
Acin1	Acin1	235.582	208.101	222.386	246.926	296.899	237.862	245.003	209.079	201.039	240.658	226.282
Acly	Acly	18229.9	17001.5	17362.1	12863.7	11521.4	9517.67	16248.3	19521.1	18309.6	15784.7	18983.1
Aco1	Aco1	1932.13	1663.59	1646.34	1699.06	1700.87	1959.19	1671.79	1685.8	1762.23	1994.52	1741.62
Aco2	Aco2	2707.92	2315.42	2387.54	2123.84	2029.87	2396.47	2499.83	2790.95	2410.4	2861.65	2557.74
Acot1	Acot1	907.7	701.514	1630.4	790.944	784.2	863.1	666.375	513.765	978.842	1236.33	920.193
Acot11	Acot11	174.081	103.313	155.085	114.914	147.915	69.0858	146.03	109.286	185.393	168.761	71.135
Acot13	Acot13	458.743	388.799	451.742	349.129	358.975	220.601	378.274	519.073	458.071	375.738	499.383
Acot2	Acot2	790.848	582.699	1134.5	576.957	676.601	650.212	559.562	512.703	612.291	934.577	691.723
Acot7	Acot7	7322.25	6196.71	6443.33	5972.43	5498.92	6027.07	6231.41	6355.89	5222.12	5171.08	5247.31
Acot8	Acot8	73.9226	107.439	129.404	129.818	112.738	112.239	144.07	120.964	145.162	155.688	224.157
Acot9	Acot9	458.743	341.768	312.711	328.901	342.422	348.142	312.619	361.953	236.8	238.479	346.362
Acox1	Acox1	2251.06	1935.05	2173.24	2332.51	2213	1767.39	2044.16	2126.37	2288.59	2303.9	2247.44
Acox3	Acox3	398.12	427.579	397.723	322.514	280.345	220.601	318.498	390.616	306.087	416.044	449.439
Acoxl	Acoxl	6646.62	6684.35	7002.99	5961.78	5674.81	4243.42	6481.3	6514.07	6650.33	6416.21	6002.85
Acp1	Acp1	294.447	241.106	262.235	278.865	219.303	287.728	306.739	264.283	269.208	301.662	350.612
Acp2	Acp2	422.721	420.978	403.037	343.806	363.114	380.746	416.492	451.129	336.26	370.291	395.244
Acp6	Acp6	158.267	203.151	189.621	171.338	106.53	164.981	224.425	174.045	168.63	241.748	226.282
Acrbp	Acrbp	25.6004	29.0536	39.9639	35.0677	21.6922	24.9739	15.699	39.2185	25.5857	28.2339	28.6289
Acsf2	Acsf2	14.1788	10.0762	21.3675	12.7108	11.3461	17.3022	7.85953	25.4174	18.8805	8.62549	10.5639
Acsf3	Acsf3	50.2008	96.7122	91.3254	64.8769	147.915	94.0186	87.2341	79.5603	95.9904	50.021	106.202
Acsl1	Acsl1	241.732	223.778	318.91	371.486	319.66	223.478	216.585	209.079	205.509	258.088	254.974
Acsl3	Acsl3	59.8652	68.6586	121.434	80.8461	74.4574	73.8806	59.796	92.2998	76.9923	52.1997	20.1277
Acsl4	Acsl4	3915.1	3671.89	3090.66	3945.4	3437.98	3903.95	4929.08	4744.34	4872.33	4395.46	4623.53
Acsl5	Acsl5	7425.04	7490.48	6569.96	5433.73	5853.79	6521.89	9819.93	11380.6	9031.79	9828.07	10011.2
Acss1	Acss1	2073.58	1834.38	2774.52	2009.93	2065.05	1793.29	2340.1	2173.09	2613.79	3204.79	3252.71
Acss2	Acss2	425.357	368.172	423.404	242.668	175.849	141.966	469.408	577.463	663.697	492.299	787.362
Acss3	Acss3	167.931	126.416	279.946	161.757	168.607	78.6753	149.95	130.518	249.092	206.888	118.954
Actb	Actb	14144.5	12820.7	8644.79	12722.1	15673.3	16399.1	12107.1	10661.8	7470.6	9420.65	10840
Actg1	Actg1	4225.24	3943.35	2804.63	4873.74	5977.95	4806.32	4161.8	3689.09	2640.61	2831.14	2953.05
Actl6a	Actl6a	747.797	735.343	625.308	477.947	603.144	775.836	699.692	584.894	618.996	617.575	592.897
Actn1	Actn1	115.216	143.743	134.717	144.723	161.365	122.787	111.732	86.9916	109.401	109.936	91.3254
Actn4	Actn4	5066.04	4514.32	5176.12	4754.51	4836.77	5560.06	5211.3	4663.66	4296.8	4842.09	4491.76
Actr10	Actr10	358.584	317.84	359.645	372.551	418.983	445.955	380.234	396.986	369.786	345.236	433.499
Actr1a	Actr1a	1258.26	1244.43	1238.99	960.218	1026.3	983.929	1384.67	1394.91	1425.86	1383.39	1332.5
Actr1b	Actr1b	984.137	1110.77	1300.98	1157.17	1041.82	1134.48	1319.99	1345.02	1304.04	1347.44	1400.51
Actr2	Actr2	645.881	709.765	587.23	733.455	642.459	635.828	804.545	868.348	841.385	771.174	647.092
Actr3	Actr3	1658.89	1432.56	1352.34	1655.41	1917.1	2011.93	1757.04	1675.18	1433.68	1769.02	2005.16
Actr3-ps	Actr3-ps	20.3289	15.0268	16.9398	23.3569	18.5884	26.8918	15.699	20.1093	12.1753	12.9829	26.5036
Actr5	Actr5	16.8145	24.1029	19.5964	21.2277	21.6922	32.6455	18.6388	22.2325	18.8805	15.1616	13.7518
Actr6	Actr6	88.8585	67.8335	69.1868	27.6154	44.4537	89.2239	41.1773	51.958	60.2293	23.8765	53.0699
Actr8	Actr8	472.8	548.87	643.905	564.181	489.336	493.903	374.354	560.476	575.412	564.197	710.851
Acvr1	Acvr1	106.43	159.42	123.205	110.655	133.43	142.925	112.712	130.518	88.1676	115.382	124.268
Acvr1b	Acvr1b	90.6157	90.1113	79.8134	41.4554	86.8727	108.403	157.789	86.9916	129.516	75.0762	106.202
Acvr2a	Acvr2a	262.818	181.698	231.241	328.901	282.414	190.873	256.763	225.003	292.676	224.318	156.147
Acvr2b	Acvr2b	37.022	10.0762	16.9398	38.2615	18.5884	15.3843	14.7191	15.8628	21.1156	21.6977	31.8169
Acy1	Acy1	72.1654	53.8067	60.3314	55.2954	67.2151	42.2351	134.271	62.5743	87.0501	90.3271	76.4482
Acy3	Acy3	61.6224	54.6318	56.7892	68.0707	43.419	48.9477	69.5953	77.437	79.2274	56.5571	55.1952
Acyp1	Acyp1	56.3509	48.031	52.3615	58.4892	51.6959	38.3992	60.7759	59.3894	47.9364	64.1826	71.135
Acyp2	Acyp2	23.8432	29.8787	28.4518	25.4861	27.8999	33.6045	20.5987	21.1709	32.2909	22.7871	14.8145
Adal	Adal	75.6797	108.264	75.3856	73.3938	62.042	139.09	115.652	102.916	100.46	140.437	126.393
Adam10	Adam10	719.683	788.15	668.7	904.858	842.139	907.212	1012.29	998.928	1169.94	1070.75	1135.91
Adam15	Adam15	324.319	330.217	359.645	184.114	148.949	209.093	447.849	632.667	312.792	295.126	307.044
Adam17	Adam17	936.693	923.467	806.845	859.08	749.024	1169.97	1095.59	1072.18	1085.01	1014.1	1002.02
Adam19	Adam19	1732.69	1816.23	2109.48	2168.56	2055.74	1486.42	1781.54	1745.25	2044.97	1881.23	1939.28
Adam1a	Adam1a	30.8719	27.4034	47.0483	38.2615	26.8653	18.2612	53.9164	44.5266	55.7592	31.5019	63.6964
Adam22	Adam22	449.078	614.878	450.856	747.295	634.182	315.537	515.465	390.616	719.574	466.155	514.261
Adam7	Adam7	27.3576	21.6276	24.0241	19.0985	37.2114	38.3992	48.0368	25.4174	45.7013	41.3061	29.6916
Adam9	Adam9	739.011	807.953	601.398	470.495	648.666	818.989	1227.88	1126.32	1135.3	1149.18	1017.96
Adamts1	Adamts1	3129.64	2655.36	2254.71	3435.45	3799.06	2009.05	1330.77	1339.71	1732.06	1713.47	2199.63
Adamts10	Adamts10	168.81	234.505	275.518	408.748	405.533	288.686	228.344	165.552	266.973	383.364	334.672
Adamts9	Adamts9	57.2294	57.1071	15.1687	53.1661	75.492	59.4963	102.913	85.93	79.2274	55.4678	50.9446
Adamtsl1	Adamtsl1	245.247	310.414	297.657	196.889	244.134	92.1007	149.95	75.3138	148.514	85.9697	121.08
Adamtsl4	Adamtsl4	268.968	168.496	290.573	134.077	182.057	182.242	292.04	187.846	227.859	255.909	219.906
Adar	Adar	217.132	118.99	155.97	137.271	259.653	497.739	128.391	220.756	217.802	114.293	99.8266
Adat1	Adat1	35.2648	28.2285	31.1085	14.84	10.3115	26.8918	18.6388	22.2325	26.7033	30.4126	14.8145
Adck1	Adck1	292.69	267.509	220.615	233.086	170.676	162.104	211.686	218.633	193.216	263.535	172.087
Adck2	Adck2	162.66	186.649	174.567	174.532	151.019	151.556	128.391	153.874	145.162	150.242	175.275
Adck5	Adck5	81.8298	101.663	76.2712	81.9107	91.0112	83.4701	110.753	96.5463	89.2852	112.114	92.388
Adcy3	Adcy3	11.543	12.5515	11.6265	21.2277	12.3807	13.4664	21.5786	20.1093	19.9981	26.0552	16.9398
Adcy6	Adcy6	191.653	280.711	208.217	260.766	234.822	209.093	200.906	210.14	292.676	356.13	195.465
Adcy7	Adcy7	2386.36	2593.48	2956.06	3494	3624.21	2120.29	2039.26	2079.66	2589.21	1938.96	2027.48
Adcy9	Adcy9	85.3442	110.739	116.121	97.88	123.084	114.157	52.9365	73.1905	68.052	88.1484	83.8868
Add1	Add1	746.919	880.562	890.971	927.215	936.288	767.205	713.411	819.513	716.222	755.923	813.928
Add3	Add3	670.482	777.424	703.236	798.397	704.535	604.183	503.706	530.751	572.06	621.932	672.596
Adgra3	Adgra3	73.9226	60.4075	35.5362	98.9446	108.6	34.5634	67.6354	61.5126	27.8208	109.936	64.7591
Adgre5	Adgre5	41.4149	43.0803	42.6205	53.1661	64.1113	59.4963	71.5552	34.972	72.5222	66.3613	26.5036
Adgrf5	Adgrf5	5975.38	6233.02	6581.47	7028.52	6735.28	5087.3	6354.89	5035.23	6551.98	6342.14	6099.56
Adgrg1	Adgrg1	3204.32	3234.59	3987.72	4028.44	3750.43	3344.88	2781.07	3043.62	3184.85	3394.34	3339.85
Adgrg3	Adgrg3	22.9646	21.6276	22.253	22.2923	35.1422	34.5634	34.3177	28.6023	8.82274	23.8765	19.0651
Adgrl1	Adgrl1	57.2294	55.4569	67.4158	95.7507	66.1805	45.1119	54.8963	47.7115	56.8767	50.021	70.0723
Adgrl2	Adgrl2	121.366	95.062	90.4399	110.655	139.638	103.608	130.351	72.1289	83.6975	112.114	75.3856
Adh5	Adh5	567.687	498.538	592.543	470.495	521.409	532.261	595.819	615.681	531.829	523.891	633.278
Adhfe1	Adhfe1	94.13	76.9096	96.6387	57.4246	57.9036	53.7425	47.0569	92.2998	102.696	118.65	122.142
Adi1	Adi1	887.492	935.019	1247.85	1283.86	1198.04	906.253	1020.13	1072.18	1318.57	1411.72	1580.1
Adipor1	Adipor1	1266.16	1684.21	2018.27	1886.43	1712.25	1412.58	1921.67	2083.91	2220.42	1999.97	1351.63
Adipor2	Adipor2	377.913	524.942	716.519	458.784	444.848	452.668	558.582	501.025	500.538	522.801	470.692
Adk	Adk	3690.18	3560.5	3479.41	3060.7	3241.4	2821.29	3350.41	3522.41	3346.9	3420.49	3468.43
Adnp2	Adnp2	87.1013	60.4075	113.464	80.8461	140.672	88.2649	102.913	88.0533	87.0501	62.0039	104.077
Ado	Ado	605.466	526.592	478.308	778.169	545.205	678.022	574.261	718.659	635.759	662.239	804.364
Adora1	Adora1	72.1654	40.605	69.1868	55.2954	72.3882	229.231	109.773	98.6695	55.7592	111.025	130.643
Adora2b	Adora2b	1029.82	975.449	919.309	521.597	523.479	847.757	907.438	1123.14	996.723	725.421	864.935
Adpgk	Adpgk	195.167	254.307	189.621	179.855	243.099	207.175	235.204	248.359	196.568	189.458	180.588
Adprh	Adprh	174.96	165.196	169.253	249.055	154.122	187.996	172.488	178.291	182.04	156.778	167.836
Adprhl2	Adprhl2	345.405	224.603	380.898	311.868	287.587	265.672	222.465	268.53	349.671	240.658	239.034
Adprm	Adprm	333.984	316.19	395.952	436.428	364.148	309.783	290.08	264.283	367.551	479.227	416.497
Adrb2	Adrb2	913.85	786.5	441.115	631.252	800.754	346.224	992.692	990.435	468.129	641.541	752.294
Adrm1	Adrm1	426.235	409.427	401.266	401.295	309.314	433.489	341.037	386.37	292.676	315.824	308.106
Adsl	Adsl	458.743	471.31	507.531	548.212	503.821	674.186	531.144	470.238	426.78	416.044	482.381
Adss	Adss	702.989	737.819	659.844	1046.45	956.981	944.612	769.268	909.751	946.434	1068.57	1143.35
Adssl1	Adssl1	717.047	741.119	1254.93	724.938	653.84	435.407	1165.16	1485.15	1260.46	954.186	471.755
Aebp1	Aebp1	375.277	328.567	400.38	118.108	236.891	144.843	594.839	788.726	547.474	356.13	300.668
Aebp2	Aebp2	61.6224	38.9548	63.8736	78.7169	80.665	78.6753	48.0368	84.8684	52.4065	54.3784	49.882
Aen	Aen	144.209	136.317	89.5543	118.108	91.0112	177.448	123.492	98.6695	65.817	100.131	55.1952
Afap1	Afap1	71.2868	80.2101	101.066	146.852	213.095	108.403	64.6956	51.958	55.7592	65.272	89.2001
Afap1l1	Afap1l1	1843.39	1755.17	1741.98	1494.65	1608.79	1567.93	2086.3	1617.86	1796.88	2129.6	1979.66
Afdn	Afdn	535.18	652.008	535.868	635.511	584.521	450.75	431.191	488.286	479.304	551.124	437.75
Aff1	Aff1	960.415	1086.01	1283.27	1060.29	1219.77	919.679	897.639	911.874	747.513	940.024	914.88
Aff4	Aff4	529.03	577.748	430.489	507.757	581.417	431.571	590.92	455.376	511.713	519.533	501.509
Afg1l	Afg1l	130.152	141.268	108.151	70.2	115.842	104.567	127.411	120.964	146.279	124.097	122.142
Afg3l1	Afg3l1	317.291	335.167	306.512	279.929	266.895	253.205	317.518	375.754	308.322	262.445	310.232
Afg3l2	Afg3l2	582.623	539.793	522.585	512.015	442.779	447.873	495.866	485.101	481.539	399.704	276.227
Afmid	Afmid	14.1788	27.4034	28.4518	28.68	55.8344	14.4254	28.4381	43.465	49.0539	27.1445	38.1928
Aftph	Aftph	373.52	396.225	387.982	439.621	450.021	480.477	356.716	337.535	414.487	353.951	418.622
Aga	Aga	181.11	202.326	268.434	223.505	290.691	313.619	282.241	386.37	350.788	376.828	407.995
Agap1	Agap1	87.9799	102.488	89.5543	92.5569	114.807	98.8134	69.5953	106.101	178.688	113.204	127.456
Agap3	Agap3	369.127	269.159	368.501	303.351	302.072	228.272	273.421	347.09	318.38	261.356	364.427
Agbl3	Agbl3	25.6004	19.9774	18.7109	13.7754	18.5884	16.3433	20.5987	20.1093	19.9981	21.6977	30.7542
Agbl5	Agbl5	82.7084	89.2862	95.7531	80.8461	94.115	102.649	106.833	90.1765	93.7553	107.757	74.3229
Ager	Ager	16001.8	14574	16582.8	11881	12486.7	13843.5	16349.2	17776.9	18217.9	19359.9	20102.1
Agfg1	Agfg1	131.031	123.116	132.946	128.754	135.499	95.9365	102.913	111.409	88.1676	112.114	115.766
Agfg2	Agfg2	280.39	330.217	393.296	271.412	266.895	177.448	221.485	244.112	288.206	176.386	185.901
Aggf1	Aggf1	132.788	188.299	240.097	186.243	194.472	160.187	223.445	272.776	146.279	151.331	159.335
Agk	Agk	186.381	182.523	219.729	145.788	126.188	171.694	176.408	168.737	177.57	178.565	128.518
Agl	Agl	74.8011	62.8829	50.5904	65.9415	57.9036	39.3582	45.097	93.3614	79.2274	51.1103	57.3205
Agmo	Agmo	167.931	236.155	225.928	218.181	321.729	148.679	147.01	146.443	195.451	231.943	302.793
Ago1	Ago1	279.511	169.321	183.422	216.052	205.853	174.571	176.408	164.49	277.031	210.156	211.405
Ago2	Ago2	294.447	310.414	299.428	354.452	311.383	328.963	308.699	321.611	301.617	338.7	259.224
Ago3	Ago3	103.794	89.2862	71.8435	54.2307	92.0458	75.7985	135.251	89.1149	65.817	71.8081	70.0723
Ago4	Ago4	70.4082	60.4075	91.3254	115.978	130.326	37.4403	49.9967	49.8348	74.7572	138.259	97.7013
Agpat1	Agpat1	154.752	173.447	179.88	122.366	115.842	182.242	196.987	203.77	179.805	164.403	168.899
Agpat2	Agpat2	969.201	619.829	1039.74	504.563	453.125	491.026	723.211	616.743	544.121	625.201	548.265
Agpat3	Agpat3	629.188	561.246	882.116	618.477	504.856	543.768	668.334	584.894	831.328	747.208	654.531
Agpat5	Agpat5	82.7084	117.34	66.5302	87.2338	85.8381	83.4701	89.194	102.916	89.2852	69.6294	84.9495
Agps	Agps	244.368	232.854	180.765	310.803	260.687	217.724	265.582	127.333	292.676	178.565	207.154
Agrn	Agrn	439.414	451.507	320.681	430.04	522.444	829.537	618.358	843.93	745.277	715.617	748.044
Agtpbp1	Agtpbp1	303.233	273.285	175.452	199.018	234.822	185.119	210.706	201.647	282.618	260.267	209.28
Agtrap	Agtrap	390.213	385.499	527.898	453.461	301.037	459.38	559.562	617.804	558.649	530.427	520.636
Ahctf1	Ahctf1	244.368	214.702	149.771	318.255	277.241	191.832	158.769	161.305	174.218	133.901	178.463
Ahcy	Ahcy	88.8585	63.708	79.8134	60.6184	59.9728	74.8395	88.214	89.1149	84.815	85.9697	73.2603
Ahcyl1	Ahcyl1	285.662	252.657	275.518	285.252	350.699	380.746	264.602	187.846	209.979	246.105	373.991
Ahcyl2	Ahcyl2	5986.8	6879.9	5409.01	3215.07	3462.81	4223.28	6181.44	5039.47	5999.92	4753.86	4169.78
Ahdc1	Ahdc1	29.9933	37.3046	70.0724	39.3261	66.1805	19.2201	38.2375	22.2325	37.8786	22.7871	44.5687
Ahi1	Ahi1	174.081	90.1113	97.5242	89.363	81.6997	94.9776	102.913	65.7591	89.2852	53.2891	41.3807
Ahnak	Ahnak	1166.88	1229.58	1062.77	1443.55	1715.35	888.992	983.873	935.23	1139.77	791.872	988.203
Ahr	Ahr	90.6157	90.1113	48.8193	43.5846	54.7998	73.8806	88.214	91.2381	101.578	65.272	74.3229
Ahsa1	Ahsa1	680.146	741.944	589.886	464.108	415.879	558.153	819.244	538.182	402.195	606.682	516.386
Ahsa2	Ahsa2	115.216	177.572	149.771	117.043	113.773	119.91	183.268	132.642	137.339	186.19	154.022
AI182371	AI182371	145.967	87.636	89.5543	49.9723	38.246	73.8806	151.91	171.922	130.634	142.616	89.2001
AI413582	AI413582	128.395	142.918	140.916	117.043	92.0458	114.157	166.609	168.737	204.391	197.084	211.405
AI463229	AI463229	77.4369	46.3808	46.1627	16.9692	51.6959	23.056	43.1371	36.0336	34.526	64.1826	55.1952
AI467606	AI467606	290.054	245.231	343.705	253.314	142.742	289.645	222.465	214.387	313.909	235.211	239.034
AI506816	AI506816	136.302	99.1875	77.1567	148.981	153.088	146.761	196.987	113.532	61.3468	45.6636	88.1374
AI597479	AI597479	282.147	382.198	299.428	375.744	339.318	286.769	402.773	288.7	449.131	405.151	404.807
AI661453	AI661453	38.7792	51.3314	65.6447	49.9723	63.0767	67.1679	36.2776	64.6975	73.6397	56.5571	48.8193
AI837181	AI837181	66.0153	85.1607	71.8435	76.5877	76.5266	57.5783	60.7759	79.5603	65.817	70.7187	104.077
AI987944	AI987944	232.068	213.877	194.934	236.28	243.099	215.806	150.93	261.098	196.568	131.723	260.287
Aida	Aida	54.5937	48.8561	39.9639	68.0707	44.4537	75.7985	39.2174	28.6023	41.2312	31.5019	52.0073
Aif1l	Aif1l	198.682	236.98	201.133	147.917	146.88	113.198	196.987	349.213	214.449	270.071	212.468
Aifm1	Aifm1	362.098	368.997	318.91	316.126	326.902	306.907	487.047	421.404	422.31	406.24	400.557
Aifm2	Aifm2	214.496	151.994	169.253	200.083	170.676	221.56	171.508	185.723	151.867	245.016	280.477
Aifm3	Aifm3	152.117	109.089	96.6387	100.009	88.9419	112.239	143.09	201.647	104.931	150.242	100.889
Aig1	Aig1	739.011	809.603	915.766	911.246	903.181	818.989	792.786	771.74	1057.07	932.399	1027.52
Aimp1	Aimp1	156.51	175.097	219.729	187.308	221.372	256.082	253.823	193.154	296.029	320.181	245.41
Aimp2	Aimp2	63.3795	78.5599	51.476	81.9107	84.8035	77.7164	90.1739	73.1905	65.817	78.3442	59.4458
Aip	Aip	414.814	370.647	422.519	305.48	360.01	379.787	417.472	391.678	382.079	361.577	463.253
Airn	Airn	50.2008	44.7306	55.9037	67.0061	76.5266	55.6604	35.2977	41.3418	47.9364	34.77	49.882
Ajuba	Ajuba	108.187	87.636	109.922	87.2338	117.911	78.6753	49.0167	44.5266	91.5202	108.846	43.5061
Ak1	Ak1	507.944	509.265	559.778	469.431	535.894	434.448	474.308	610.373	508.36	563.107	596.085
Ak2	Ak2	488.615	503.489	514.615	503.498	543.136	654.048	492.926	606.126	430.133	531.516	573.769
Ak3	Ak3	1201.15	1470.51	1419.64	1400.97	1517.74	1155.58	1188.68	1208.07	1134.18	1389.93	1124.22
Ak6	Ak6	152.117	128.891	159.512	155.369	143.776	151.556	163.669	167.675	155.22	164.403	180.588
Akap1	Akap1	73.044	78.5599	144.458	145.788	92.0458	122.787	144.07	110.347	91.5202	87.0591	82.8241
Akap10	Akap10	71.2868	98.3624	133.832	102.138	114.807	104.567	130.351	106.101	121.694	146.974	115.766
Akap11	Akap11	231.189	256.782	275.518	291.64	390.014	256.082	463.528	330.104	403.312	432.385	227.345
Akap13	Akap13	1991.87	2178.45	2324.67	2936.14	3107.94	1961.1	2388.12	1838.67	2122.08	2077.31	2130.55
Akap5	Akap5	189.017	174.272	64.7591	114.914	136.534	156.351	192.087	218.633	302.734	207.977	198.653
Akap7	Akap7	696.839	848.383	820.128	578.021	615.559	634.869	596.799	893.827	922.965	858.323	977.577
Akap8	Akap8	702.989	774.948	724.489	924.021	803.858	646.377	648.736	585.956	579.882	662.239	562.08
Akap8l	Akap8l	700.354	867.36	1045.06	946.378	730.401	660.761	799.645	834.376	1059.3	1147	1054.09
Akap9	Akap9	969.201	813.728	821.899	785.621	950.773	856.388	877.06	774.925	764.276	785.336	744.856
Akip1	Akip1	63.3795	98.3624	119.663	61.6831	108.6	122.787	125.451	118.84	119.459	149.152	135.957
Akirin1	Akirin1	594.045	550.52	466.796	527.984	543.136	500.616	525.264	560.476	467.012	422.58	348.487
Akirin2	Akirin2	34.3862	30.7038	30.2229	39.3261	32.0383	28.8097	15.699	32.8488	31.1734	27.1445	15.8771
Akna	Akna	118.73	164.371	109.922	85.1046	144.811	122.787	88.214	103.978	95.9904	89.2378	74.3229
Akr1a1	Akr1a1	4876.27	4325.37	4727.15	4142.35	4293.6	5130.45	5452.37	5601.07	5299.23	5357.36	5414.15
Akr1b10	Akr1b10	186.381	211.402	249.838	186.243	145.846	245.534	214.625	169.798	195.451	178.565	147.646
Akr1b3	Akr1b3	683.661	711.415	776.736	622.735	551.413	695.283	741.829	825.883	688.283	675.311	667.282
Akr1b8	Akr1b8	407.785	250.182	258.693	271.412	192.403	340.47	305.759	437.328	365.316	367.023	363.364
Akr1c13	Akr1c13	37.9006	38.1297	62.988	67.0061	43.419	61.4142	18.6388	20.1093	15.5279	32.5913	32.8795
Akr1c14	Akr1c14	93.2514	47.2059	57.6748	131.948	106.53	81.5522	57.8361	40.2801	41.2312	68.54	60.5085
Akr1c19	Akr1c19	292.69	302.988	239.211	369.357	406.567	426.776	135.251	240.927	224.507	230.854	259.224
Akr1e1	Akr1e1	196.924	180.048	168.368	145.788	215.164	164.022	169.548	238.804	161.925	174.207	217.781
Akr7a5	Akr7a5	464.893	503.489	643.905	475.818	402.429	294.44	562.502	630.544	612.291	609.95	540.827
Akt1	Akt1	277.754	312.065	325.994	192.631	275.172	312.66	266.562	384.247	243.505	358.309	387.805
Akt1s1	Akt1s1	314.655	359.095	364.958	230.957	246.203	300.194	333.197	322.672	290.441	353.951	314.482
Akt2	Akt2	1209.93	1198.23	1339.94	786.686	890.765	1091.33	1017.19	1032.9	959.844	853.965	746.981
Akt2-ps	Akt2-ps	10.6644	12.5515	11.6265	8.4523	5.13844	14.4254	8.83946	9.493	7.7052	7.53613	8.43856
Aktip	Aktip	548.358	481.211	465.025	501.369	504.856	471.847	460.589	568.969	502.773	505.371	512.135
Alad	Alad	1097.47	1182.55	1223.94	1049.65	1029.4	936.94	974.074	1131.63	954.256	984.688	1009.46
Alas1	Alas1	1369.84	1237.01	1376.25	1739.52	1322.2	1449.98	1529.7	1456.49	1242.58	1438.95	1496.15
Alb	Alb	48.4436	46.3808	70.9579	86.1692	58.9382	35.5224	14.7191	40.2801	19.9981	31.5019	30.7542
Alcam	Alcam	2848.49	2987.05	2977.31	3302.37	3012.75	3029.38	3167.16	2667.8	2631.67	2571.88	2807.46
Aldh16a1	Aldh16a1	294.447	244.406	271.091	267.154	266.895	258	363.575	317.364	341.848	235.211	281.54
Aldh18a1	Aldh18a1	201.317	142.918	83.3555	78.7169	93.0804	216.765	87.2341	178.291	150.75	136.08	93.4507
Aldh1a1	Aldh1a1	46.6864	33.1791	56.7892	69.1354	61.0074	61.4142	52.9365	39.2185	26.7033	20.6084	40.3181
Aldh1a7	Aldh1a7	1320.63	1388	1210.65	1175.27	1299.44	1120.1	1402.3	1124.2	1345.39	1226.52	1278.31
Aldh1l1	Aldh1l1	1446.27	1398.73	1630.4	855.886	787.304	806.522	1555.17	1906.62	1825.93	1941.14	2049.79
Aldh2	Aldh2	3759.59	4048.14	5077.82	4291.4	3997.7	3148.29	3453.3	3542.58	4188.4	4562.13	4307.93
Aldh3a1	Aldh3a1	120.488	107.439	106.38	105.332	64.1113	53.7425	38.2375	44.5266	65.817	54.3784	38.1928
Aldh3a2	Aldh3a2	1366.32	1414.4	1417.87	1397.77	1274.61	1379.98	1256.29	1330.15	1479.5	1285.35	1321.88
Aldh3b1	Aldh3b1	260.183	208.926	298.543	209.665	238.961	257.041	484.107	495.717	284.854	313.645	361.239
Aldh4a1	Aldh4a1	415.692	337.643	550.922	398.101	421.052	377.869	392.973	505.272	513.948	533.695	595.022
Aldh6a1	Aldh6a1	1319.76	1630.58	1691.5	1514.88	1518.77	830.496	1302.35	1207.01	1709.71	1775.56	1593.91
Aldh7a1	Aldh7a1	608.981	608.277	720.947	635.511	482.094	561.989	481.167	551.983	570.942	503.193	597.147
Aldh9a1	Aldh9a1	890.128	910.266	1235.45	943.184	996.296	759.533	644.816	905.505	880.499	834.357	841.557
Aldoa	Aldoa	4321	3763.48	4174.57	3937.95	3644.9	4045.87	3564.04	4223.08	3543.58	4005.47	3915.81
Aldoc	Aldoc	287.419	244.406	403.037	364.034	349.664	159.228	369.455	474.485	460.306	301.662	454.752
Alg1	Alg1	352.434	357.445	376.47	388.52	326.902	298.276	328.298	324.796	328.437	319.092	319.795
Alg10b	Alg10b	123.123	142.093	155.97	143.658	103.426	95.9365	157.789	135.826	187.628	99.042	143.395
Alg11	Alg11	191.653	145.393	213.53	180.92	208.957	191.832	155.829	205.894	289.324	243.926	266.663
Alg12	Alg12	254.032	155.295	225.928	192.631	160.33	258	227.365	168.737	169.748	123.008	243.284
Alg13	Alg13	64.2581	26.5782	20.482	40.3908	49.6267	48.9477	63.7157	66.8208	64.6994	41.3061	54.1326
Alg14	Alg14	388.456	335.167	305.627	239.474	283.449	336.634	436.09	353.46	389.902	364.845	339.986
Alg2	Alg2	578.23	507.614	613.796	606.766	642.459	485.272	433.15	424.588	450.249	420.402	449.439
Alg3	Alg3	146.845	131.367	139.145	125.56	121.015	181.284	161.709	134.765	94.8728	76.1655	113.641
Alg5	Alg5	469.286	388.799	431.374	388.52	333.11	413.351	325.358	426.712	306.087	353.951	365.489
Alg6	Alg6	103.794	120.64	101.952	106.397	111.703	99.7724	97.0334	148.566	113.871	129.544	162.523
Alg8	Alg8	181.11	203.976	135.603	84.04	94.115	164.981	165.629	194.216	193.216	113.204	163.586
Alkal1	Alkal1	88.8585	65.3582	53.2471	5.25846	6.17305	9.63059	111.732	55.1429	33.4085	23.8765	25.441
Alkbh1	Alkbh1	102.916	70.3088	136.488	97.88	137.569	124.705	65.6756	88.0533	98.2254	102.31	105.14
Alkbh2	Alkbh2	30.8719	45.5557	36.4217	32.9384	27.8999	22.097	15.699	27.5406	19.9981	26.0552	21.1904
Alkbh3	Alkbh3	136.302	205.626	212.645	164.951	188.265	220.601	184.247	185.723	166.395	212.335	164.648
Alkbh4	Alkbh4	66.8939	75.2594	64.7591	32.9384	22.7268	79.6343	37.2575	56.2045	66.9345	62.0039	25.441
Alkbh5	Alkbh5	561.537	688.312	694.381	677.03	880.419	779.671	517.425	747.323	640.229	810.391	785.237
Alkbh6	Alkbh6	247.004	261.733	343.705	221.375	230.684	281.974	243.043	313.118	225.624	240.658	291.104
Alkbh7	Alkbh7	173.203	158.595	137.374	108.526	112.738	126.623	139.171	186.784	155.22	158.957	139.145
Alkbh8	Alkbh8	59.8652	62.8829	60.3314	84.04	107.565	113.198	63.7157	96.5463	97.1079	43.4849	97.7013
Alms1	Alms1	37.9006	62.0578	31.1085	72.3292	49.6267	52.7836	100.953	30.7255	78.1098	53.2891	64.7591
Alpk1	Alpk1	15.0574	34.0042	24.9097	62.7477	75.492	51.8246	13.7391	46.6499	32.2909	30.4126	28.6289
Alpl	Alpl	181.989	162.721	107.265	195.825	212.061	530.343	166.609	203.77	81.4624	239.569	95.576
Als2	Als2	139.816	194.075	200.247	270.348	171.711	122.787	162.689	133.703	169.748	202.531	157.21
Als2cl	Als2cl	338.377	397.05	337.507	368.292	408.637	407.597	346.916	342.843	463.659	312.556	463.253
Alyref2	Alyref2	18.5717	21.6276	21.3675	23.3569	21.6922	20.1791	8.83946	24.3558	11.0578	10.8042	8.43856
Amacr	Amacr	131.031	166.021	162.169	93.6215	124.119	110.321	143.09	137.95	106.048	125.186	128.518
Ambra1	Ambra1	232.946	204.801	203.789	269.283	344.491	204.298	150.93	171.922	258.033	138.259	234.783
Amd1	Amd1	290.933	256.782	211.759	447.074	415.879	146.761	251.863	226.065	221.154	252.641	151.896
Amdhd2	Amdhd2	481.586	397.875	643.019	493.917	406.567	436.366	576.221	634.79	651.405	550.035	551.453
Amer1	Amer1	270.726	237.805	191.392	167.08	165.503	214.847	242.064	227.126	198.803	219.96	188.027
Amfr	Amfr	534.301	505.139	605.826	487.529	537.963	552.399	598.759	521.196	512.83	429.117	454.752
Amhr2	Amhr2	68.651	51.3314	90.4399	62.7477	45.4883	75.7985	68.6154	54.0813	84.815	117.561	74.3229
Amigo1	Amigo1	22.086	36.4795	44.3916	73.3938	61.0074	44.153	20.5987	44.5266	16.6455	42.3955	53.0699
Amigo3	Amigo3	89.7371	118.165	39.9639	55.2954	48.5921	89.2239	58.8161	74.2521	76.9923	26.0552	27.5663
Ammecr1l	Ammecr1l	220.646	241.931	288.802	203.277	285.518	298.276	232.264	212.263	282.618	306.019	246.472
Amn1	Amn1	155.631	133.017	205.561	131.948	130.326	120.869	106.833	129.457	150.75	134.991	167.836
Amotl1	Amotl1	300.597	371.472	375.585	293.769	258.618	318.414	334.177	326.919	349.671	339.789	324.046
Amotl2	Amotl2	1780.13	2076.96	1888.98	1492.53	1601.54	1855.62	2157.83	2200.69	1586.78	2241.8	2095.49
Ampd2	Ampd2	243.489	260.908	171.91	349.129	264.826	278.138	235.204	304.625	318.38	334.343	211.405
Ampd3	Ampd3	55.4723	48.8561	73.6146	53.1661	92.0458	98.8134	141.13	88.0533	79.2274	57.6465	67.947
Amt	Amt	116.973	117.34	102.837	106.397	97.2188	144.843	120.552	137.95	91.5202	140.437	140.207
Amz2	Amz2	247.004	247.706	264.892	161.757	176.884	267.589	249.903	281.269	251.328	249.373	326.171
Anapc1	Anapc1	327.834	465.534	387.982	504.563	387.944	328.004	462.548	390.616	560.884	247.194	346.362
Anapc10	Anapc10	79.1941	100.013	47.0483	103.203	73.4228	141.966	77.4348	71.0673	88.1676	78.3442	96.6386
Anapc11	Anapc11	301.476	281.536	354.332	247.991	212.061	244.575	272.441	309.933	259.15	279.875	257.099
Anapc13	Anapc13	377.034	361.571	433.145	319.32	264.826	305.948	349.856	395.925	365.316	419.312	436.687
Anapc15	Anapc15	70.4082	40.605	30.2229	44.6492	36.1768	40.3172	30.398	47.7115	36.7611	30.4126	41.3807
Anapc16	Anapc16	176.717	203.976	180.765	141.529	141.707	140.048	201.886	178.291	199.921	197.084	210.342
Anapc2	Anapc2	959.536	1241.96	1212.42	1265.76	1230.12	1196.82	941.736	1100.84	1187.82	926.952	750.169
Anapc4	Anapc4	1075.51	1043.11	866.176	1028.35	1225.98	1112.43	953.495	1095.54	954.256	1221.08	1058.34
Anapc5	Anapc5	1737.96	1547.25	1585.24	1371.16	1424.62	1547.79	1516.96	1687.92	1820.34	1752.68	1635.36
Anapc7	Anapc7	331.348	312.065	423.404	365.098	374.495	379.787	356.716	398.048	322.85	437.831	462.191
Ang	Ang	1129.98	1140.47	1360.31	1178.46	1152.52	935.981	1131.84	1066.87	1135.3	1246.13	1268.74
Angel1	Angel1	88.8585	48.8561	66.5302	69.1354	85.8381	54.7015	82.3344	93.3614	60.2293	28.2339	43.5061
Angel2	Angel2	367.37	392.925	466.796	426.846	468.644	385.541	355.736	297.193	420.075	423.67	386.742
Angptl4	Angptl4	68.651	67.0084	143.572	35.0677	63.0767	56.6194	30.398	11.6163	16.6455	103.399	41.3807
Angptl8	Angptl8	53.7151	62.0578	61.217	58.4892	29.9691	52.7836	39.2174	34.972	59.1118	85.9697	59.4458
Ank	Ank	67.7725	72.7841	65.6447	88.2984	59.9728	36.4813	35.2977	81.6835	54.6416	28.2339	42.4434
Ank3	Ank3	3300.09	3599.28	3522.81	3167.16	3115.18	1969.73	3903.09	3131.73	3769.32	3093.68	3231.46
Ankfy1	Ankfy1	679.268	675.936	712.977	706.84	755.231	955.16	777.107	822.698	709.516	584.894	959.511
Ankhd1	Ankhd1	230.311	408.602	240.097	234.151	335.179	342.388	345.936	265.345	293.794	289.679	292.166
Ankib1	Ankib1	76.5583	32.354	34.6507	67.0061	78.5958	105.526	73.515	42.4034	45.7013	80.5229	95.576
Ankle2	Ankle2	172.324	302.988	177.223	286.317	312.418	168.817	187.187	163.429	221.154	197.084	118.954
Ankmy2	Ankmy2	202.196	191.599	230.356	191.566	268.964	209.093	220.505	238.804	240.152	209.067	224.157
Ankra2	Ankra2	72.1654	94.2368	80.6989	104.268	112.738	91.1418	102.913	122.025	135.104	108.846	106.202
Ankrd10	Ankrd10	446.443	448.207	542.067	531.178	521.409	296.358	393.953	322.672	340.73	410.598	451.564
Ankrd11	Ankrd11	552.751	619.004	606.712	538.631	623.836	460.339	412.572	395.925	406.665	409.508	490.882
Ankrd12	Ankrd12	158.267	189.124	209.988	393.843	352.768	210.052	137.211	215.448	204.391	214.514	252.848
Ankrd13a	Ankrd13a	349.798	288.962	302.97	286.317	276.207	218.683	193.067	283.392	296.029	346.326	351.675
Ankrd13c	Ankrd13c	283.026	315.365	253.38	277.8	221.372	237.862	241.084	230.311	330.672	263.535	160.398
Ankrd13d	Ankrd13d	18.5717	18.3272	21.3675	22.2923	29.9691	21.1381	19.6187	41.3418	15.5279	11.8936	16.9398
Ankrd16	Ankrd16	164.417	207.276	240.097	199.018	143.776	180.325	146.03	133.703	150.75	193.816	198.653
Ankrd17	Ankrd17	406.906	485.337	417.205	619.541	612.455	583.086	489.987	508.457	452.484	508.64	481.318
Ankrd23	Ankrd23	33.5076	37.3046	37.3073	30.8092	28.9345	25.9328	25.4983	37.0953	49.0539	45.6636	25.441
Ankrd24	Ankrd24	15.9359	31.5289	41.735	52.1015	46.5229	27.8507	47.0569	44.5266	44.5838	23.8765	29.6916
Ankrd26	Ankrd26	54.5937	86.8109	101.066	114.914	132.396	97.8544	84.2943	53.0196	90.4027	77.2549	70.0723
Ankrd27	Ankrd27	210.103	342.593	371.157	262.895	278.276	281.015	230.304	225.003	263.62	327.807	248.598
Ankrd28	Ankrd28	58.9866	67.0084	55.0181	71.2646	57.9036	54.7015	87.2341	86.9916	71.4046	27.1445	41.3807
Ankrd29	Ankrd29	29.1147	38.9548	29.3374	39.3261	61.0074	72.9216	46.0769	84.8684	42.3487	59.8252	30.7542
Ankrd37	Ankrd37	71.2868	71.959	33.7651	100.009	80.665	40.3172	58.8161	67.8824	46.8189	60.9145	56.2579
Ankrd39	Ankrd39	131.909	189.949	154.199	117.043	113.773	164.981	145.05	125.21	156.337	130.633	120.017
Ankrd40	Ankrd40	521.122	512.565	590.772	521.597	595.901	558.153	485.087	506.334	649.17	501.014	620.526
Ankrd42	Ankrd42	62.501	51.3314	39.9639	38.2615	38.246	55.6604	16.6789	45.5883	40.1137	40.2168	37.1301
Ankrd44	Ankrd44	132.788	135.492	156.856	163.886	110.669	111.28	91.1538	130.518	159.69	97.9526	122.142
Ankrd46	Ankrd46	1032.46	852.508	1012.29	998.544	674.532	789.261	1180.84	1194.27	1261.58	1071.84	1029.65
Ankrd49	Ankrd49	51.0793	54.6318	55.9037	43.5846	38.246	66.2089	43.1371	46.6499	64.6994	43.4849	36.0675
Ankrd50	Ankrd50	96.7658	173.447	109.922	145.788	85.8381	103.608	129.371	110.347	180.923	139.348	160.398
Ankrd52	Ankrd52	207.467	205.626	231.241	212.858	273.103	273.343	275.381	206.955	253.563	280.964	147.646
Ankrd54	Ankrd54	535.18	571.973	589.001	512.015	578.313	635.828	553.682	713.351	674.873	567.465	409.058
Ankrd9	Ankrd9	100.28	36.4795	74.5001	76.5877	58.9382	53.7425	57.8361	57.2661	72.5222	40.2168	69.0097
Anks1	Anks1	178.474	298.863	295.886	224.569	239.995	191.832	286.161	301.44	319.497	332.164	301.73
Anks3	Anks3	381.427	383.024	455.284	398.101	457.263	320.332	413.552	349.213	446.896	438.921	433.499
Ankzf1	Ankzf1	88.8585	201.5	211.759	183.049	216.199	164.981	158.769	155.997	193.216	144.795	189.089
Ano1	Ano1	394.606	372.297	246.296	329.966	471.748	286.769	368.475	439.451	479.304	308.198	379.304
Ano10	Ano10	657.303	670.16	867.947	667.449	647.632	725.011	615.418	710.166	744.16	639.362	656.656
Ano6	Ano6	2342.43	2135.55	2309.61	2557.14	2574.08	2153.85	2369.5	1924.66	2100.85	2138.31	2247.44
Ano9	Ano9	68.651	96.7122	38.1928	22.2923	39.2806	119.91	50.9766	50.8964	82.58	116.472	76.4482
Anp32a	Anp32a	159.145	156.12	167.482	115.978	149.984	136.213	149.95	178.291	99.343	145.884	141.27
Anp32b	Anp32b	73.9226	130.541	162.169	119.172	164.469	127.582	153.87	128.395	178.688	107.757	67.947
Anp32e	Anp32e	672.239	636.331	534.983	576.957	663.151	477.601	556.622	524.381	470.364	435.653	440.938
Anpep	Anpep	1195	1317.87	1642.8	1448.88	1224.94	992.559	1248.45	1225.05	1409.09	1213.45	1304.87
Antxr1	Antxr1	367.37	599.201	574.832	672.772	738.678	515	664.415	670.886	687.166	544.588	630.09
Antxr2	Antxr2	229.432	195.725	165.711	191.566	219.303	185.119	196.007	223.941	241.27	199.263	206.092
Anxa1	Anxa1	2051.62	1788.18	1070.74	2189.85	2748.93	2706.21	2438.09	2135.93	1133.06	1370.32	1727.81
Anxa11	Anxa11	97.6444	126.416	124.976	117.043	106.53	71.0037	115.652	133.703	156.337	125.186	124.268
Anxa2	Anxa2	10460.6	9938.56	9458.6	8363.55	8930.73	9939.61	10097.3	10012.1	8424.97	8034.99	9107.92
Anxa3	Anxa3	3538.18	3536.57	2904.7	3672.86	3765.95	3982.58	4000.11	4006.51	3422.89	3852.96	4009.32
Anxa4	Anxa4	3828.99	3743.68	3511.29	3926.24	3842.51	4224.24	4487.13	4570.24	3980.54	4474.98	4278.17
Anxa5	Anxa5	3763.98	3518.42	3483.84	4011.4	4576.05	6020.36	3401.37	2901.36	2866.36	3210.24	2974.3
Anxa6	Anxa6	3928.27	3520.07	4199.36	3874.07	3585.93	3936.55	3775.7	4120.11	3601.69	3733.13	3673.52
Anxa7	Anxa7	1059.69	879.737	1177	1477.62	1385.31	1149.83	922.137	1003.17	906.202	1092.53	1277.24
Anxa9	Anxa9	38.7792	55.4569	55.0181	21.2277	32.0383	38.3992	51.9565	54.0813	41.2312	24.9658	52.0073
Aopep	Aopep	406.028	429.229	555.35	546.083	542.102	489.108	422.371	440.513	494.95	540.231	460.065
Aox1	Aox1	269.847	175.097	295.886	258.637	276.207	255.123	244.023	179.353	217.802	174.207	217.781
Aox3	Aox3	4602.15	4431.81	5986.39	8124.01	7229.83	4196.43	2389.1	1505.32	3554.76	4860.61	4392.94
Ap1ar	Ap1ar	92.3728	95.062	111.693	82.9754	75.492	92.1007	84.2943	92.2998	126.164	148.063	149.771
Ap1b1	Ap1b1	1526.22	1454.01	1552.47	1209.34	1072.86	1149.83	1222	1386.42	1247.05	1234.15	1283.62
Ap1g1	Ap1g1	398.999	359.921	349.904	400.231	472.783	396.089	350.836	326.919	332.908	324.539	293.229
Ap1g2	Ap1g2	297.962	168.496	200.247	133.012	157.226	201.422	231.284	136.888	223.389	114.293	154.022
Ap1m1	Ap1m1	362.977	323.616	362.302	339.548	332.076	353.895	242.064	422.465	297.146	314.734	296.417
Ap1m2	Ap1m2	861.135	812.903	791.79	770.717	790.408	882.28	999.552	970.264	978.842	893.182	1070.03
Ap1s1	Ap1s1	436.778	451.507	472.109	386.391	418.983	530.343	610.518	622.051	511.713	515.176	625.839
Ap1s2	Ap1s2	66.8939	81.0352	67.4158	86.1692	74.4574	57.5783	134.271	80.6219	101.578	92.5058	116.829
Ap2a1	Ap2a1	177.596	185.823	254.265	207.535	271.033	192.791	240.104	318.426	281.501	213.424	152.959
Ap2a2	Ap2a2	597.559	633.855	604.055	630.187	549.344	505.41	566.421	682.563	588.823	689.473	568.456
Ap2b1	Ap2b1	612.495	524.116	505.76	409.812	489.336	621.444	514.485	470.238	579.882	545.678	469.629
Ap2m1	Ap2m1	905.064	705.64	803.302	846.304	671.428	790.22	804.545	880.026	644.699	825.642	840.495
Ap2m1-ps	Ap2m1-ps	83.587	74.4343	71.8435	71.2646	59.9728	87.3059	81.3545	85.93	60.2293	92.5058	69.0097
Ap2s1	Ap2s1	371.763	379.723	369.386	329.966	310.349	436.366	440.99	454.314	469.247	394.257	434.562
Ap3b1	Ap3b1	1110.65	913.566	873.26	767.523	878.35	883.239	1035.81	963.894	1057.07	1065.3	1029.65
Ap3d1	Ap3d1	1284.61	1601.7	1642.8	1293.44	1442.21	1166.13	1312.15	1404.47	1549.9	1376.86	1577.97
Ap3m1	Ap3m1	362.977	331.867	263.121	322.514	376.564	385.541	370.435	252.605	302.734	325.628	383.554
Ap3m2	Ap3m2	15.9359	34.0042	42.6205	59.5538	34.1076	62.3731	38.2375	44.5266	47.9364	58.7358	30.7542
Ap3s1	Ap3s1	32.6291	24.1029	34.6507	37.1969	19.623	37.4403	62.7358	49.8348	45.7013	33.6807	37.1301
Ap3s2	Ap3s2	284.783	267.509	252.494	253.314	266.895	326.086	326.338	314.179	263.62	273.339	269.851
Ap4b1	Ap4b1	49.3222	52.9816	51.476	58.4892	53.7652	24.9739	68.6154	71.0673	53.5241	63.0932	73.2603
Ap4e1	Ap4e1	103.794	90.9364	83.3555	58.4892	66.1805	114.157	115.652	102.916	45.7013	79.4336	66.8844
Ap4m1	Ap4m1	32.6291	65.3582	83.3555	80.8461	77.5612	60.4552	66.6555	64.6975	128.399	71.8081	92.388
Ap4s1	Ap4s1	166.174	176.747	194.048	138.335	122.049	143.884	151.91	135.826	137.339	125.186	158.272
Ap5b1	Ap5b1	40.5363	78.5599	83.3555	54.2307	33.0729	101.69	32.3579	55.1429	60.2293	52.1997	28.6289
Ap5m1	Ap5m1	220.646	251.007	197.591	343.806	320.695	304.03	314.579	230.311	294.911	223.228	218.844
Ap5s1	Ap5s1	197.803	197.375	227.699	111.72	174.815	182.242	191.107	186.784	264.738	222.139	260.287
Ap5z1	Ap5z1	152.995	113.214	200.247	128.754	143.776	173.612	166.609	185.723	209.979	179.654	232.658
Apaf1	Apaf1	39.6577	100.838	48.8193	65.9415	54.7998	54.7015	58.8161	79.5603	49.0539	42.3955	70.0723
Apba3	Apba3	308.505	282.361	427.832	372.551	386.91	355.813	272.441	282.331	356.376	343.058	310.232
Apbb1	Apbb1	1175.67	1175.12	1261.13	1234.89	1268.4	1225.59	1227.88	1096.6	1406.86	1003.21	1349.5
Apbb2	Apbb2	629.188	553.82	640.362	789.88	793.512	579.25	671.274	664.516	736.337	545.678	614.15
Apbb3	Apbb3	116.973	147.044	126.747	136.206	106.53	163.063	83.3144	133.703	106.048	104.489	114.704
Apc	Apc	958.658	909.44	840.495	937.861	998.365	667.474	1026.99	924.614	1044.78	871.395	797.988
Apeh	Apeh	509.701	591.775	606.712	599.314	446.917	641.582	735.95	631.605	551.944	539.141	546.14
Apex1	Apex1	53.7151	67.0084	72.729	67.0061	66.1805	50.8657	61.7558	81.6835	73.6397	68.54	101.952
Apex2	Apex2	87.9799	81.8603	71.8435	55.2954	69.2843	78.6753	33.3378	47.7115	74.7572	60.9145	77.5109
Aph1a	Aph1a	74.8011	100.838	115.235	81.9107	76.5266	114.157	104.873	73.1905	85.9326	88.1484	87.0748
Aph1b	Aph1b	44.9293	21.6276	42.6205	55.2954	71.3535	95.9365	50.9766	70.0056	44.5838	65.272	48.8193
Aph1c	Aph1c	24.7218	40.605	86.8977	85.1046	86.8727	62.3731	47.0569	66.8208	42.3487	108.846	117.892
Api5	Api5	1381.26	1039.81	965.357	1195.5	1152.52	1279.29	1054.43	981.942	988.9	1055.5	1005.21
Apip	Apip	392.849	350.844	348.133	368.292	290.691	384.582	322.418	374.692	355.258	331.075	333.61
Aplf	Aplf	22.086	67.8335	40.8495	32.9384	34.1076	46.0709	62.7358	51.958	93.7553	84.8804	67.947
Aplp2	Aplp2	6293.43	6171.96	6939.23	6902.9	7292.94	5513.07	6271.59	5955.66	7539.88	7783.35	8008.08
Apmap	Apmap	898.914	878.912	978.64	901.664	766.612	913.925	1117.14	1021.22	1231.4	1226.52	1392.01
Apobec3	Apobec3	1077.27	885.512	791.79	740.907	802.823	2102.07	946.635	1046.7	864.854	965.079	819.241
Apoc1	Apoc1	398.999	458.108	602.284	337.418	265.86	322.25	462.548	740.953	380.961	673.132	549.328
Apoe	Apoe	5846.23	7052.35	11026	4805.61	4200.49	3063.9	9176.11	13081.3	10857.8	11719.2	11241.7
Apoo	Apoo	38.7792	26.5782	22.253	26.5508	14.4499	44.153	57.8361	44.5266	25.5857	31.5019	29.6916
Apoo-ps	Apoo-ps	9.78585	10.9013	13.3976	19.0985	9.27689	20.1791	24.5184	32.8488	9.94027	12.9829	28.6289
Apool	Apool	154.752	178.398	198.476	119.172	194.472	184.16	171.508	237.742	176.453	181.833	231.595
Apopt1	Apopt1	129.273	151.994	98.4098	101.074	134.465	113.198	135.251	137.95	121.694	119.74	169.962
App	App	4487.93	4447.49	5973.1	5199.51	5048.87	3831.07	5220.12	5538.44	5921.69	5309.43	4452.45
Appbp2	Appbp2	378.792	241.931	285.259	258.637	219.303	269.507	307.719	281.269	317.262	226.497	297.48
Appl1	Appl1	80.0727	105.788	132.946	133.012	147.915	115.116	147.99	105.039	91.5202	139.348	111.516
Appl2	Appl2	855.863	939.969	1252.27	1230.63	1298.4	808.44	888.819	861.978	1097.3	1313.67	1150.79
Aprt	Aprt	258.425	222.953	301.199	217.117	248.272	237.862	260.682	344.967	290.441	263.535	301.73
Aptx	Aptx	192.532	193.249	155.97	176.661	144.811	182.242	146.03	202.709	157.455	126.276	143.395
Aqp1	Aqp1	51.9579	66.1833	19.5964	67.0061	75.492	19.2201	72.5351	67.8824	34.526	40.2168	18.0024
Aqp11	Aqp11	15.9359	14.2017	33.7651	45.7138	16.5192	17.3022	14.7191	16.9244	16.6455	24.9658	30.7542
Aqp5	Aqp5	4190.09	4321.25	5171.69	5211.23	5452.37	3410.08	4696.84	4170	3666.51	3836.62	3241.02
Aqr	Aqr	378.792	293.912	359.645	413.006	442.779	319.373	436.09	339.658	376.491	307.109	295.354
Araf	Araf	558.901	606.627	569.519	474.754	552.448	486.231	580.14	511.642	488.245	636.094	685.347
Arap1	Arap1	476.314	327.742	544.724	505.627	445.883	455.545	351.816	403.356	451.366	491.21	533.388
Arcn1	Arcn1	2445.22	2028.28	1981.96	2726.41	2495.45	2621.82	1903.05	1790.9	1776.76	1651.37	1715.06
Areg	Areg	2228.21	2100.89	649.218	2737.06	3500.05	1083.66	2205.85	1853.54	788.861	884.467	1386.7
Arel1	Arel1	226.796	236.155	240.982	236.28	284.483	429.653	222.465	236.681	237.917	229.765	228.407
Arf1	Arf1	4321.88	4158.7	4015.17	4356.34	4267.74	4282.73	4386.2	4175.31	4169.4	3992.4	3891.37
Arf2	Arf2	441.171	330.217	347.247	464.108	500.717	469.929	378.274	467.053	351.906	350.683	359.113
Arf3	Arf3	519.365	422.629	431.374	475.818	499.682	446.914	425.311	499.964	412.252	411.687	447.314
Arf4	Arf4	2665.75	2527.47	1607.38	2646.57	2498.55	2828.96	2250.93	2355.68	1945.51	1997.79	2016.85
Arf5	Arf5	328.712	277.41	408.35	380.003	409.671	386.5	430.211	417.157	406.665	320.181	222.031
Arf6	Arf6	145.088	147.869	198.476	122.366	173.78	131.418	160.729	175.107	193.216	156.778	143.395
Arfgap1	Arfgap1	652.91	491.937	594.314	534.372	464.506	638.705	502.726	428.835	370.904	454.172	381.429
Arfgap2	Arfgap2	440.293	378.073	462.368	357.646	343.456	408.556	330.258	417.157	296.029	408.419	342.111
Arfgap3	Arfgap3	301.476	266.684	249.838	365.098	333.11	270.466	184.247	229.249	195.451	186.19	259.224
Arfgef1	Arfgef1	352.434	326.091	348.133	441.751	448.987	352.936	396.893	271.714	469.247	429.117	396.306
Arfgef2	Arfgef2	550.116	518.341	510.187	522.661	502.786	426.776	506.645	692.118	537.416	566.375	545.077
Arfgef3	Arfgef3	649.396	580.224	587.23	634.446	671.428	533.22	610.518	615.681	788.861	508.64	649.217
Arfip1	Arfip1	213.618	227.904	236.555	280.994	235.857	212.929	254.803	244.112	222.272	239.569	260.287
Arfip2	Arfip2	634.46	609.102	519.043	482.206	354.837	560.071	632.077	548.799	548.592	536.963	663.032
Arfrp1	Arfrp1	504.429	552.995	550.922	437.492	549.344	463.216	493.906	406.541	406.665	542.41	478.13
Arg1	Arg1	129.273	170.146	164.826	39.3261	39.2806	29.7686	78.4147	65.7591	62.4644	72.8974	98.7639
Arg2	Arg2	1151.95	680.061	536.754	620.606	710.743	1503.68	1025.03	792.972	440.191	962.901	699.162
Arglu1	Arglu1	412.178	347.544	327.766	380.003	406.567	428.694	307.719	320.549	332.908	388.81	447.314
Arhgap1	Arhgap1	965.686	952.346	992.809	950.637	961.119	1203.53	974.074	1019.1	802.272	902.986	811.803
Arhgap10	Arhgap10	53.7151	48.031	46.1627	47.8431	62.042	23.056	47.0569	59.3894	80.3449	52.1997	92.388
Arhgap12	Arhgap12	346.284	368.172	277.29	438.557	456.229	297.317	390.033	464.93	380.961	298.394	448.376
Arhgap17	Arhgap17	479.829	551.345	477.422	475.818	604.178	513.082	576.221	394.863	543.004	556.571	460.065
Arhgap18	Arhgap18	361.22	306.289	365.844	265.025	277.241	301.153	396.893	503.149	473.717	449.814	536.576
Arhgap21	Arhgap21	237.339	245.231	216.187	241.603	227.58	167.858	271.462	252.605	290.441	165.493	271.976
Arhgap23	Arhgap23	21.2075	13.3766	21.3675	29.7446	46.5229	13.4664	24.5184	12.6779	13.2929	17.3403	13.7518
Arhgap24	Arhgap24	21.2075	50.5063	18.7109	37.1969	31.0037	35.5224	21.5786	25.4174	7.7052	16.251	15.8771
Arhgap26	Arhgap26	120.488	118.165	109.036	164.951	84.8035	115.116	89.194	116.717	92.6378	120.829	93.4507
Arhgap27	Arhgap27	291.812	479.561	410.121	640.834	542.102	359.649	257.742	335.412	370.904	265.713	216.718
Arhgap28	Arhgap28	42.2935	39.7799	49.7049	103.203	47.5575	50.8657	69.5953	48.7731	83.6975	84.8804	54.1326
Arhgap29	Arhgap29	518.487	551.345	527.898	655.738	570.036	487.19	509.585	516.95	639.112	412.776	498.321
Arhgap31	Arhgap31	728.468	827.755	743.971	769.652	974.569	837.209	838.843	735.645	819.035	792.961	776.735
Arhgap32	Arhgap32	14.1788	24.928	7.1988	46.7784	14.4499	28.8097	12.7592	14.8011	13.2929	14.0723	12.6892
Arhgap33	Arhgap33	24.7218	42.2552	51.476	22.2923	34.1076	24.9739	32.3579	51.958	45.7013	75.0762	21.1904
Arhgap35	Arhgap35	296.205	369.822	343.705	368.292	432.433	362.526	425.311	369.384	372.021	303.841	336.798
Arhgap4	Arhgap4	46.6864	52.1565	58.5603	104.268	80.665	50.8657	27.4582	57.2661	79.2274	79.4336	54.1326
Arhgap44	Arhgap44	823.356	872.311	970.67	1093.29	1098.72	785.425	926.057	920.367	1055.95	983.598	1045.59
Arhgap45	Arhgap45	649.396	769.173	741.314	1044.32	980.777	655.966	588.96	442.636	431.25	628.469	627.964
Arhgap5	Arhgap5	347.162	298.038	274.633	368.292	428.294	364.444	312.619	275.961	266.973	382.274	418.622
Arhgap6	Arhgap6	172.324	61.2327	53.2471	113.849	136.534	96.8955	126.431	109.286	137.339	94.6846	123.205
Arhgap8	Arhgap8	238.218	277.41	299.428	178.791	204.818	478.56	213.645	240.927	259.15	223.228	197.59
Arhgdia	Arhgdia	3231.56	2951.57	3543.17	3043.67	2980.68	3114.73	2572.34	2698.59	2687.55	2319.15	2535.42
Arhgef1	Arhgef1	407.785	522.466	640.362	537.566	551.413	404.72	532.124	489.348	475.952	426.938	444.126
Arhgef10	Arhgef10	35.2648	24.928	56.7892	70.2	56.869	75.7985	49.0167	29.6639	17.763	46.7529	58.3832
Arhgef10l	Arhgef10l	346.284	342.593	325.109	205.406	301.037	292.522	247.943	333.289	323.967	261.356	259.224
Arhgef11	Arhgef11	82.7084	96.7122	54.1326	89.363	113.773	80.5933	82.3344	60.451	79.2274	60.9145	70.0723
Arhgef12	Arhgef12	182.867	172.622	240.097	270.348	262.757	184.16	258.722	206.955	243.505	255.909	208.217
Arhgef16	Arhgef16	356.827	429.229	349.019	404.489	340.352	433.489	406.692	446.883	370.904	322.36	316.607
Arhgef17	Arhgef17	451.714	446.557	441.115	513.08	575.209	341.429	410.612	409.726	487.127	408.419	375.053
Arhgef18	Arhgef18	101.159	114.864	87.7833	159.628	122.049	93.0597	65.6756	89.1149	80.3449	114.293	116.829
Arhgef19	Arhgef19	44.9293	44.7306	60.3314	73.3938	50.6613	39.3582	49.9967	68.944	30.0559	31.5019	57.3205
Arhgef2	Arhgef2	1049.15	1059.61	1171.69	1021.97	1037.68	887.074	1024.05	1175.16	1458.26	1166.61	1129.54
Arhgef26	Arhgef26	244.368	307.114	200.247	339.548	367.252	225.395	315.559	368.322	312.792	481.406	327.234
Arhgef28	Arhgef28	370.006	469.66	449.971	479.012	653.84	361.567	481.167	449.006	430.133	638.273	599.273
Arhgef38	Arhgef38	513.215	613.228	528.784	718.55	708.674	352.936	420.411	315.241	452.484	517.354	468.567
Arhgef39	Arhgef39	35.2648	37.3046	44.3916	36.1323	40.3152	69.0858	40.1973	49.8348	139.574	68.54	133.831
Arhgef4	Arhgef4	36.1434	36.4795	71.8435	34.0031	40.3152	37.4403	41.1773	25.4174	78.1098	88.1484	89.2001
Arhgef40	Arhgef40	80.0727	80.2101	106.38	77.6523	89.9765	66.2089	65.6756	115.656	85.9326	95.7739	78.5735
Arhgef5	Arhgef5	434.142	448.207	473.88	485.4	373.46	470.888	447.849	321.611	436.838	458.529	386.742
Arhgef6	Arhgef6	223.282	227.904	188.735	369.357	361.045	213.888	255.783	186.784	227.859	454.172	279.415
Arhgef7	Arhgef7	553.63	824.455	789.134	772.846	750.058	774.877	811.405	768.555	863.736	691.651	919.131
Arid1a	Arid1a	539.573	551.345	642.133	625.929	856.623	561.989	475.288	398.048	465.894	575.09	626.902
Arid1b	Arid1b	311.141	346.719	265.777	443.88	453.125	206.216	275.381	236.681	313.909	347.415	274.101
Arid2	Arid2	450.836	386.324	565.977	764.329	740.747	498.698	750.649	512.703	560.884	643.72	654.531
Arid3a	Arid3a	15.9359	19.9774	22.253	22.2923	12.3807	30.7276	20.5987	12.6779	31.1734	12.9829	20.1277
Arid3b	Arid3b	147.724	99.1875	138.259	134.077	155.157	80.5933	130.351	96.5463	150.75	112.114	129.581
Arid4a	Arid4a	314.655	332.692	256.922	305.48	293.795	281.015	214.625	260.037	206.626	288.59	300.668
Arid4b	Arid4b	970.958	868.185	923.736	1202.95	1259.09	884.197	952.515	1013.79	910.672	916.058	1005.21
Arid5a	Arid5a	471.043	467.184	184.307	370.421	387.944	229.231	304.779	179.353	144.044	153.51	160.398
Arid5b	Arid5b	1036.85	893.763	975.098	784.557	807.997	686.653	1271.97	1101.91	862.618	1152.45	969.075
Arih1	Arih1	197.803	173.447	156.856	234.151	191.368	224.437	294.98	178.291	242.387	214.514	210.342
Arih2	Arih2	792.605	710.59	633.278	827.141	789.374	693.365	656.575	790.849	534.064	736.315	813.928
Arl1	Arl1	1219.6	1218.03	960.929	1083.71	945.6	1026.12	967.214	998.928	918.495	994.492	822.429
Arl10	Arl10	103.794	130.541	164.826	141.529	92.0458	97.8544	114.672	100.793	93.7553	100.131	54.1326
Arl13b	Arl13b	178.474	76.0845	78.9278	131.948	126.188	97.8544	77.4348	81.6835	97.1079	120.829	67.947
Arl14ep	Arl14ep	193.41	154.469	210.874	200.083	149.984	219.642	153.87	148.566	190.981	162.225	173.15
Arl15	Arl15	27.3576	33.1791	30.2229	26.5508	20.6576	7.71268	22.5585	31.7871	27.8208	26.0552	41.3807
Arl16	Arl16	75.6797	89.2862	111.693	59.5538	70.3189	85.388	59.796	65.7591	72.5222	66.3613	78.5735
Arl2	Arl2	493.886	457.283	595.2	422.588	412.775	421.022	438.05	464.93	486.01	413.866	561.017
Arl2bp	Arl2bp	58.108	35.6544	36.4217	32.9384	80.665	46.0709	79.3946	66.8208	57.9942	39.1274	29.6916
Arl3	Arl3	307.626	273.285	364.958	287.381	237.926	210.052	303.799	256.852	274.796	242.837	305.981
Arl4a	Arl4a	203.953	157.77	117.892	239.474	154.122	82.5112	168.569	153.874	112.753	111.025	165.711
Arl4c	Arl4c	315.533	306.289	260.464	276.735	372.425	335.675	198.946	344.967	297.146	226.497	333.61
Arl4d	Arl4d	89.7371	128.891	52.3615	120.237	91.0112	27.8507	103.893	107.163	57.9942	79.4336	86.0121
Arl5a	Arl5a	156.51	101.663	115.235	119.172	108.6	155.392	139.171	103.978	147.397	167.671	168.899
Arl5b	Arl5b	288.297	316.19	238.326	390.649	377.598	291.563	294.98	292.947	206.626	301.662	313.419
Arl5c	Arl5c	14.1788	19.9774	21.3675	14.84	21.6922	28.8097	17.6589	20.1093	11.0578	18.4297	15.8771
Arl6	Arl6	37.9006	43.9055	31.1085	42.52	46.5229	66.2089	48.0368	31.7871	17.763	46.7529	43.5061
Arl6ip1	Arl6ip1	6320.66	6371.63	8227.7	5967.1	6049.34	5631.98	10793	10372	13934.4	13454.5	12999.4
Arl6ip4	Arl6ip4	275.119	284.836	375.585	274.606	234.822	232.108	370.435	382.123	298.264	316.913	332.547
Arl6ip5	Arl6ip5	393.727	392.925	362.302	309.738	287.587	400.884	348.876	445.821	389.902	388.81	339.986
Arl6ip6	Arl6ip6	261.94	178.398	218.844	195.825	193.438	220.601	281.261	300.378	245.74	238.479	290.041
Arl8a	Arl8a	30.8719	22.4527	35.5362	15.9046	29.9691	18.2612	33.3378	40.2801	19.9981	17.3403	14.8145
Arl8b	Arl8b	1862.72	1673.49	1695.93	2127.04	1797.08	1809.59	2107.86	1934.22	2285.24	2245.07	2420.66
Armc1	Armc1	249.64	197.375	253.38	253.314	268.964	301.153	301.839	291.885	266.973	253.73	234.783
Armc10	Armc10	319.926	329.392	298.543	291.64	286.553	337.593	386.114	432.02	396.607	402.972	479.193
Armc5	Armc5	577.352	466.359	603.17	641.898	504.856	589.798	580.14	387.432	591.058	447.636	664.094
Armc6	Armc6	47.565	55.4569	58.5603	61.6831	69.2843	79.6343	76.4548	86.9916	70.2871	70.7187	93.4507
Armc7	Armc7	29.1147	43.9055	63.8736	47.8431	46.5229	69.0858	45.097	54.0813	59.1118	54.3784	44.5687
Armc8	Armc8	499.158	409.427	334.85	366.163	378.633	482.395	380.234	361.953	329.555	278.786	259.224
Armc9	Armc9	134.545	84.3356	73.6146	95.7507	189.299	103.608	100.953	108.224	89.2852	76.1655	139.145
Armcx1	Armcx1	43.1721	100.013	47.9338	77.6523	94.115	46.0709	41.1773	20.1093	38.9961	41.3061	82.8241
Armcx3	Armcx3	60.7438	72.7841	73.6146	84.04	70.3189	85.388	52.9365	45.5883	51.289	55.4678	64.7591
Armcx5	Armcx5	69.5296	88.4611	71.8435	59.5538	82.7343	80.5933	75.4749	79.5603	60.2293	62.0039	110.453
Armh3	Armh3	181.989	211.402	171.024	138.335	223.441	174.571	145.05	206.955	223.389	141.527	208.217
Armt1	Armt1	192.532	153.644	136.488	142.594	103.426	136.213	135.251	142.196	208.861	133.901	146.583
Arnt	Arnt	653.789	586.824	527.013	633.381	722.124	514.041	520.365	547.737	661.462	689.473	649.217
Arntl	Arntl	677.51	736.168	465.91	44.6492	91.0112	378.828	555.642	610.373	588.823	314.734	390.993
Arpc1a	Arpc1a	1510.41	1270.84	1680.88	1600.05	1556.02	1411.62	1565.95	1965.01	2158.96	2214.57	2085.92
Arpc1b	Arpc1b	2367.03	2220.53	2246.74	1635.18	1669.83	2230.57	2265.63	2767.6	2135.49	2505.43	2559.86
Arpc2	Arpc2	1811.76	1611.6	1588.78	1563.85	1705	1808.63	1673.75	1998.98	1766.7	1599.08	1607.73
Arpc3	Arpc3	299.719	300.513	326.88	277.8	227.58	209.093	377.294	446.883	387.667	249.373	195.465
Arpc4	Arpc4	531.665	501.839	524.356	515.209	522.444	524.589	539.963	522.258	587.705	527.159	579.082
Arpc5	Arpc5	1303.94	1269.19	1208.88	1208.27	1287.02	1314.77	1476.78	1507.45	1409.09	1509.76	1528.03
Arpc5l	Arpc5l	497.401	578.573	507.531	443.88	430.364	663.638	498.806	492.532	505.008	508.64	482.381
Arpin	Arpin	315.533	317.84	330.422	247.991	300.003	285.81	290.08	302.502	256.915	274.428	231.595
Arpp19	Arpp19	599.316	760.096	706.778	797.332	687.982	943.653	886.859	899.135	865.971	797.319	836.244
Arrb1	Arrb1	273.361	260.083	232.127	177.726	126.188	160.187	185.227	179.353	282.618	221.05	209.28
Arrb2	Arrb2	45.8078	42.2552	48.8193	38.2615	55.8344	22.097	37.2575	37.0953	22.2331	41.3061	18.0024
Arrdc1	Arrdc1	1367.2	1401.2	1606.49	1482.94	1364.62	1384.77	1328.81	1400.22	1392.33	1453.11	1624.73
Arrdc2	Arrdc2	55.4723	128.066	148.886	98.9446	55.8344	68.1268	36.2776	57.2661	62.4644	113.204	57.3205
Arrdc3	Arrdc3	782.941	1053.01	1121.21	1164.62	870.073	924.474	930.956	1018.04	1083.89	1296.24	1479.15
Arrdc4	Arrdc4	83.587	98.3624	100.181	87.2338	39.2806	119.91	150.93	183.6	90.4027	105.578	30.7542
Arsa	Arsa	178.474	247.706	216.187	174.532	158.261	117.993	187.187	228.188	230.094	197.084	266.663
Arsb	Arsb	545.723	258.433	435.802	360.84	398.291	491.026	465.488	485.101	563.119	469.423	588.646
Arsg	Arsg	73.9226	53.8067	93.9821	32.9384	56.869	45.1119	117.612	132.642	70.2871	109.936	94.5133
Arsk	Arsk	56.3509	78.5599	86.8977	56.36	36.1768	47.0298	64.6956	102.916	60.2293	84.8804	75.3856
Artn	Artn	23.8432	64.5331	42.6205	42.52	44.4537	14.4254	13.7391	23.2941	43.4663	20.6084	33.9422
Arv1	Arv1	73.9226	44.7306	62.988	39.3261	45.4883	82.5112	48.0368	65.7591	87.0501	77.2549	60.5085
Arvcf	Arvcf	78.3155	104.138	76.2712	113.849	119.98	83.4701	55.8763	62.5743	132.869	114.293	70.0723
Arxes2	Arxes2	120.488	68.6586	70.9579	90.4277	94.115	82.5112	38.2375	30.7255	51.289	58.7358	67.947
As3mt	As3mt	343.648	247.706	263.121	287.381	284.483	305.948	241.084	237.742	180.923	209.067	257.099
Asah1	Asah1	2288.84	2027.46	2312.27	2731.74	2554.42	2257.42	2790.87	2622.15	2980.34	3103.48	3198.52
Asah2	Asah2	83.587	35.6544	47.9338	61.6831	92.0458	81.5522	99.9732	84.8684	82.58	82.7016	50.9446
Asap1	Asap1	24.7218	29.0536	24.9097	65.9415	31.0037	17.3022	24.5184	41.3418	52.4065	43.4849	28.6289
Asap2	Asap2	70.4082	36.4795	36.4217	39.3261	47.5575	25.9328	34.3177	51.958	44.5838	30.4126	30.7542
Asap3	Asap3	165.295	204.801	180.765	103.203	102.392	225.395	175.428	167.675	218.919	199.263	239.034
Asb1	Asb1	120.488	132.192	77.1567	179.855	135.499	115.116	221.485	103.978	202.156	126.276	110.453
Asb11	Asb11	7.1501	10.9013	19.5964	11.6461	29.9691	20.1791	56.8562	45.5883	76.9923	30.4126	65.8217
Asb13	Asb13	339.255	283.186	353.446	309.738	338.283	424.858	312.619	291.885	298.264	297.305	334.672
Asb3	Asb3	130.152	156.945	156.856	202.212	176.884	121.828	144.07	184.661	142.927	184.012	202.904
Asb6	Asb6	210.103	197.375	178.109	162.821	177.918	235.944	195.027	145.381	137.339	195.995	166.774
Asb7	Asb7	73.9226	88.4611	82.47	77.6523	101.357	96.8955	82.3344	128.395	121.694	90.3271	92.388
Asb8	Asb8	249.64	314.54	305.627	311.868	263.791	357.731	277.341	296.132	288.206	332.164	237.971
Ascc1	Ascc1	261.94	268.334	364.073	326.772	264.826	249.369	242.064	295.07	284.854	325.628	247.535
Ascc2	Ascc2	1277.58	1071.16	878.574	1063.49	752.128	970.503	1022.09	894.888	922.965	702.545	760.796
Ascc3	Ascc3	217.132	167.671	109.922	176.661	172.745	199.504	236.184	175.107	133.987	212.335	234.783
Asf1a	Asf1a	123.123	133.842	145.344	148.981	161.365	142.925	159.749	171.922	202.156	139.348	93.4507
Asf1b	Asf1b	84.4656	49.6812	31.994	32.9384	36.1768	152.515	79.3946	101.854	221.154	127.365	144.458
Ash1l	Ash1l	733.74	689.963	643.905	789.88	878.35	670.351	642.856	555.168	690.518	710.17	589.709
Ash2l	Ash2l	71.2868	79.385	62.1025	76.5877	63.0767	41.2761	73.515	72.1289	90.4027	63.0932	50.9446
Asl	Asl	432.385	338.468	399.495	359.775	357.941	269.507	344.957	336.474	383.197	274.428	338.923
Asna1	Asna1	219.768	199.85	194.048	169.209	187.23	234.026	269.502	279.146	256.915	198.173	230.533
Asns	Asns	267.211	198.2	147.115	125.56	166.538	157.31	197.967	239.866	173.1	238.479	269.851
Asnsd1	Asnsd1	37.022	39.7799	46.1627	48.9077	39.2806	55.6604	61.7558	51.958	61.3468	79.4336	83.8868
Asph	Asph	607.224	410.252	465.91	579.086	528.652	460.339	351.816	479.793	488.245	372.47	356.988
Aspscr1	Aspscr1	691.568	733.693	703.236	608.895	583.486	573.496	581.12	617.804	689.401	604.503	591.834
Asrgl1	Asrgl1	224.161	151.169	199.362	162.821	131.361	230.19	155.829	172.983	149.632	143.706	202.904
Ass1	Ass1	60.7438	90.9364	91.3254	74.4584	54.7998	25.9328	18.6388	53.0196	34.526	41.3061	40.3181
Aste1	Aste1	100.28	95.8871	53.2471	65.9415	99.288	126.623	105.853	89.1149	75.8748	78.3442	92.388
Asxl1	Asxl1	251.397	290.612	221.5	342.741	304.141	283.892	326.338	333.289	328.437	302.751	354.863
Asxl2	Asxl2	476.314	351.67	317.139	485.4	439.675	367.321	375.334	394.863	392.137	400.793	406.933
Atad1	Atad1	633.581	622.304	550.922	687.677	700.397	666.515	557.602	645.407	650.287	643.72	703.412
Atad2	Atad2	74.8011	130.541	51.476	81.9107	85.8381	136.213	127.411	81.6835	185.393	121.918	133.831
Atad2b	Atad2b	79.1941	100.838	56.7892	122.366	172.745	102.649	97.0334	77.437	90.4027	81.6123	125.33
Atad3a	Atad3a	169.688	211.402	199.362	180.92	144.811	161.145	209.726	176.168	221.154	128.455	76.4482
Atat1	Atat1	167.931	139.618	234.783	189.437	165.503	204.298	163.669	206.955	159.69	179.654	178.463
Ate1	Ate1	514.972	555.47	525.242	497.111	588.659	491.985	531.144	470.238	490.48	424.759	583.333
Atf1	Atf1	223.282	173.447	163.054	223.505	254.48	200.463	170.528	198.462	167.513	214.514	206.092
Atf2	Atf2	477.193	498.538	358.76	589.732	487.267	445.955	568.381	484.039	604.468	560.929	523.824
Atf3	Atf3	10370.9	11822.3	4130.29	18015.3	16286.8	4543.57	10914.5	9074.71	3131.21	6885.73	7619.15
Atf4	Atf4	2186.04	1971.35	1057.45	2227.11	2460.27	1392.44	1415.04	1357.76	701.694	1260.29	1151.85
Atf5	Atf5	9.78585	34.0042	32.8796	27.6154	36.1768	47.9888	18.6388	22.2325	31.1734	36.9487	19.0651
Atf6	Atf6	654.667	470.485	435.802	520.532	508.994	399.925	374.354	346.028	290.441	260.267	322.983
Atf6b	Atf6b	302.355	274.11	322.452	212.858	256.549	320.332	318.498	295.07	250.21	209.067	217.781
Atf7	Atf7	342.77	450.682	484.507	595.055	775.924	477.601	490.967	459.622	545.239	649.166	524.887
Atf7ip	Atf7ip	1022.79	1406.15	1301.86	1518.08	1633.62	1087.5	1111.26	1391.73	1295.1	1308.23	1437.7
Atg10	Atg10	142.452	97.5373	148.886	179.855	147.915	106.485	144.07	155.997	170.865	162.225	201.841
Atg101	Atg101	280.39	236.155	222.386	223.505	287.587	210.052	251.863	286.577	226.742	278.786	280.477
Atg12	Atg12	381.427	444.081	471.224	437.492	393.118	477.601	545.843	506.334	705.046	677.49	649.217
Atg13	Atg13	769.762	737.819	590.772	700.452	731.435	674.186	787.886	604.003	589.94	605.592	681.097
Atg14	Atg14	304.99	259.258	199.362	218.181	215.164	177.448	300.86	306.748	214.449	360.487	335.735
Atg16l1	Atg16l1	399.878	389.624	426.061	388.52	392.083	406.638	415.512	318.426	319.497	267.892	393.118
Atg16l2	Atg16l2	182.867	203.976	302.085	285.252	219.303	291.563	206.786	149.628	242.387	246.105	252.848
Atg2a	Atg2a	242.611	265.859	362.302	267.154	311.383	277.179	202.866	214.387	331.79	213.424	214.593
Atg2b	Atg2b	153.874	148.694	174.567	134.077	221.372	134.295	196.007	216.51	122.811	201.441	205.029
Atg3	Atg3	610.738	600.026	773.194	1030.48	875.246	804.604	738.89	577.463	686.048	749.387	754.42
Atg4a	Atg4a	171.445	129.716	143.572	130.883	122.049	150.597	196.987	213.325	202.156	226.497	247.535
Atg4b	Atg4b	737.254	416.853	646.561	526.92	572.105	582.127	507.625	558.353	475.952	552.214	482.381
Atg4c	Atg4c	190.774	137.967	182.536	150.046	158.261	158.269	135.251	150.689	130.634	173.118	179.525
Atg4d	Atg4d	388.456	423.454	522.585	476.883	432.433	410.474	373.375	447.944	470.364	504.282	518.511
Atg5	Atg5	345.405	411.902	371.157	392.778	425.19	410.474	326.338	377.877	382.079	425.849	386.742
Atg7	Atg7	355.948	373.947	424.29	265.025	367.252	374.033	430.211	391.678	355.258	297.305	333.61
Atg9a	Atg9a	175.838	115.69	166.597	162.821	147.915	129.5	142.11	145.381	148.514	193.816	177.4
Atic	Atic	69.5296	44.7306	59.4459	53.1661	56.869	58.5373	41.1773	33.9104	41.2312	26.0552	35.0048
Atl2	Atl2	740.769	562.071	571.29	686.612	623.836	596.511	780.047	787.664	759.805	797.319	863.873
Atl3	Atl3	783.819	859.109	957.387	1123.1	885.592	902.418	909.398	815.267	967.667	983.598	844.745
Atm	Atm	56.3509	62.0578	60.3314	78.7169	64.1113	49.9067	78.4147	72.1289	64.6994	72.8974	58.3832
Atmin	Atmin	57.2294	42.2552	88.6688	76.5877	68.2497	62.3731	63.7157	56.2045	132.869	77.2549	83.8868
Atn1	Atn1	23.8432	10.9013	15.1687	8.4523	22.7268	15.3843	12.7592	14.8011	17.763	15.1616	11.6265
Atox1	Atox1	637.096	559.596	636.82	440.686	431.398	490.067	772.207	920.367	698.341	774.442	786.299
Atp10a	Atp10a	15.9359	34.8293	28.4518	25.4861	43.419	24.0149	31.3779	38.1569	42.3487	26.0552	25.441
Atp10d	Atp10d	376.156	312.89	254.265	232.021	257.584	216.765	395.913	360.891	332.908	264.624	214.593
Atp11a	Atp11a	6270.58	6752.01	5985.5	4721.5	5327.18	5489.1	8111.91	8318.83	6506.16	5384.59	5463.03
Atp11b	Atp11b	230.311	261.733	288.802	421.523	351.733	255.123	362.595	230.311	472.599	325.628	278.352
Atp11c	Atp11c	74.8011	65.3582	50.5904	79.7815	75.492	38.3992	63.7157	86.9916	57.9942	85.9697	47.7567
Atp13a1	Atp13a1	604.588	603.327	571.29	451.332	466.575	655.966	672.254	686.81	602.233	606.682	710.851
Atp13a2	Atp13a2	120.488	128.891	130.289	87.2338	116.876	107.444	81.3545	107.163	188.746	120.829	98.7639
Atp13a3	Atp13a3	352.434	392.925	342.82	470.495	503.821	510.205	431.191	331.165	366.434	458.529	440.938
Atp13a4	Atp13a4	227.675	225.429	179.88	269.283	272.068	220.601	181.308	210.14	259.15	271.16	257.099
Atp1a1	Atp1a1	879.585	902.014	865.29	860.144	830.758	957.078	984.853	964.956	751.983	1124.13	983.952
Atp1b1	Atp1b1	9544.19	8881.6	10321.1	10058.4	10113.3	8034.17	11051.7	10771.2	10808.7	12271.5	11266.2
Atp1b3	Atp1b3	1245.08	1241.13	1275.3	1027.29	1064.58	1101.88	1153.4	1326.97	969.902	1178.59	1004.14
Atp23	Atp23	37.9006	26.5782	17.8253	38.2615	45.4883	45.1119	40.1973	36.0336	21.1156	24.9658	19.0651
Atp2a2	Atp2a2	934.057	987.825	765.224	744.101	953.877	885.156	1113.22	730.337	716.222	872.484	763.984
Atp2a3	Atp2a3	1176.55	1097.56	1433.81	1415.87	1545.67	1530.53	1162.22	971.325	1184.47	1236.33	1075.34
Atp2b1	Atp2b1	931.422	771.648	913.995	1158.24	1176.32	909.13	898.619	1060.5	978.842	1022.82	1051.96
Atp2c1	Atp2c1	996.437	862.409	883.887	1063.49	958.015	848.716	858.441	920.367	1165.47	877.931	617.338
Atp5a1	Atp5a1	7683.35	7032.54	6960.49	6552.64	6623.54	7515.37	7727.77	8169.14	7034.76	7503.39	7658.47
Atp5b	Atp5b	6308.36	6003.64	5715.41	4889.71	5699.64	6397.23	7118.25	7049.13	6093.79	6473.95	6289.77
Atp5c1	Atp5c1	1717.76	1631.41	1646.34	1629.86	1500.15	1846.99	2045.14	2247.4	2138.84	2318.06	2567.3
Atp5d	Atp5d	2240.51	1889.66	2303.41	1619.21	1819.85	1770.27	2400.86	2288.8	2133.25	2199.32	2028.54
Atp5e	Atp5e	876.071	777.424	774.965	567.375	522.444	663.638	822.184	943.723	749.748	952.007	823.492
Atp5g1	Atp5g1	328.712	260.083	300.314	240.538	208.957	290.604	298.9	343.905	269.208	217.782	229.47
Atp5g2	Atp5g2	95.0086	88.4611	112.578	78.7169	87.9073	84.4291	104.873	130.518	125.046	117.561	137.019
Atp5g3	Atp5g3	814.57	836.831	846.694	668.514	733.505	913.925	850.602	1021.22	789.979	816.927	831.993
Atp5h	Atp5h	890.128	766.697	837.839	634.446	616.594	817.071	976.033	1036.08	857.031	924.773	988.203
Atp5j	Atp5j	1259.13	1183.38	1307.18	1138.01	1129.76	1208.32	1328.81	1357.76	1315.22	1299.51	1440.89
Atp5j2	Atp5j2	693.325	765.047	851.122	578.021	564.863	766.246	872.16	911.874	699.459	832.178	895.752
Atp5k	Atp5k	195.167	220.478	220.615	150.046	133.43	207.175	238.144	265.345	174.218	182.922	239.034
Atp5l	Atp5l	61.6224	45.5557	43.5061	72.3292	32.0383	49.9067	58.8161	48.7731	40.1137	54.3784	54.1326
Atp5md	Atp5md	239.097	232.854	186.964	186.243	193.438	225.395	249.903	308.871	209.979	227.586	216.718
Atp5mpl	Atp5mpl	550.994	490.287	401.266	315.061	343.456	450.75	639.916	642.222	511.713	548.946	654.531
Atp5o	Atp5o	1010.49	982.05	983.953	768.587	732.47	958.996	1064.23	1176.22	1024.66	1075.1	1083.84
Atp5pb	Atp5pb	2769.42	2293.97	1900.49	2026.96	1827.09	3156.92	3437.63	3527.72	2814.95	2920.47	2851.03
Atp6ap1	Atp6ap1	2198.34	1956.5	1921.74	1853.43	1964.69	1878.63	2223.49	2149.73	2105.32	2094.74	2083.8
Atp6ap2	Atp6ap2	1211.69	1293.94	1166.38	1252.99	1129.76	1188.19	1365.07	1528.68	1616.95	1608.89	1889.33
Atp6v0a1	Atp6v0a1	2077.1	2140.5	2593.87	1970.54	1899.51	1467.24	2065.72	2197.5	2564.62	1943.32	2280.39
Atp6v0a2	Atp6v0a2	579.988	591.775	527.898	461.978	606.247	679.94	713.411	683.625	491.597	601.235	421.81
Atp6v0a4	Atp6v0a4	66.0153	57.9322	74.5001	10.5815	23.7614	8.67164	81.3545	91.2381	75.8748	47.8423	53.0699
Atp6v0b	Atp6v0b	1839.88	1713.09	1872.15	1738.45	1670.86	1525.74	2095.12	2042.51	2011.44	2100.19	2377.09
Atp6v0c	Atp6v0c	948.115	902.014	950.303	817.56	785.235	745.149	1063.25	1067.93	844.738	925.863	860.685
Atp6v0c-ps2	Atp6v0c-ps2	7.1501	17.5021	18.7109	18.0338	10.3115	8.67164	11.7793	12.6779	13.2929	15.1616	15.8771
Atp6v0d1	Atp6v0d1	1064.97	1119.84	1168.15	959.153	903.181	978.175	1378.79	1600.87	1421.39	1507.58	1635.36
Atp6v0d2	Atp6v0d2	12.4216	12.5515	18.7109	9.51692	6.17305	5.79477	24.5184	20.1093	21.1156	9.71484	12.6892
Atp6v0e	Atp6v0e	980.622	803.827	923.736	925.086	910.423	864.059	1204.36	1056.26	1023.54	1109.96	1324
Atp6v1a	Atp6v1a	3438.02	3343.5	3895.62	4259.46	4101.16	3073.49	4307.81	3625.39	3808.44	4246.22	3928.56
Atp6v1b2	Atp6v1b2	5022.99	5127.38	5097.3	4722.57	4538.8	4300.95	5194.65	5495.97	5321.58	6410.77	5857.27
Atp6v1c1	Atp6v1c1	704.747	685.012	658.073	520.532	626.94	665.556	795.726	826.944	749.748	797.319	748.044
Atp6v1c2	Atp6v1c2	1973.42	2080.26	2260.02	2275.02	2346.46	1301.34	1705.1	1618.92	1773.41	1650.28	1447.27
Atp6v1d	Atp6v1d	488.615	486.987	433.145	510.951	447.952	558.153	578.181	651.776	572.06	636.094	647.092
Atp6v1e1	Atp6v1e1	1464.72	1373.15	1455.95	1074.13	1096.65	1125.85	1620.83	1752.68	1651.6	1700.39	1753.31
Atp6v1f	Atp6v1f	696.839	739.469	791.79	606.766	519.34	600.347	797.686	792.972	819.035	918.237	807.552
Atp6v1g1	Atp6v1g1	1595.63	1433.38	1450.63	959.153	962.154	1183.39	1620.83	1810.01	1516.38	1480.34	1534.41
Atp6v1g2	Atp6v1g2	68.651	38.1297	62.1025	22.2923	26.8653	31.6866	20.5987	39.2185	27.8208	63.0932	32.8795
Atp6v1h	Atp6v1h	1043	927.593	883.887	930.409	991.123	934.063	1058.35	1159.23	971.019	904.075	925.507
Atp7a	Atp7a	401.635	252.657	247.181	201.148	283.449	281.974	376.314	341.782	332.908	343.058	339.986
Atp7b	Atp7b	1908.41	2043.13	2755.93	2635.92	2434.4	1492.17	1739.4	1496.83	1841.58	2457.5	2217.69
Atp8a1	Atp8a1	5399.03	6095.22	5502.88	4806.67	5013.69	3873.26	6664.54	5591.52	6560.92	3820.28	3692.65
Atp8b1	Atp8b1	173.203	202.326	155.085	253.314	265.86	141.007	195.027	96.5463	141.809	228.675	126.393
Atp9a	Atp9a	722.318	652.008	775.851	731.326	726.262	628.157	627.177	817.39	567.59	848.518	808.615
Atp9b	Atp9b	482.465	708.115	699.694	664.255	595.901	624.321	695.773	602.942	655.875	595.788	729.979
Atpaf1	Atpaf1	39.6577	42.2552	55.0181	37.1969	25.8307	35.5224	46.0769	49.8348	46.8189	52.1997	19.0651
Atpaf2	Atpaf2	196.046	206.451	261.35	224.569	225.511	243.616	195.027	227.126	250.21	197.084	266.663
Atpif1	Atpif1	694.204	677.586	624.423	557.794	510.029	617.608	930.956	1070.06	876.029	886.646	907.442
Atpsckmt	Atpsckmt	130.152	114.864	79.8134	103.203	113.773	79.6343	92.1338	91.2381	99.343	82.7016	101.952
Atr	Atr	86.2227	71.1339	47.9338	79.7815	75.492	53.7425	46.0769	55.1429	63.5819	55.4678	26.5036
Atraid	Atraid	718.804	602.501	740.429	606.766	638.32	614.731	668.334	720.782	682.696	863.769	953.136
Atrip	Atrip	131.031	109.089	171.91	184.114	139.638	132.377	126.431	82.7451	70.2871	107.757	135.957
Atrn	Atrn	197.803	166.846	143.572	222.44	231.718	160.187	177.388	158.121	211.096	224.318	169.962
Atrnl1	Atrnl1	132.788	164.371	127.633	202.212	149.984	136.213	246.963	189.969	220.037	182.922	156.147
Atrx	Atrx	1718.63	1540.65	1458.6	1655.41	1639.82	1797.12	2005.94	1940.59	1671.71	1830.03	1755.44
Atxn1	Atxn1	242.611	314.54	356.988	436.428	489.336	351.978	383.174	346.028	372.021	382.274	413.309
Atxn10	Atxn10	3163.91	2869.06	3401.49	3011.73	3367.62	2736.9	3068.19	3012.83	3000.46	2946.62	3307.97
Atxn1l	Atxn1l	113.459	103.313	112.578	110.655	117.911	96.8955	69.5953	55.1429	97.1079	104.489	115.766
Atxn2	Atxn2	224.161	244.406	183.422	192.631	255.514	201.422	194.047	191.031	187.628	198.173	214.593
Atxn2l	Atxn2l	460.5	623.129	722.718	546.083	674.532	468.97	587.98	705.919	672.638	507.55	338.923
Atxn3	Atxn3	40.5363	57.9322	57.6748	80.8461	89.9765	53.7425	65.6756	47.7115	84.815	70.7187	86.0121
Atxn7	Atxn7	197.803	196.55	155.97	216.052	288.622	166.899	177.388	203.77	195.451	188.369	144.458
Atxn7l1	Atxn7l1	201.317	266.684	230.356	218.181	247.237	252.246	263.622	251.544	268.091	275.518	208.217
Atxn7l2	Atxn7l2	23.8432	26.5782	25.7952	52.1015	50.6613	29.7686	29.4181	12.6779	37.8786	34.77	40.3181
Atxn7l3	Atxn7l3	45.8078	104.138	52.3615	81.9107	100.323	65.25	82.3344	88.0533	73.6397	76.1655	53.0699
Atxn7l3b	Atxn7l3b	578.23	736.168	654.531	646.157	666.255	695.283	666.375	611.435	698.341	706.902	614.15
AU020206	AU020206	31.7505	27.4034	22.253	34.0031	31.0037	24.9739	19.6187	24.3558	22.2331	18.4297	32.8795
AU021092	AU021092	1047.39	1038.16	1236.33	962.347	966.292	893.787	947.615	919.306	1305.16	1141.55	1178.42
AU022252	AU022252	87.1013	85.1607	91.3254	117.043	108.6	71.9627	94.0936	110.347	106.048	73.9868	97.7013
AU040320	AU040320	474.557	524.116	438.458	428.975	485.198	543.768	496.846	435.205	640.229	543.499	676.846
AU041133	AU041133	24.7218	34.0042	36.4217	15.9046	46.5229	48.9477	51.9565	16.9244	74.7572	41.3061	62.6338
Auh	Auh	329.591	267.509	356.103	214.988	313.453	295.399	325.358	405.479	281.501	291.858	420.747
Aup1	Aup1	934.057	1067.04	1093.76	760.07	700.397	818.03	927.037	959.648	1079.42	892.093	965.887
Aurkaip1	Aurkaip1	530.787	514.215	606.712	434.298	478.99	446.914	514.485	499.964	452.484	519.533	504.697
AV356131	AV356131	22.9646	26.5782	28.4518	20.1631	40.3152	15.3843	37.2575	24.3558	33.4085	29.3232	28.6289
Aven	Aven	14.1788	8.42594	11.6265	22.2923	14.4499	8.67164	20.5987	12.6779	14.4104	14.0723	16.9398
Avl9	Avl9	194.289	218.828	223.271	229.892	195.507	239.78	291.06	209.079	227.859	251.552	250.723
Avpi1	Avpi1	1374.23	1358.3	1619.77	1574.5	1484.63	1147.91	1335.67	1624.22	1458.26	1676.43	1897.83
Avpr1a	Avpr1a	179.353	194.9	147.115	32.9384	56.869	16.3433	187.187	254.728	332.908	148.063	185.901
AW146154	AW146154	102.916	96.7122	97.5242	110.655	102.392	111.28	74.495	76.3754	82.58	96.8633	121.08
AW209491	AW209491	303.233	364.871	345.476	255.443	285.518	285.81	246.963	288.7	280.383	287.5	294.292
AW549877	AW549877	438.535	592.6	591.657	866.532	608.317	407.597	713.411	451.129	882.734	565.286	629.027
AW554918	AW554918	77.4369	73.6092	62.988	43.5846	73.4228	24.9739	63.7157	68.944	56.8767	28.2339	60.5085
Axdnd1	Axdnd1	40.5363	62.0578	37.3073	34.0031	57.9036	34.5634	52.9365	61.5126	64.6994	64.1826	55.1952
Axin1	Axin1	150.359	136.317	145.344	168.145	124.119	130.459	141.13	107.163	139.574	121.918	135.957
Axin2	Axin2	52.8365	57.9322	46.1627	68.0707	92.0458	44.153	44.1171	29.6639	60.2293	46.7529	62.6338
AY512931	AY512931	42.2935	19.1523	21.3675	29.7446	27.8999	8.67164	29.4181	30.7255	16.6455	14.0723	36.0675
Azi2	Azi2	753.069	669.335	741.314	714.292	736.608	971.462	721.251	688.933	759.805	814.748	842.62
Azin1	Azin1	4606.54	4038.24	2659.4	2130.23	2305.08	2737.86	5154.47	6382.43	4794.1	3700.45	4340.87
Azin2	Azin2	153.874	214.702	247.181	332.095	324.833	164.981	123.492	143.258	141.809	169.85	134.894
B230118H07Rik	B230118H07Rik	88.8585	69.4837	74.5001	72.3292	26.8653	57.5783	106.833	115.656	72.5222	85.9697	93.4507
B230208H11Rik	B230208H11Rik	8.90727	10.9013	27.5663	12.7108	12.3807	17.3022	23.5385	24.3558	47.9364	31.5019	36.0675
B230219D22Rik	B230219D22Rik	172.324	226.254	248.952	288.446	201.715	178.407	224.425	200.586	289.324	129.544	182.713
B230307C23Rik	B230307C23Rik	50.2008	38.1297	47.0483	24.4215	17.5538	35.5224	53.9164	39.2185	27.8208	46.7529	58.3832
B230354K17Rik	B230354K17Rik	14.1788	19.9774	22.253	25.4861	32.0383	25.9328	32.3579	15.8628	34.526	24.9658	12.6892
B2m	B2m	4589.85	3770.08	3135.82	2803.07	4922.64	24393.9	5272.06	4887.66	4990.79	5711.4	5431.15
B3galnt2	B3galnt2	653.789	619.004	657.188	751.554	555.551	493.903	574.261	533.936	564.237	706.902	705.538
B3galt4	B3galt4	22.9646	37.3046	36.4217	25.4861	21.6922	35.5224	45.097	32.8488	31.1734	43.4849	54.1326
B3galt6	B3galt6	149.481	109.089	123.205	117.043	146.88	107.444	102.913	125.21	131.751	143.706	106.202
B3gat3	B3gat3	189.896	190.774	202.018	180.92	176.884	170.735	214.625	204.832	137.339	177.476	213.53
B3glct	B3glct	45.8078	71.959	67.4158	75.523	36.1768	23.056	38.2375	59.3894	62.4644	55.4678	45.6314
B3gnt2	B3gnt2	20.3289	29.0536	31.1085	35.0677	25.8307	17.3022	30.398	16.9244	28.9383	27.1445	13.7518
B3gnt5	B3gnt5	90.6157	78.5599	73.6146	123.431	155.157	142.925	92.1338	114.594	123.929	55.4678	93.4507
B3gnt9	B3gnt9	40.5363	22.4527	15.1687	32.9384	29.9691	26.8918	27.4582	21.1709	9.94027	18.4297	25.441
B3gntl1	B3gntl1	23.8432	62.0578	74.5001	44.6492	64.1113	68.1268	15.699	38.1569	30.0559	45.6636	24.3783
B430010I23Rik	B430010I23Rik	66.8939	104.963	89.5543	139.4	143.776	129.5	111.732	91.2381	101.578	104.489	105.14
B4galnt1	B4galnt1	1085.17	929.243	938.79	654.674	799.72	1361.76	1162.22	1190.02	929.67	1333.28	802.239
B4galt1	B4galt1	1245.08	1185.85	1012.29	1222.11	1283.92	1624.51	1343.51	1257.96	1279.46	1605.62	1712.93
B4galt3	B4galt3	783.819	751.02	792.676	665.32	670.393	926.392	677.154	718.659	663.697	763.549	712.976
B4galt4	B4galt4	148.602	166.846	140.03	173.468	138.603	162.104	120.552	110.347	185.393	168.761	127.456
B4galt7	B4galt7	166.174	114.864	152.428	114.914	121.015	144.843	98.0134	101.854	94.8728	139.348	131.706
B930095G15Rik	B930095G15Rik	190.774	194.9	151.542	204.341	216.199	158.269	209.726	214.387	184.276	143.706	243.284
B9d1	B9d1	77.4369	106.613	100.181	102.138	117.911	160.187	86.2542	139.011	81.4624	106.667	82.8241
B9d2	B9d2	137.181	123.941	113.464	110.655	132.396	130.459	66.6555	112.471	141.809	95.7739	93.4507
Babam1	Babam1	371.763	334.342	386.211	237.345	226.545	377.869	433.15	487.224	322.85	301.662	367.615
Babam2	Babam2	428.871	402.001	470.338	373.615	326.902	457.463	538.983	498.902	382.079	465.065	521.699
Bace1	Bace1	265.454	260.908	244.524	200.083	312.418	234.985	235.204	245.174	322.85	213.424	202.904
Bach1	Bach1	110.823	114.864	86.0122	102.138	171.711	68.1268	117.612	112.471	126.164	93.5952	97.7013
Bach2	Bach2	60.7438	99.1875	101.066	80.8461	68.2497	51.8246	59.796	59.3894	52.4065	100.131	77.5109
Bad	Bad	301.476	231.204	274.633	201.148	187.23	199.504	304.779	309.933	270.326	259.177	315.545
Bag1	Bag1	120.488	110.739	135.603	84.04	75.492	92.1007	120.552	99.7311	138.457	118.65	106.202
Bag2	Bag2	156.51	91.7615	178.994	195.825	182.057	139.09	250.883	142.196	110.518	161.135	183.776
Bag3	Bag3	850.592	765.872	688.182	642.963	615.559	694.324	816.304	684.687	465.894	516.265	410.121
Bag4	Bag4	89.7371	108.264	83.3555	87.2338	101.357	87.3059	94.0936	99.7311	111.636	77.2549	70.0723
Bag5	Bag5	254.911	220.478	284.374	270.348	213.095	250.328	193.067	192.093	194.333	192.727	152.959
Bag6	Bag6	172.324	216.352	193.163	201.148	224.476	207.175	218.545	201.647	165.277	204.709	159.335
Bahcc1	Bahcc1	62.501	85.9858	122.319	134.077	115.842	65.25	119.572	70.0056	80.3449	43.4849	52.0073
Bahd1	Bahd1	109.945	79.385	170.139	120.237	163.434	156.351	144.07	119.902	211.096	187.28	138.082
Baiap2	Baiap2	2023.5	1861.61	1871.27	1550.01	1543.6	1394.36	2130.39	1880.08	1311.87	1429.14	1466.4
Baiap2l1	Baiap2l1	1910.17	1853.36	2059.89	2506.04	2478.89	1597.66	1489.52	1480.91	1775.64	1894.3	2009.41
Baiap3	Baiap3	205.71	313.715	394.181	521.597	451.056	356.772	223.445	189.969	259.15	237.39	266.663
Bambi	Bambi	2038.44	2098.42	2937.46	2494.33	2250.24	906.253	1506.18	1531.86	1483.97	1266.83	946.76
Banf1	Banf1	430.628	426.754	398.609	332.095	356.906	442.119	399.833	452.191	431.25	365.934	397.369
Banp	Banp	292.69	116.515	235.669	333.16	223.441	311.701	315.559	97.6079	227.859	434.563	247.535
Bap1	Bap1	644.124	479.561	644.79	602.507	552.448	705.832	610.518	590.202	587.705	630.647	605.649
Batf	Batf	72.1654	87.636	97.5242	79.7815	80.665	154.433	60.7759	51.958	63.5819	112.114	82.8241
Bax	Bax	199.56	172.622	212.645	143.658	125.153	233.067	201.886	202.709	204.391	149.152	142.333
Baz1a	Baz1a	43.1721	45.5557	35.5362	32.9384	53.7652	88.2649	51.9565	20.1093	24.4682	33.6807	58.3832
Baz1b	Baz1b	527.272	468.834	517.272	597.184	640.39	546.645	410.612	525.443	575.412	384.453	413.309
Baz2a	Baz2a	310.262	225.429	266.663	260.766	244.134	252.246	233.244	181.476	254.68	219.96	269.851
Baz2b	Baz2b	547.48	660.259	754.597	691.935	876.281	504.451	620.318	614.619	814.565	843.072	656.656
Bbc3	Bbc3	46.6864	48.031	79.8134	68.0707	56.869	55.6604	43.1371	53.0196	75.8748	48.9316	54.1326
Bbip1	Bbip1	172.324	117.34	137.374	145.788	155.157	144.843	152.89	176.168	126.164	157.867	197.59
Bbs12	Bbs12	29.9933	57.1071	19.5964	21.2277	17.5538	12.5075	15.699	33.9104	41.2312	22.7871	9.50121
Bbs2	Bbs2	167.053	194.9	239.211	178.791	198.611	157.31	132.311	201.647	109.401	187.28	172.087
Bbs4	Bbs4	168.81	179.223	119.663	138.335	213.095	150.597	166.609	113.532	82.58	125.186	128.518
Bbs5	Bbs5	50.2008	57.1071	44.3916	19.0985	35.1422	38.3992	42.1572	40.2801	45.7013	48.9316	65.8217
Bbs7	Bbs7	113.459	92.5866	93.9821	92.5569	68.2497	79.6343	75.4749	91.2381	61.3468	44.5742	86.0121
Bbs9	Bbs9	162.66	116.515	134.717	166.015	95.1496	130.459	116.632	98.6695	110.518	158.957	114.704
Bbx	Bbx	315.533	392.925	328.651	368.292	331.041	310.742	338.097	280.207	346.318	322.36	300.668
BC002059	BC002059	42.2935	71.959	65.6447	88.2984	58.9382	42.2351	57.8361	82.7451	51.289	36.9487	55.1952
BC003965	BC003965	167.931	235.33	178.109	169.209	176.884	170.735	141.13	174.045	157.455	156.778	211.405
BC004004	BC004004	975.351	983.7	1140.69	796.267	747.989	873.649	940.756	1036.08	887.204	1008.65	972.263
BC005537	BC005537	395.485	438.306	300.314	560.987	433.467	303.071	414.532	396.986	349.671	412.776	457.94
BC005624	BC005624	324.319	355.795	349.904	293.769	258.618	271.425	258.722	357.706	299.381	274.428	266.663
BC017158	BC017158	207.467	245.231	311.826	204.341	198.611	186.078	241.084	246.235	218.919	167.671	75.3856
BC024978	BC024978	178.474	142.918	99.2953	220.311	211.026	137.172	193.067	179.353	130.634	96.8633	109.39
BC029722	BC029722	114.337	85.9858	148	100.009	115.842	80.5933	112.712	105.039	135.104	139.348	124.268
BC031181	BC031181	834.777	723.792	688.182	609.96	526.582	610.895	858.441	811.02	686.048	710.17	680.034
BC037032	BC037032	11.543	23.2778	9.85543	14.84	7.20767	10.5895	28.4381	13.7395	19.9981	12.9829	15.8771
BC048403	BC048403	137.181	110.739	153.313	205.406	149.984	187.037	111.732	101.854	147.397	138.259	67.947
BC052040	BC052040	34.3862	16.677	11.6265	41.4554	40.3152	71.9627	23.5385	36.0336	47.9364	64.1826	57.3205
BC065397	BC065397	10.6644	33.1791	22.253	13.7754	24.7961	16.3433	16.6789	24.3558	12.1753	10.8042	16.9398
BC067074	BC067074	67.7725	55.4569	50.5904	69.1354	62.042	39.3582	35.2977	36.0336	45.7013	45.6636	22.253
Bcam	Bcam	5413.08	4798.16	6795.77	5228.26	5409.95	4303.83	9136.92	9863.5	8750.17	7493.59	6593.69
Bcan	Bcan	149.481	210.577	268.434	227.763	176.884	128.541	120.552	127.333	263.62	140.437	243.284
Bcap29	Bcap29	568.566	398.701	376.47	352.323	416.914	501.574	520.365	558.353	480.422	412.776	406.933
Bcap31	Bcap31	1842.51	1463.09	1614.46	1214.66	1432.9	1431.76	1708.04	2022.33	1700.77	1836.56	1847.89
Bcar1	Bcar1	189.896	142.918	181.651	263.96	279.31	263.754	116.632	105.039	118.341	165.493	132.769
Bcar3	Bcar3	47.565	55.4569	42.6205	44.6492	37.2114	40.3172	39.2174	19.0476	31.1734	19.519	16.9398
Bcas2	Bcas2	602.831	556.296	630.621	503.498	589.694	668.433	515.465	551.983	526.241	643.72	585.458
Bcas3	Bcas3	234.704	208.101	309.169	359.775	312.418	197.586	195.027	249.42	263.62	228.675	240.097
Bcat2	Bcat2	203.075	280.711	195.82	203.277	230.684	284.851	210.706	233.496	183.158	190.548	217.781
Bccip	Bccip	462.257	390.449	374.699	328.901	244.134	465.134	343.977	527.566	341.848	334.343	281.54
Bcdin3d	Bcdin3d	44.0507	58.7573	60.3314	42.52	49.6267	32.6455	37.2575	64.6975	60.2293	45.6636	84.9495
Bckdha	Bckdha	137.181	107.439	140.03	163.886	151.019	91.1418	132.311	117.779	158.572	162.225	149.771
Bckdk	Bckdk	789.969	746.895	823.67	674.901	766.612	697.201	703.612	837.561	902.85	705.813	864.935
Bcl10	Bcl10	372.641	302.163	340.163	319.32	370.356	436.366	279.301	302.502	292.676	363.755	316.607
Bcl2a1a	Bcl2a1a	29.1147	17.5021	25.7952	13.7754	14.4499	14.4254	6.8796	8.43138	11.0578	12.9829	7.37591
Bcl2a1b	Bcl2a1b	59.8652	76.0845	81.5845	64.8769	53.7652	73.8806	38.2375	48.7731	47.9364	52.1997	40.3181
Bcl2l1	Bcl2l1	2447.86	1878.11	2237.88	1100.75	1188.73	1954.39	2228.39	1877.95	2103.08	2175.35	2156.06
Bcl2l11	Bcl2l11	330.469	449.032	354.332	306.544	315.522	179.366	364.555	245.174	277.031	307.109	299.605
Bcl2l12	Bcl2l12	57.2294	44.7306	47.9338	41.4554	42.3844	48.9477	17.6589	46.6499	46.8189	41.3061	37.1301
Bcl2l13	Bcl2l13	327.834	293.087	364.958	384.261	360.01	258	370.435	288.7	335.143	382.274	294.292
Bcl2l14	Bcl2l14	186.381	175.922	223.271	76.5877	106.53	146.761	126.431	166.614	133.987	202.531	161.46
Bcl2l2	Bcl2l2	184.624	210.577	176.338	147.917	134.465	165.94	127.411	165.552	159.69	134.991	145.521
Bcl3	Bcl3	37.022	81.0352	32.8796	45.7138	61.0074	41.2761	42.1572	27.5406	26.7033	54.3784	30.7542
Bcl6	Bcl6	433.264	509.265	596.085	441.751	408.637	430.612	523.304	419.28	471.482	590.341	515.323
Bcl7a	Bcl7a	74.8011	124.766	116.121	112.785	94.115	59.4963	70.5752	84.8684	82.58	76.1655	116.829
Bcl7b	Bcl7b	456.107	469.66	565.977	509.886	462.436	490.067	367.495	380	432.368	429.117	404.807
Bcl7c	Bcl7c	15.0574	19.9774	23.1386	32.9384	24.7961	26.8918	20.5987	16.9244	30.0559	23.8765	26.5036
Bcl9	Bcl9	205.71	312.065	271.976	233.086	205.853	266.631	216.585	244.112	263.62	264.624	183.776
Bcl9l	Bcl9l	200.439	161.07	216.187	219.246	220.338	156.351	121.532	151.751	173.1	166.582	173.15
Bclaf1	Bclaf1	955.143	1215.55	781.164	1242.34	1118.38	883.239	911.358	735.645	977.724	869.216	956.323
Bclaf3	Bclaf3	102.916	87.636	103.723	100.009	103.426	108.403	78.4147	105.039	112.753	72.8974	108.328
Bcor	Bcor	173.203	346.719	223.271	288.446	336.214	225.395	179.348	147.504	269.208	181.833	151.896
Bcorl1	Bcorl1	47.565	52.1565	101.066	54.2307	86.8727	40.3172	50.9766	53.0196	47.9364	66.3613	98.7639
Bcr	Bcr	307.626	231.204	293.229	275.671	336.214	374.033	269.502	277.023	337.378	246.105	300.668
Bcs1l	Bcs1l	51.9579	79.385	83.3555	103.203	85.8381	89.2239	114.672	127.333	130.634	102.31	95.576
Bdp1	Bdp1	173.203	244.406	213.53	205.406	322.764	219.642	226.385	161.305	275.913	168.761	138.082
Becn1	Becn1	547.48	444.906	533.212	461.978	502.786	477.601	572.301	677.255	606.703	523.891	564.205
Bend3	Bend3	57.2294	76.0845	42.6205	37.1969	69.2843	39.3582	89.194	68.944	50.1715	45.6636	61.5711
Bend4	Bend4	34.3862	29.8787	47.0483	47.8431	46.5229	67.1679	62.7358	41.3418	47.9364	95.7739	47.7567
Bend5	Bend5	27.3576	24.928	30.2229	24.4215	15.4846	24.0149	18.6388	13.7395	23.3507	8.62549	13.7518
Bend7	Bend7	199.56	210.577	232.127	323.578	186.195	216.765	300.86	239.866	287.089	274.428	234.783
Best1	Best1	19.4503	17.5021	9.85543	29.7446	24.7961	15.3843	27.4582	23.2941	34.526	15.1616	33.9422
Bet1	Bet1	271.604	246.056	220.615	289.511	260.687	321.291	235.204	250.482	171.983	189.458	278.352
Bet1l	Bet1l	268.09	251.007	362.302	255.443	175.849	339.511	256.763	223.941	232.329	217.782	320.858
Bex1	Bex1	116.973	150.344	148	145.788	155.157	112.239	67.6354	34.972	69.1696	82.7016	58.3832
Bex2	Bex2	2367.91	2508.49	2768.32	3169.29	2687.88	1807.67	635.997	613.558	1102.89	1661.18	1769.25
Bex3	Bex3	1216.08	1318.69	1280.61	765.394	703.501	1140.24	1637.49	1719.77	1321.92	1291.89	1436.64
Bex4	Bex4	620.402	726.267	891.857	828.206	820.412	530.343	528.204	387.432	480.422	673.132	586.521
Bfar	Bfar	464.893	420.978	387.982	428.975	422.087	365.403	384.154	428.835	414.487	423.67	381.429
Bfsp1	Bfsp1	20.3289	25.7531	48.8193	23.3569	22.7268	9.63059	22.5585	24.3558	21.1156	15.1616	23.3157
Bgn	Bgn	103.794	101.663	34.6507	112.785	144.811	79.6343	114.672	75.3138	76.9923	60.9145	95.576
Bhlha15	Bhlha15	244.368	131.367	97.5242	147.917	164.469	232.108	105.853	66.8208	24.4682	59.8252	53.0699
Bhlhb9	Bhlhb9	309.383	252.657	200.247	312.932	243.099	308.825	186.207	268.53	156.337	219.96	201.841
Bhlhe40	Bhlhe40	753.947	711.415	794.447	1498.91	1485.67	1519.03	426.291	570.031	633.524	1057.67	1224.11
Bicc1	Bicc1	156.51	167.671	140.916	163.886	159.295	105.526	260.682	256.852	245.74	204.709	177.4
Bicd2	Bicd2	254.911	262.558	179.88	221.375	189.299	228.272	302.819	282.331	313.909	221.05	334.672
Bicdl1	Bicdl1	55.4723	56.282	66.5302	49.9723	91.0112	29.7686	50.9766	55.1429	62.4644	65.272	76.4482
Bicdl2	Bicdl2	187.26	188.299	178.994	151.111	102.392	122.787	116.632	118.84	118.341	198.173	149.771
Bicra	Bicra	63.3795	73.6092	124.976	84.04	89.9765	61.4142	74.495	88.0533	66.9345	77.2549	56.2579
Bicral	Bicral	202.196	185.823	181.651	219.246	247.237	211.97	128.391	210.14	197.686	136.08	210.342
Bid	Bid	17.6931	24.928	16.9398	44.6492	58.9382	88.2649	38.2375	40.2801	53.5241	55.4678	22.253
Bik	Bik	131.031	137.142	157.741	102.138	112.738	147.72	116.632	105.039	159.69	131.723	147.646
Bin1	Bin1	93.2514	104.963	78.0423	126.625	74.4574	125.664	113.692	124.149	80.3449	89.2378	88.1374
Bin3	Bin3	214.496	202.326	213.53	166.015	231.718	208.134	187.187	258.975	198.803	245.016	167.836
Birc2	Birc2	242.611	255.957	317.139	336.354	343.456	518.836	272.441	243.051	204.391	325.628	403.745
Birc3	Birc3	854.106	876.436	808.616	754.747	966.292	1364.63	759.468	871.533	706.164	1018.46	880.875
Birc6	Birc6	878.706	1050.53	677.555	1182.72	1309.78	892.828	631.097	639.037	743.042	677.49	650.28
Bivm	Bivm	57.2294	172.622	139.145	124.495	138.603	152.515	134.271	89.1149	120.576	180.744	82.8241
Blcap	Blcap	1158.1	950.696	1222.16	630.187	719.02	1042.43	1051.49	814.205	1105.12	1202.56	978.639
Blmh	Blmh	547.48	435.83	506.645	467.301	441.744	539.933	481.167	532.874	553.062	595.788	503.634
Bloc1s1	Bloc1s1	152.117	146.218	163.94	121.301	119.98	136.213	161.709	170.86	166.395	146.974	168.899
Bloc1s2	Bloc1s2	109.945	116.515	86.0122	78.7169	67.2151	94.0186	139.171	133.703	129.516	127.365	105.14
Bloc1s3	Bloc1s3	14.1788	14.2017	19.5964	10.5815	8.24228	19.2201	32.3579	23.2941	17.763	5.35742	4.18795
Bloc1s5	Bloc1s5	137.181	155.295	112.578	175.597	196.541	187.037	145.05	161.305	225.624	130.633	167.836
Bloc1s6	Bloc1s6	164.417	191.599	228.585	265.025	196.541	215.806	229.324	241.989	252.445	284.232	279.415
Blvra	Blvra	189.017	162.721	148	144.723	172.745	181.284	176.408	227.126	150.75	163.314	174.212
Blvrb	Blvrb	350.677	340.118	443.772	339.548	366.218	302.112	367.495	363.014	325.085	294.037	368.677
Blzf1	Blzf1	321.684	260.908	237.44	287.381	255.514	281.974	238.144	239.866	211.096	230.854	249.66
Bmf	Bmf	57.2294	136.317	144.458	142.594	77.5612	251.287	72.5351	118.84	180.923	128.455	168.899
Bmi1	Bmi1	188.139	163.546	121.434	150.046	112.738	141.966	108.793	96.5463	95.9904	101.221	121.08
Bmp1	Bmp1	1731.81	1916.07	1655.2	2896.75	3313.82	1809.59	1357.23	1440.56	1066.01	1339.82	1495.09
Bmp2	Bmp2	308.505	286.486	376.47	466.237	450.021	255.123	183.268	216.51	184.276	289.679	220.969
Bmp2k	Bmp2k	106.43	95.8871	96.6387	122.366	105.496	109.362	73.515	65.7591	89.2852	144.795	101.952
Bmp3	Bmp3	964.808	1034.86	1171.69	1426.52	1321.16	646.377	732.03	516.95	1040.31	1102.34	1110.41
Bmp4	Bmp4	562.416	663.559	889.2	549.277	587.624	518.836	631.097	709.104	1006.78	969.437	993.516
Bmp5	Bmp5	348.92	340.943	293.229	312.932	241.03	366.362	290.08	281.269	283.736	301.662	335.735
Bmpr1a	Bmpr1a	257.547	227.904	183.422	288.446	258.618	186.078	209.726	237.742	297.146	177.476	296.417
Bmpr2	Bmpr2	245.247	218.003	257.808	285.252	242.064	191.832	326.338	246.235	285.971	234.122	282.603
Bms1	Bms1	347.162	331.867	457.94	447.074	411.741	446.914	408.652	351.336	312.792	360.487	244.347
Bmt2	Bmt2	31.7505	24.1029	55.9037	45.7138	34.1076	36.4813	35.2977	21.1709	14.4104	40.2168	65.8217
Bmyc	Bmyc	23.8432	35.6544	38.1928	28.68	22.7268	26.8918	25.4983	28.6023	33.4085	23.8765	31.8169
Bnip1	Bnip1	117.852	125.591	112.578	120.237	97.2188	126.623	98.9933	111.409	85.9326	89.2378	94.5133
Bnip2	Bnip2	732.861	482.861	545.609	504.563	629.009	704.873	566.421	514.827	543.004	663.328	693.849
Bnip3	Bnip3	413.935	404.476	457.055	450.268	422.087	325.127	442.95	413.972	427.898	450.904	561.017
Bnip3l	Bnip3l	606.345	496.888	565.977	696.194	650.736	501.574	689.893	691.056	643.582	738.493	721.478
Bnip3l-ps	Bnip3l-ps	11.543	7.60084	8.08435	6.32307	12.3807	6.75373	9.8194	7.36975	8.82274	11.8936	11.6265
Bnipl	Bnipl	80.0727	62.0578	70.9579	97.88	88.9419	88.2649	125.451	86.9916	71.4046	64.1826	64.7591
Bod1	Bod1	27.3576	37.3046	28.4518	30.8092	29.9691	35.5224	18.6388	19.0476	22.2331	26.0552	26.5036
Bod1l	Bod1l	198.682	266.684	205.561	269.283	229.649	168.817	218.545	127.333	174.218	136.08	175.275
Bok	Bok	40.5363	27.4034	9.85543	18.0338	40.3152	20.1791	21.5786	9.493	24.4682	14.0723	13.7518
Bola1	Bola1	223.282	180.048	254.265	188.372	130.326	94.9776	138.191	185.723	145.162	129.544	150.834
Bola2	Bola2	95.0086	87.636	109.922	78.7169	68.2497	89.2239	107.813	71.0673	93.7553	95.7739	82.8241
Bola3	Bola3	141.574	146.218	163.94	167.08	128.257	180.325	161.709	175.107	158.572	132.812	174.212
Bop1	Bop1	352.434	336.818	234.783	282.058	302.072	342.388	372.395	247.297	264.738	239.569	196.528
Borcs5	Borcs5	247.004	265.034	212.645	172.403	174.815	193.75	163.669	237.742	164.16	164.403	121.08
Borcs6	Borcs6	44.0507	24.928	70.0724	47.8431	24.7961	28.8097	44.1171	44.5266	36.7611	48.9316	21.1904
Borcs7	Borcs7	106.43	137.142	101.952	109.591	112.738	131.418	106.833	108.224	66.9345	89.2378	84.9495
Borcs8	Borcs8	275.997	358.27	395.067	342.741	365.183	319.373	349.856	398.048	285.971	345.236	366.552
Bpgm	Bpgm	401.635	543.919	449.085	390.649	376.564	353.895	414.532	487.224	491.597	368.113	461.128
Bphl	Bphl	546.601	603.327	621.766	470.495	488.302	393.213	633.057	627.359	596.645	746.119	671.533
Bpifb5	Bpifb5	494.765	486.162	532.326	469.431	524.513	281.015	513.505	630.544	560.884	565.286	746.981
Bpnt1	Bpnt1	316.412	298.038	264.006	228.828	285.518	353.895	354.756	312.056	255.798	214.514	215.656
Bptf	Bptf	439.414	380.548	460.597	413.006	577.278	381.705	490.967	391.678	349.671	418.223	493.008
Braf	Braf	616.888	734.518	518.157	697.258	593.832	523.63	860.401	688.933	822.387	684.026	887.251
Brap	Brap	214.496	333.517	339.278	290.575	374.495	190.873	378.274	336.474	348.553	246.105	243.284
Brat1	Brat1	155.631	176.747	263.121	224.569	170.676	237.862	182.288	176.168	149.632	190.548	235.846
Brca2	Brca2	13.3002	43.0803	41.735	53.1661	57.9036	30.7276	62.7358	15.8628	49.0539	16.251	8.43856
Brcc3	Brcc3	330.469	316.19	278.175	230.957	305.176	279.097	349.856	326.919	309.439	291.858	297.48
Brd1	Brd1	260.183	214.702	300.314	282.058	342.422	334.716	266.562	273.838	325.085	302.751	337.86
Brd2	Brd2	1721.27	1844.28	1413.44	1973.73	2061.95	1122.02	1558.11	1372.62	903.967	1051.14	1159.29
Brd3	Brd3	311.141	261.733	379.127	388.52	331.041	313.619	405.712	282.331	302.734	341.968	331.485
Brd3os	Brd3os	18.5717	43.0803	37.3073	43.5846	42.3844	30.7276	28.4381	53.0196	23.3507	33.6807	20.1277
Brd4	Brd4	349.798	350.019	330.422	393.843	493.475	304.989	350.836	376.815	277.031	370.291	360.176
Brd7	Brd7	1419.91	1345.1	1568.41	1834.27	1637.75	1773.15	1755.08	1600.87	2201.42	2252.7	2238.94
Brd8	Brd8	772.398	858.284	701.465	706.84	846.277	707.75	684.993	778.11	777.686	780.978	934.008
Brd9	Brd9	169.688	189.949	159.512	243.732	194.472	182.242	184.247	213.325	216.684	261.356	282.603
Brf1	Brf1	151.238	154.469	197.591	184.114	172.745	168.817	146.03	118.84	196.568	136.08	101.952
Brf2	Brf2	29.9933	9.25105	25.7952	32.9384	11.3461	19.2201	29.4181	43.465	26.7033	23.8765	23.3157
Bri3	Bri3	33.5076	42.2552	88.6688	88.2984	89.9765	67.1679	49.9967	51.958	56.8767	77.2549	58.3832
Bri3bp	Bri3bp	90.6157	101.663	76.2712	77.6523	95.1496	87.3059	98.9933	113.532	113.871	104.489	72.1976
Brip1os	Brip1os	133.666	199.85	143.572	124.495	161.365	229.231	129.371	136.888	207.744	158.957	171.024
Brix1	Brix1	239.097	208.101	171.91	173.468	162.399	211.011	159.749	151.751	187.628	146.974	151.896
Brk1	Brk1	612.495	627.255	693.495	619.541	523.479	597.47	710.472	683.625	650.287	674.222	588.646
Brms1l	Brms1l	230.311	193.249	195.82	118.108	190.334	235.944	220.505	166.614	212.214	142.616	193.34
Brox	Brox	473.679	473.785	446.428	371.486	370.356	398.007	481.167	465.992	492.715	496.657	431.374
Brpf1	Brpf1	237.339	132.192	155.085	177.726	224.476	182.242	130.351	166.614	195.451	101.221	93.4507
Brpf3	Brpf3	37.9006	73.6092	29.3374	49.9723	111.703	36.4813	33.3378	59.3894	78.1098	100.131	72.1976
Brsk2	Brsk2	12.4216	25.7531	8.96989	24.4215	46.5229	25.9328	39.2174	25.4174	22.2331	27.1445	24.3783
Brwd1	Brwd1	686.296	638.806	575.718	632.317	567.967	551.44	573.281	611.435	543.004	425.849	378.241
Brwd3	Brwd3	99.4015	98.3624	77.1567	137.271	116.876	101.69	130.351	103.978	99.343	102.31	92.388
Bscl2	Bscl2	899.792	936.669	985.724	842.046	689.016	804.604	1273.93	1233.55	1169.94	1015.19	1090.22
Bsdc1	Bsdc1	466.65	444.906	495.133	484.335	542.102	466.093	426.291	376.815	429.015	492.299	503.634
Bsg	Bsg	8420.48	8209.97	9183.2	6174.7	6612.16	7781	10955.7	12721.4	11640.1	11302	11498.9
Bspry	Bspry	77.4369	75.2594	92.211	100.009	77.5612	104.567	72.5351	83.8068	79.2274	84.8804	140.207
Btaf1	Btaf1	238.218	307.114	254.265	329.966	310.349	241.698	366.515	283.392	323.967	213.424	206.092
Btbd1	Btbd1	40.5363	52.9816	38.1928	32.9384	52.7305	49.9067	43.1371	61.5126	32.2909	65.272	67.947
Btbd10	Btbd10	153.874	157.77	106.38	216.052	160.33	167.858	166.609	136.888	108.283	140.437	89.2001
Btbd2	Btbd2	110.823	62.8829	93.0965	76.5877	103.426	90.1828	99.9732	83.8068	72.5222	105.578	55.1952
Btbd3	Btbd3	372.641	350.019	410.121	472.624	407.602	448.832	384.154	546.675	521.771	448.725	371.865
Btbd6	Btbd6	100.28	111.564	109.036	114.914	84.8035	94.9776	185.227	100.793	137.339	92.5058	74.3229
Btbd7	Btbd7	303.233	201.5	196.705	285.252	260.687	232.108	199.926	189.969	197.686	286.411	181.651
Btbd9	Btbd9	189.017	137.142	163.94	189.437	204.818	176.489	176.408	150.689	161.925	176.386	126.393
Btc	Btc	66.0153	76.9096	91.3254	94.6861	97.2188	115.116	57.8361	71.0673	78.1098	95.7739	105.14
Btd	Btd	278.633	279.06	249.838	206.471	192.403	182.242	192.087	332.227	272.561	190.548	183.776
Btf3	Btf3	745.162	693.263	890.971	687.677	666.255	686.653	827.084	816.328	887.204	1009.74	988.203
Btf3l4	Btf3l4	210.982	174.272	163.054	194.76	154.122	198.545	214.625	211.202	236.8	224.318	225.219
Btg1	Btg1	209.225	265.034	180.765	263.96	322.764	258.959	271.462	194.216	198.803	261.356	213.53
Btg2	Btg2	6463.87	6020.96	3530.78	6845.41	6956.69	2571.96	5280.88	5252.86	2665.2	4794.16	6032.61
Btg3	Btg3	83.587	54.6318	43.5061	55.2954	52.7305	58.5373	85.2742	50.8964	64.6994	30.4126	47.7567
Btrc	Btrc	296.205	232.854	287.916	255.443	260.687	242.657	233.244	223.941	290.441	229.765	268.788
Bub1	Bub1	221.525	218.828	208.217	139.4	158.261	254.164	221.485	239.866	401.077	296.215	313.419
Bub1b	Bub1b	160.902	141.268	78.0423	125.56	48.5921	196.627	177.388	125.21	221.154	258.088	239.034
Bub3	Bub3	847.956	672.635	725.375	740.907	661.082	795.015	602.679	683.625	737.455	701.455	784.174
Bud13	Bud13	100.28	84.3356	100.181	76.5877	109.634	85.388	67.6354	61.5126	59.1118	130.633	105.14
Bud23	Bud23	259.304	298.038	219.729	195.825	248.272	273.343	243.043	295.07	255.798	195.995	192.277
Bud31	Bud31	347.162	321.966	298.543	284.188	279.31	372.116	345.936	305.686	237.917	295.126	337.86
Bysl	Bysl	207.467	123.116	166.597	174.532	161.365	189.914	141.13	125.21	160.807	126.276	109.39
Bzw1	Bzw1	1641.32	1348.4	1209.77	1637.31	1563.26	1536.29	1628.67	1660.32	1553.25	1540.26	1642.8
Bzw2	Bzw2	55.4723	74.4343	54.1326	98.9446	94.115	68.1268	87.2341	75.3138	91.5202	75.0762	77.5109
C030006K11Rik	C030006K11Rik	63.3795	104.963	101.952	78.7169	67.2151	52.7836	69.5953	90.1765	87.0501	56.5571	44.5687
C130023A14Rik	C130023A14Rik	19.4503	19.9774	15.1687	29.7446	36.1768	13.4664	8.83946	24.3558	11.0578	33.6807	33.9422
C130074G19Rik	C130074G19Rik	45.8078	59.5824	63.8736	82.9754	79.6304	61.4142	62.7358	43.465	53.5241	43.4849	52.0073
C130089K02Rik	C130089K02Rik	94.13	247.706	154.199	189.437	228.614	194.709	165.629	150.689	168.63	133.901	260.287
C1d	C1d	204.832	196.55	175.452	175.597	193.438	273.343	244.023	218.633	221.154	227.586	223.094
C1galt1	C1galt1	256.668	202.326	239.211	236.28	227.58	234.026	314.579	257.913	245.74	246.105	266.663
C1galt1c1	C1galt1c1	796.998	840.957	804.188	581.215	581.417	583.086	965.254	874.718	918.495	905.165	921.256
C1qbp	C1qbp	328.712	288.136	338.392	344.871	350.699	301.153	295.96	326.919	309.439	371.381	349.55
C1qtnf12	C1qtnf12	110.823	118.165	225.928	143.658	153.088	111.28	162.689	169.798	171.983	215.603	195.465
C1qtnf4	C1qtnf4	19.4503	27.4034	38.1928	12.7108	18.5884	26.8918	16.6789	27.5406	17.763	32.5913	25.441
C1qtnf6	C1qtnf6	7.1501	11.7264	4.54217	9.51692	12.3807	11.5485	22.5585	13.7395	13.2929	18.4297	25.441
C1rl	C1rl	198.682	153.644	144.458	42.52	53.7652	230.19	147.99	244.112	218.919	165.493	122.142
C230014O12Rik	C230014O12Rik	30.8719	24.1029	14.2832	36.1323	50.6613	44.153	43.1371	58.3278	59.1118	58.7358	74.3229
C2cd2	C2cd2	154.752	79.385	69.1868	75.523	101.357	80.5933	100.953	73.1905	75.8748	101.221	57.3205
C2cd2l	C2cd2l	51.9579	79.385	38.1928	31.8738	58.9382	43.194	73.515	23.2941	42.3487	56.5571	69.0097
C2cd3	C2cd3	258.425	260.908	254.265	186.243	330.006	319.373	264.602	246.235	289.324	278.786	239.034
C2cd5	C2cd5	295.326	501.839	399.495	304.415	349.664	376.91	397.873	441.574	489.362	414.955	437.75
C3	C3	9722.54	8816.42	4669.58	6154.47	6685.62	14929.1	7188.81	5727.41	5324.93	6350.85	4336.62
C330007P06Rik	C330007P06Rik	321.684	415.203	383.555	394.908	390.014	425.817	451.769	488.286	368.669	520.622	529.138
C330018D20Rik	C330018D20Rik	147.724	98.3624	130.289	91.4923	111.703	94.9776	127.411	105.039	110.518	106.667	115.766
C430049B03Rik	C430049B03Rik	8.90727	19.9774	16.0542	9.51692	18.5884	11.5485	7.85953	7.36975	4.3526	7.53613	9.50121
C530043K16Rik	C530043K16Rik	49.3222	90.1113	162.169	26.5508	40.3152	94.9776	54.8963	136.888	133.987	83.791	108.328
C5ar2	C5ar2	124.88	154.469	186.964	171.338	135.499	73.8806	82.3344	124.149	91.5202	116.472	65.8217
C6	C6	3419.57	3689.22	3007.42	2202.62	2457.17	2990.06	3519.94	3319.64	3068.63	3258.17	2373.9
C630043F03Rik	C630043F03Rik	22.9646	15.0268	34.6507	18.0338	17.5538	13.4664	29.4181	27.5406	24.4682	20.6084	14.8145
C77080	C77080	515.851	519.991	624.423	498.175	503.821	478.56	436.09	436.266	541.886	596.877	634.34
C87436	C87436	187.26	175.097	244.524	195.825	159.295	189.914	150.93	159.182	188.746	256.998	206.092
C8g	C8g	33.5076	27.4034	24.0241	19.0985	28.9345	39.3582	35.2977	28.6023	21.1156	14.0723	11.6265
C920006O11Rik	C920006O11Rik	48.4436	53.8067	85.1266	48.9077	80.665	62.3731	57.8361	39.2185	83.6975	88.1484	42.4434
C9orf72	C9orf72	139.816	195.725	207.332	221.375	144.811	221.56	201.886	249.42	245.74	224.318	192.277
CAAA01118383.1	CAAA01118383.1	24.7218	21.6276	26.6808	13.7754	15.4846	19.2201	14.7191	30.7255	25.5857	18.4297	13.7518
Cab39	Cab39	268.968	294.737	358.76	326.772	457.263	354.854	405.712	354.521	401.077	369.202	462.191
Cab39l	Cab39l	976.229	901.189	1204.45	1468.04	1378.07	1056.81	1140.66	927.799	1053.72	1228.7	1431.33
Cabcoco1	Cabcoco1	51.0793	21.6276	33.7651	24.4215	29.9691	24.0149	22.5585	38.1569	33.4085	34.77	48.8193
Cabin1	Cabin1	781.183	887.163	833.411	1133.75	1096.65	1109.55	692.833	598.695	646.934	778.8	650.28
Cables1	Cables1	75.6797	67.0084	96.6387	134.077	102.392	45.1119	78.4147	51.958	62.4644	105.578	106.202
Cables2	Cables2	173.203	136.317	112.578	122.366	126.188	124.705	92.1338	113.532	94.8728	186.19	108.328
Cacfd1	Cacfd1	667.846	720.491	838.724	714.292	755.231	652.13	438.05	607.188	586.588	638.273	584.396
Cachd1	Cachd1	271.604	246.881	300.314	291.64	312.418	296.358	173.468	243.051	202.156	358.309	395.244
Cacna1c	Cacna1c	219.768	245.231	199.362	129.818	159.295	203.339	342.997	287.639	170.865	130.633	194.403
Cacnb1	Cacnb1	21.2075	34.8293	48.8193	38.2615	33.0729	47.0298	32.3579	31.7871	27.8208	48.9316	23.3157
Cacnb3	Cacnb3	58.108	43.9055	44.3916	26.5508	22.7268	43.194	15.699	68.944	27.8208	43.4849	65.8217
Cacnb4	Cacnb4	2.75717	3.47531	2.77109	7.38769	13.4153	8.67164	6.8796	6.30813	9.94027	15.1616	12.6892
Cactin	Cactin	160.902	157.77	195.82	202.212	145.846	162.104	141.13	180.415	132.869	76.1655	49.882
Cacul1	Cacul1	265.454	228.729	205.561	293.769	248.272	232.108	288.12	251.544	226.742	181.833	247.535
Cacybp	Cacybp	501.793	552.995	511.073	583.344	417.948	713.504	766.328	531.813	527.358	614.307	512.135
Cad	Cad	158.267	184.998	190.506	192.631	191.368	154.433	167.589	78.4986	116.106	80.5229	70.0723
Cadm1	Cadm1	2514.63	2203.2	2819.68	3189.52	3032.41	2226.73	1908.93	1997.92	1947.74	2327.86	2240.01
Cadps2	Cadps2	59.8652	120.64	78.9278	75.523	129.292	86.347	61.7558	64.6975	100.46	89.2378	72.1976
Calcoco1	Calcoco1	512.336	524.116	859.092	784.557	781.097	494.862	584.06	579.586	806.742	763.549	870.249
Cald1	Cald1	439.414	557.946	509.302	413.006	349.664	346.224	490.967	574.278	369.786	408.419	443.063
Calhm5	Calhm5	40.5363	26.5782	24.0241	52.1015	48.5921	26.8918	27.4582	37.0953	22.2331	55.4678	33.9422
Calm1	Calm1	7049.89	7239.64	5343.48	6662.3	6512.84	7262.21	6964.4	7010.91	5761.89	6449.98	6384.35
Calm2	Calm2	4234.9	3981.31	3707.88	4359.53	4143.58	3891.48	4143.18	4491.67	4248.75	4261.47	4890.26
Calm3	Calm3	334.862	272.459	290.573	156.434	165.503	305.948	466.468	458.56	502.773	398.615	430.311
Calr	Calr	1847.79	1661.94	1053.91	1147.59	1209.43	1848.91	1756.06	1664.57	821.27	776.621	695.974
Calu	Calu	1664.16	1646.26	1416.98	1662.86	1605.68	1982.2	1576.73	1425.7	1426.97	1449.84	1465.33
Camk1	Camk1	340.134	327.742	529.669	517.338	469.679	319.373	427.271	434.143	355.258	323.449	138.082
Camk2b	Camk2b	322.562	60.4075	63.8736	221.375	153.088	113.198	96.0535	169.798	70.2871	219.96	132.769
Camk2d	Camk2d	337.498	434.18	386.211	459.849	404.498	501.574	361.615	336.474	500.538	359.398	383.554
Camk2g	Camk2g	445.564	686.662	745.742	622.735	618.663	374.992	495.866	588.079	566.472	657.881	548.265
Camk2n1	Camk2n1	69.5296	90.1113	116.121	82.9754	122.049	56.6194	95.0736	83.8068	111.636	141.527	110.453
Camkk1	Camkk1	290.054	480.386	592.543	566.311	563.828	365.403	288.12	423.527	374.256	466.155	763.984
Camkk2	Camkk2	103.794	92.5866	124.091	46.7784	46.5229	84.4291	68.6154	82.7451	85.9326	77.2549	94.5133
Camkmt	Camkmt	34.3862	32.354	39.0784	20.1631	44.4537	50.8657	23.5385	40.2801	55.7592	30.4126	42.4434
Caml	Caml	167.931	215.527	187.85	151.111	258.618	214.847	152.89	220.756	156.337	180.744	192.277
Camsap1	Camsap1	181.11	126.416	186.079	107.461	160.33	179.366	198.946	171.922	116.106	111.025	111.516
Camsap2	Camsap2	225.918	148.694	186.079	225.634	203.784	138.131	228.344	184.661	189.863	169.85	103.015
Camsap3	Camsap3	175.838	185.823	163.94	128.754	80.665	106.485	156.809	191.031	128.399	71.8081	57.3205
Camta1	Camta1	58.108	46.3808	53.2471	92.5569	89.9765	38.3992	62.7358	59.3894	44.5838	81.6123	63.6964
Camta2	Camta2	257.547	406.952	430.489	329.966	284.483	298.276	259.702	302.502	335.143	272.249	296.417
Cand1	Cand1	571.202	631.38	576.603	638.704	575.209	507.328	486.067	461.745	569.825	409.508	228.407
Cand2	Cand2	38.7792	42.2552	37.3073	56.36	39.2806	31.6866	19.6187	33.9104	34.526	34.77	26.5036
Cant1	Cant1	510.579	576.098	639.477	481.141	519.34	591.716	464.508	585.956	573.177	413.866	484.506
Canx	Canx	5429.78	5125.73	4150.66	4756.63	4394.99	4885.92	5229.92	5178.55	4347.09	4655.81	5007.15
Cap1	Cap1	139.816	184.998	195.82	160.692	164.469	197.586	195.027	169.798	274.796	150.242	142.333
Capg	Capg	612.495	612.403	688.182	597.184	647.632	630.074	570.341	602.942	556.414	515.176	467.504
Capn1	Capn1	67.7725	90.9364	107.265	88.2984	95.1496	88.2649	114.672	140.073	76.9923	107.757	61.5711
Capn10	Capn10	128.395	77.7347	135.603	131.948	192.403	100.731	157.789	163.429	136.222	206.888	97.7013
Capn12	Capn12	29.1147	38.1297	32.8796	54.2307	56.869	41.2761	16.6789	46.6499	21.1156	22.7871	13.7518
Capn15	Capn15	219.768	166.021	221.5	254.378	191.368	169.776	171.508	192.093	241.27	148.063	205.029
Capn2	Capn2	813.691	730.393	722.718	789.88	773.854	792.138	1047.57	950.093	817.917	868.127	846.87
Capn5	Capn5	241.732	213.052	356.988	175.597	207.922	216.765	180.328	289.762	279.266	304.93	403.745
Capn6	Capn6	55.4723	114.864	88.6688	48.9077	87.9073	88.2649	81.3545	109.286	146.279	99.042	94.5133
Capn7	Capn7	594.045	604.152	480.079	663.191	531.755	465.134	682.053	687.872	711.751	729.779	819.241
Capns1	Capns1	255.79	206.451	267.549	218.181	230.684	193.75	226.385	211.202	164.16	282.054	210.342
Caprin1	Caprin1	1562.25	1850.89	1581.7	1694.8	1680.17	1882.47	2151.95	1690.05	1818.11	1879.05	1897.83
Caprin2	Caprin2	63.3795	46.3808	51.476	30.8092	63.0767	34.5634	44.1171	46.6499	44.5838	35.8594	90.2627
Capsl	Capsl	43.1721	45.5557	24.0241	54.2307	70.3189	76.7574	67.6354	78.4986	56.8767	77.2549	63.6964
Capza1	Capza1	254.911	243.581	208.217	239.474	252.41	304.989	274.401	248.359	277.031	275.518	299.605
Capza1-ps1	Capza1-ps1	6.27151	14.2017	8.08435	7.38769	8.24228	11.5485	11.7793	9.493	14.4104	7.53613	10.5639
Capza2	Capza2	2060.4	1842.63	1737.55	2029.09	1847.78	2542.23	2208.79	2307.91	1862.81	2172.08	2369.65
Capzb	Capzb	1332.93	1234.53	1336.4	1393.52	1395.66	1423.13	1565.95	1549.91	1399.03	1231.97	1183.73
Car13	Car13	274.24	123.116	134.717	126.625	184.126	204.298	214.625	178.291	114.988	138.259	163.586
Car2	Car2	1070.24	1109.12	1014.95	1099.68	1114.24	1050.1	1510.1	1360.94	1441.5	1421.52	1268.74
Car8	Car8	9299.94	9050.75	9194.71	6649.52	6332.82	8608.58	7751.29	8505.68	7857.26	9980.58	10344.8
Card10	Card10	54.5937	57.9322	80.6989	43.5846	69.2843	70.0448	63.7157	85.93	62.4644	63.0932	40.3181
Card19	Card19	59.8652	35.6544	58.5603	38.2615	45.4883	41.2761	50.9766	85.93	44.5838	48.9316	44.5687
Card6	Card6	170.567	96.7122	118.777	128.754	93.0804	147.72	97.0334	79.5603	108.283	104.489	109.39
Carf	Carf	64.2581	42.2552	32.8796	73.3938	66.1805	49.9067	50.9766	45.5883	73.6397	50.021	81.7615
Carhsp1	Carhsp1	603.709	670.985	566.862	622.735	507.959	519.795	685.973	640.098	678.225	649.166	700.225
Carm1	Carm1	87.1013	95.8871	110.807	97.88	122.049	81.5522	53.9164	60.451	87.0501	45.6636	53.0699
Carmil1	Carmil1	918.243	933.368	945.875	985.769	1090.45	1106.68	1181.82	824.821	977.724	1091.44	1170.98
Cars	Cars	254.032	246.881	187.85	311.868	283.449	308.825	227.365	212.263	274.796	179.654	276.227
Cars2	Cars2	275.119	312.065	364.073	256.508	273.103	226.354	244.023	338.597	328.437	331.075	185.901
Casc3	Casc3	76.5583	77.7347	100.181	95.7507	72.3882	80.5933	64.6956	80.6219	91.5202	82.7016	66.8844
Casc4	Casc4	59.8652	76.9096	55.0181	162.821	111.703	66.2089	60.7759	65.7591	98.2254	113.204	59.4458
Casd1	Casd1	68.651	86.8109	87.7833	137.271	131.361	77.7164	101.933	146.443	100.46	72.8974	104.077
Cask	Cask	613.374	623.954	434.916	549.277	569.001	465.134	518.405	511.642	508.36	678.579	622.651
Caskin2	Caskin2	134.545	205.626	187.85	146.852	188.265	177.448	114.672	113.532	166.395	138.259	135.957
Casp2	Casp2	367.37	307.939	358.76	377.874	295.864	582.127	530.164	478.731	546.356	521.712	514.261
Casp3	Casp3	230.311	198.2	170.139	152.175	218.268	202.381	318.498	278.084	312.792	260.267	309.169
Casp6	Casp6	219.768	272.459	298.543	308.674	242.064	195.668	200.906	197.401	266.973	316.913	290.041
Casp7	Casp7	174.081	128.891	131.175	184.114	158.261	224.437	212.666	245.174	202.156	202.531	177.4
Casp8	Casp8	245.247	222.128	209.988	296.963	234.822	316.496	272.441	220.756	233.447	231.943	192.277
Casp8ap2	Casp8ap2	153.874	203.151	166.597	142.594	131.361	201.422	170.528	105.039	166.395	168.761	158.272
Casp9	Casp9	324.319	436.655	463.254	385.326	294.83	340.47	443.93	487.224	437.956	499.925	595.022
Cast	Cast	1003.47	1013.4	1062.77	1047.52	1152.52	1122.02	921.157	892.765	834.68	1009.74	1091.28
Castor1	Castor1	82.7084	97.5373	105.494	70.2	95.1496	28.8097	55.8763	70.0056	119.459	35.8594	69.0097
Castor2	Castor2	60.7438	62.8829	78.9278	59.5538	82.7343	109.362	153.87	56.2045	97.1079	97.9526	115.766
Casz1	Casz1	303.233	382.198	311.826	292.704	322.764	279.097	276.361	281.269	256.915	290.768	274.101
Cat	Cat	9205.06	9846.15	13071.6	15506.1	13833.7	7461.67	8408.83	8620.34	10546	13060.2	11874
Cav1	Cav1	280.39	214.702	134.717	265.025	238.961	122.787	136.231	140.073	150.75	85.9697	185.901
Cav2	Cav2	432.385	326.091	333.079	347	412.775	319.373	355.736	429.897	440.191	255.909	362.301
Cavin1	Cavin1	1403.22	1194.1	1177.89	1182.72	1450.49	1188.19	1025.03	890.642	912.907	974.884	1262.37
Cavin2	Cavin2	127.516	109.914	72.729	115.978	139.638	73.8806	151.91	88.0533	102.696	79.4336	98.7639
Cavin3	Cavin3	30.8719	20.8025	31.994	19.0985	28.9345	48.9477	35.2977	48.7731	31.1734	11.8936	10.5639
Cbarp	Cbarp	16.8145	49.6812	50.5904	62.7477	39.2806	24.9739	35.2977	30.7255	45.7013	35.8594	45.6314
Cbfa2t2	Cbfa2t2	669.603	623.129	691.724	753.683	634.182	554.317	572.301	616.743	632.407	639.362	685.347
Cbfb	Cbfb	41.4149	52.9816	39.0784	62.7477	65.1459	72.9216	45.097	44.5266	52.4065	63.0932	72.1976
Cbl	Cbl	254.032	210.577	230.356	322.514	324.833	218.683	278.321	280.207	363.081	206.888	227.345
Cblb	Cblb	397.242	255.957	217.073	391.714	363.114	176.489	416.492	240.927	160.807	250.462	144.458
Cblc	Cblc	292.69	254.307	319.796	271.412	224.476	412.392	302.819	432.02	368.669	503.193	372.928
Cblif	Cblif	15.9359	10.9013	13.3976	11.6461	8.24228	25.9328	8.83946	11.6163	18.8805	39.1274	47.7567
Cbll1	Cbll1	149.481	117.34	124.091	152.175	127.223	135.254	118.592	147.504	107.166	206.888	99.8266
Cbr1	Cbr1	350.677	385.499	458.826	309.738	342.422	315.537	347.896	453.252	368.669	478.138	421.81
Cbr2	Cbr2	33746.6	33813	50720.5	76158.2	72166.1	36088.4	18201.3	14551.6	26097.6	46593.8	48405.8
Cbr3	Cbr3	46.6864	88.4611	62.1025	23.3569	39.2806	34.5634	34.3177	49.8348	37.8786	40.2168	44.5687
Cbr4	Cbr4	148.602	97.5373	105.494	104.268	93.0804	146.761	116.632	74.2521	126.164	157.867	169.962
Cbs	Cbs	114.337	175.097	126.747	67.0061	63.0767	61.4142	97.0334	116.717	85.9326	75.0762	130.643
Cbwd1	Cbwd1	117.852	90.1113	74.5001	77.6523	59.9728	65.25	57.8361	76.3754	44.5838	62.0039	95.576
Cbx1	Cbx1	256.668	276.585	272.862	259.701	255.514	226.354	317.518	253.667	263.62	288.59	290.041
Cbx2	Cbx2	8.90727	19.9774	16.9398	47.8431	16.5192	33.6045	44.1171	26.479	42.3487	38.0381	58.3832
Cbx3	Cbx3	48.4436	48.031	29.3374	67.0061	69.2843	50.8657	47.0569	62.5743	46.8189	58.7358	58.3832
Cbx4	Cbx4	105.552	66.1833	93.9821	103.203	108.6	110.321	75.4749	113.532	101.578	139.348	95.576
Cbx5	Cbx5	811.055	883.862	690.838	948.507	790.408	864.059	669.314	709.104	721.809	770.085	917.005
Cbx6	Cbx6	398.999	393.75	576.603	400.231	480.025	447.873	453.729	514.827	507.243	496.657	421.81
Cbx7	Cbx7	247.004	305.464	464.139	402.36	435.537	207.175	259.702	294.009	296.029	312.556	299.605
Cbx8	Cbx8	25.6004	28.2285	39.9639	59.5538	27.8999	42.2351	37.2575	53.0196	30.0559	43.4849	59.4458
Cby1	Cby1	139.816	119.815	209.103	130.883	106.53	158.269	133.291	135.826	170.865	145.884	174.212
Cc2d1a	Cc2d1a	93.2514	115.69	150.657	126.625	99.288	100.731	131.331	124.149	111.636	94.6846	108.328
Cc2d1b	Cc2d1b	268.09	236.98	385.326	258.637	327.937	232.108	368.475	320.549	268.091	219.96	250.723
Cc2d2a	Cc2d2a	115.216	143.743	126.747	160.692	158.261	145.802	206.786	123.087	185.393	210.156	164.648
Ccar1	Ccar1	526.394	483.686	474.766	807.978	668.324	709.668	645.796	509.518	524.006	624.111	606.711
Ccar2	Ccar2	324.319	319.49	347.247	431.104	370.356	328.004	293.02	343.905	266.973	260.267	307.044
Ccdc107	Ccdc107	353.313	368.997	437.573	303.351	279.31	289.645	442.95	415.034	309.439	455.261	379.304
Ccdc114	Ccdc114	35.2648	67.8335	58.5603	68.0707	61.0074	69.0858	83.3144	61.5126	43.4663	75.0762	82.8241
Ccdc115	Ccdc115	203.953	122.29	154.199	118.108	125.153	167.858	123.492	124.149	160.807	144.795	175.275
Ccdc117	Ccdc117	179.353	161.07	267.549	177.726	266.895	228.272	340.057	220.756	256.915	150.242	100.889
Ccdc12	Ccdc12	291.812	345.069	425.175	325.708	311.383	334.716	301.839	297.193	331.79	285.322	341.048
Ccdc120	Ccdc120	594.923	694.913	470.338	664.255	730.401	523.63	626.197	564.723	608.938	719.974	749.106
Ccdc122	Ccdc122	16.8145	15.0268	21.3675	19.0985	22.7268	28.8097	17.6589	28.6023	37.8786	17.3403	12.6892
Ccdc124	Ccdc124	276.876	250.182	202.018	150.046	161.365	236.903	230.304	270.653	199.921	203.62	176.337
Ccdc125	Ccdc125	71.2868	84.3356	126.747	117.043	113.773	81.5522	74.495	99.7311	90.4027	134.991	97.7013
Ccdc126	Ccdc126	179.353	187.474	223.271	239.474	220.338	206.216	195.027	194.216	204.391	223.228	262.412
Ccdc127	Ccdc127	375.277	289.787	361.416	283.123	380.702	340.47	323.398	340.72	271.443	313.645	301.73
Ccdc130	Ccdc130	84.4656	109.089	98.4098	105.332	132.396	122.787	83.3144	132.642	75.8748	93.5952	116.829
Ccdc134	Ccdc134	131.909	115.69	80.6989	104.268	80.665	152.515	70.5752	96.5463	55.7592	53.2891	106.202
Ccdc136	Ccdc136	51.0793	24.1029	29.3374	16.9692	27.8999	9.63059	54.8963	47.7115	74.7572	59.8252	30.7542
Ccdc137	Ccdc137	244.368	178.398	178.994	179.855	207.922	180.325	208.746	137.95	138.457	221.05	214.593
Ccdc138	Ccdc138	63.3795	29.8787	16.9398	32.9384	46.5229	45.1119	43.1371	71.0673	42.3487	47.8423	31.8169
Ccdc14	Ccdc14	56.3509	61.2327	56.7892	79.7815	80.665	35.5224	27.4582	45.5883	74.7572	43.4849	90.2627
Ccdc141	Ccdc141	2369.67	2040.66	1685.3	2215.4	2159.2	1719.45	2354.8	1529.74	1651.6	1737.43	1332.5
Ccdc146	Ccdc146	99.4015	134.667	64.7591	143.658	202.749	55.6604	110.753	99.7311	62.4644	87.0591	87.0748
Ccdc149	Ccdc149	125.759	127.241	55.9037	58.4892	110.669	55.6604	49.0167	59.3894	62.4644	73.9868	42.4434
Ccdc15	Ccdc15	103.794	137.967	111.693	82.9754	109.634	84.4291	113.692	132.642	154.102	112.114	90.2627
Ccdc157	Ccdc157	296.205	209.752	359.645	370.421	355.872	290.604	363.575	277.023	251.328	242.837	232.658
Ccdc159	Ccdc159	41.4149	71.1339	67.4158	27.6154	33.0729	43.194	60.7759	57.2661	37.8786	42.3955	47.7567
Ccdc163	Ccdc163	83.587	54.6318	83.3555	118.108	65.1459	77.7164	53.9164	54.0813	65.817	116.472	114.704
Ccdc166	Ccdc166	28.2361	54.6318	27.5663	45.7138	15.4846	40.3172	22.5585	45.5883	41.2312	29.3232	27.5663
Ccdc167	Ccdc167	41.4149	57.1071	29.3374	36.1323	33.0729	56.6194	28.4381	49.8348	38.9961	34.77	27.5663
Ccdc17	Ccdc17	58.108	49.6812	82.47	81.9107	79.6304	82.5112	67.6354	65.7591	57.9942	71.8081	67.947
Ccdc174	Ccdc174	107.309	104.138	115.235	119.172	141.707	114.157	90.1739	88.0533	112.753	71.8081	82.8241
Ccdc18	Ccdc18	16.8145	13.3766	15.1687	8.4523	12.3807	6.75373	19.6187	13.7395	30.0559	53.2891	70.0723
Ccdc181	Ccdc181	122.245	113.214	116.121	112.785	116.876	133.336	139.171	110.347	144.044	66.3613	156.147
Ccdc186	Ccdc186	348.041	523.291	437.573	611.024	516.236	351.019	481.167	444.759	436.838	481.406	601.398
Ccdc189	Ccdc189	287.419	218.828	281.717	195.825	200.68	250.328	294	294.009	233.447	249.373	253.911
Ccdc191	Ccdc191	69.5296	92.5866	75.3856	62.7477	65.1459	48.9477	64.6956	72.1289	66.9345	88.1484	59.4458
Ccdc25	Ccdc25	408.663	326.916	362.302	226.698	333.11	540.892	385.134	357.706	378.726	316.913	403.745
Ccdc28a	Ccdc28a	54.5937	48.8561	62.1025	80.8461	65.1459	36.4813	50.9766	41.3418	73.6397	100.131	91.3254
Ccdc28b	Ccdc28b	44.0507	50.5063	55.0181	63.8123	40.3152	29.7686	41.1773	46.6499	47.9364	60.9145	50.9446
Ccdc32	Ccdc32	93.2514	85.1607	104.609	109.591	111.703	150.597	131.331	98.6695	111.636	105.578	81.7615
Ccdc34	Ccdc34	9.78585	17.5021	7.1988	12.7108	25.8307	48.9477	29.4181	28.6023	59.1118	45.6636	37.1301
Ccdc43	Ccdc43	174.96	231.204	117.892	171.338	146.88	188.955	181.308	191.031	164.16	185.101	168.899
Ccdc47	Ccdc47	2385.48	1911.94	2204.23	2014.19	1541.54	1988.91	2222.51	2178.39	2247.24	1894.3	1916.96
Ccdc50	Ccdc50	193.41	231.204	189.621	216.052	266.895	205.257	259.702	206.955	228.977	200.352	274.101
Ccdc51	Ccdc51	36.1434	71.1339	37.3073	36.1323	41.3498	65.25	49.9967	38.1569	33.4085	48.9316	28.6289
Ccdc57	Ccdc57	218.01	223.778	189.621	124.495	161.365	106.485	162.689	174.045	154.102	145.884	93.4507
Ccdc58	Ccdc58	55.4723	66.1833	62.988	55.2954	65.1459	90.1828	88.214	65.7591	49.0539	82.7016	103.015
Ccdc59	Ccdc59	178.474	175.097	180.765	159.628	116.876	142.925	148.97	175.107	232.329	190.548	182.713
Ccdc6	Ccdc6	536.058	449.857	390.639	459.849	484.163	547.604	402.773	410.787	399.96	443.278	597.147
Ccdc61	Ccdc61	82.7084	100.838	105.494	86.1692	89.9765	66.2089	98.0134	95.4846	94.8728	121.918	72.1976
Ccdc62	Ccdc62	31.7505	28.2285	18.7109	19.0985	20.6576	17.3022	11.7793	19.0476	17.763	27.1445	28.6289
Ccdc66	Ccdc66	58.108	83.5105	55.9037	64.8769	71.3535	127.582	67.6354	60.451	62.4644	43.4849	21.1904
Ccdc68	Ccdc68	244.368	209.752	222.386	279.929	266.895	161.145	139.171	181.476	160.807	200.352	210.342
Ccdc69	Ccdc69	37.9006	54.6318	69.1868	52.1015	45.4883	56.6194	47.0569	47.7115	51.289	24.9658	37.1301
Ccdc71	Ccdc71	207.467	158.595	320.681	193.695	177.918	243.616	185.227	208.017	280.383	239.569	203.966
Ccdc71l	Ccdc71l	32.6291	52.9816	46.1627	95.7507	43.419	35.5224	36.2776	19.0476	71.4046	46.7529	33.9422
Ccdc77	Ccdc77	62.501	67.8335	65.6447	49.9723	55.8344	93.0597	81.3545	61.5126	76.9923	68.54	89.2001
Ccdc78	Ccdc78	11.543	7.60084	16.9398	6.32307	14.4499	5.79477	10.7993	17.986	12.1753	4.26807	5.25061
Ccdc82	Ccdc82	232.068	208.101	217.958	219.246	261.722	247.451	198.946	159.182	224.507	198.173	179.525
Ccdc83	Ccdc83	28.2361	29.0536	24.9097	31.8738	19.623	19.2201	22.5585	10.5546	35.6435	21.6977	16.9398
Ccdc84	Ccdc84	262.818	251.007	194.934	137.271	161.365	250.328	199.926	181.476	184.276	195.995	166.774
Ccdc85b	Ccdc85b	91.4943	109.089	149.771	163.886	149.984	59.4963	114.672	107.163	93.7553	67.4507	21.1904
Ccdc85c	Ccdc85c	44.9293	38.9548	29.3374	38.2615	36.1768	41.2761	33.3378	23.2941	51.289	40.2168	41.3807
Ccdc86	Ccdc86	80.9512	67.8335	45.2772	65.9415	64.1113	100.731	83.3144	63.6359	30.0559	52.1997	38.1928
Ccdc88c	Ccdc88c	293.569	413.552	384.44	501.369	458.298	370.198	356.716	360.891	358.611	410.598	411.183
Ccdc9	Ccdc9	19.4503	21.6276	30.2229	9.51692	31.0037	11.5485	24.5184	17.986	17.763	11.8936	29.6916
Ccdc90b	Ccdc90b	105.552	163.546	148.886	163.886	111.703	139.09	95.0736	128.395	126.164	129.544	156.147
Ccdc91	Ccdc91	337.498	431.705	389.754	340.612	555.551	293.481	457.649	393.801	463.659	399.704	416.497
Ccdc93	Ccdc93	110.823	100.838	97.5242	117.043	108.6	64.291	114.672	106.101	154.102	102.31	105.14
Ccdc97	Ccdc97	250.518	279.885	305.627	287.381	291.726	260.877	237.164	174.045	273.678	245.016	222.031
Ccdc9b	Ccdc9b	40.5363	34.0042	44.3916	35.0677	37.2114	25.9328	67.6354	17.986	32.2909	39.1274	44.5687
Cchcr1	Cchcr1	60.7438	83.5105	79.8134	49.9723	71.3535	78.6753	62.7358	74.2521	81.4624	80.5229	82.8241
Cckar	Cckar	181.989	251.007	206.446	296.963	193.438	139.09	45.097	67.8824	99.343	58.7358	97.7013
Ccl25	Ccl25	41.4149	38.1297	16.9398	18.0338	20.6576	26.8918	46.0769	33.9104	51.289	31.5019	19.0651
Ccl27a	Ccl27a	46.6864	52.1565	41.735	30.8092	49.6267	29.7686	35.2977	36.0336	47.9364	53.2891	36.0675
Ccm2	Ccm2	252.275	142.918	277.29	186.243	181.022	207.175	229.324	189.969	241.27	178.565	144.458
Ccn1	Ccn1	4280.59	3984.61	533.212	3898.56	6383.51	1451.9	2707.58	2675.23	604.468	1377.95	2283.57
Ccnb2	Ccnb2	85.3442	118.99	52.3615	44.6492	40.3152	220.601	133.291	111.409	301.617	228.675	322.983
Ccnc	Ccnc	327.834	245.231	188.735	280.994	220.338	334.716	279.301	274.899	298.264	249.373	263.475
Ccnd1	Ccnd1	350.677	516.691	356.103	242.668	219.303	283.892	596.799	595.51	540.769	285.322	363.364
Ccnd2	Ccnd2	364.734	502.664	497.79	720.68	582.451	362.526	142.11	107.163	93.7553	125.186	93.4507
Ccnd3	Ccnd3	1737.08	2045.61	1647.23	1283.86	1272.54	1815.34	1979.48	1974.56	1756.65	1423.7	1467.46
Ccndbp1	Ccndbp1	331.348	260.908	345.476	296.963	293.795	306.907	363.575	403.356	336.26	393.168	355.926
Ccne2	Ccne2	46.6864	56.282	16.0542	36.1323	35.1422	53.7425	74.495	50.8964	64.6994	23.8765	33.9422
Ccnf	Ccnf	49.3222	101.663	90.4399	87.2338	31.0037	214.847	110.753	126.272	322.85	140.437	169.962
Ccng1	Ccng1	636.217	629.73	629.736	647.221	526.582	741.313	795.726	766.432	713.986	684.026	607.774
Ccng2	Ccng2	100.28	102.488	52.3615	104.268	92.0458	35.5224	91.1538	115.656	54.6416	107.757	199.716
Ccnh	Ccnh	254.911	214.702	178.994	250.12	291.726	234.985	238.144	246.235	203.274	247.194	281.54
Ccni	Ccni	188.139	183.348	171.024	238.409	246.203	189.914	242.064	177.23	192.098	246.105	191.215
Ccnj	Ccnj	565.93	745.245	764.338	523.726	652.805	707.75	746.729	597.633	703.929	544.588	493.008
Ccnk	Ccnk	95.8872	68.6586	81.5845	90.4277	83.7689	90.1828	93.1137	92.2998	74.7572	66.3613	86.0121
Ccnl1	Ccnl1	1556.97	1336.02	751.055	1742.71	1835.37	756.656	1048.55	1105.09	674.873	959.633	948.885
Ccnl2	Ccnl2	1735.33	1487.01	1852.67	1680.96	1397.72	1557.38	1905.99	1431.01	1914.22	1873.6	1119.97
Ccno	Ccno	29.1147	54.6318	28.4518	58.4892	49.6267	24.9739	22.5585	24.3558	13.2929	33.6807	24.3783
Ccnq	Ccnq	143.331	166.846	152.428	147.917	135.499	138.131	111.732	172.983	109.401	109.936	147.646
Ccnt1	Ccnt1	522.001	505.139	448.199	574.827	507.959	499.657	390.033	413.972	416.723	461.797	390.993
Ccnt2	Ccnt2	753.069	760.922	923.736	902.729	715.916	958.037	898.619	800.404	1231.4	1137.2	1004.14
Ccny	Ccny	165.295	208.101	218.844	147.917	132.396	128.541	292.04	233.496	213.331	142.616	96.6386
Ccp110	Ccp110	828.627	887.163	781.164	806.914	794.547	729.806	785.926	713.351	732.985	956.365	675.784
Ccpg1	Ccpg1	68.651	71.1339	65.6447	79.7815	65.1459	41.2761	52.9365	42.4034	74.7572	54.3784	74.3229
Ccpg1os	Ccpg1os	62.501	66.1833	70.0724	39.3261	62.042	48.9477	56.8562	59.3894	49.0539	53.2891	60.5085
Ccr9	Ccr9	29.1147	13.3766	12.5121	24.4215	20.6576	21.1381	18.6388	11.6163	18.8805	10.8042	25.441
Ccrl2	Ccrl2	94.13	71.959	17.8253	35.0677	181.022	339.511	56.8562	72.1289	21.1156	27.1445	37.1301
Ccs	Ccs	201.317	237.805	259.579	261.831	280.345	196.627	276.361	281.269	261.385	302.751	234.783
Ccser1	Ccser1	104.673	103.313	81.5845	117.043	121.015	118.951	77.4348	140.073	147.397	124.097	121.08
Ccser2	Ccser2	385.82	467.184	397.723	600.378	409.671	509.246	397.873	375.754	581	538.052	522.762
Cct2	Cct2	972.715	1089.31	1008.75	955.96	1103.9	1213.12	1272.95	984.065	1060.42	1062.03	1003.08
Cct3	Cct3	1524.47	1516.72	1129.18	1258.31	1254.95	1860.41	1694.32	1458.61	1251.52	1369.23	1264.49
Cct4	Cct4	1527.98	1360.77	1770.32	1688.41	1398.76	1625.47	1754.1	1691.11	1915.34	2323.51	2428.1
Cct5	Cct5	1860.96	2050.56	1981.08	1844.91	1919.17	1912.2	2249.95	1897.06	1960.04	2173.17	2334.58
Cct6a	Cct6a	909.457	930.068	752.826	847.369	913.527	1033.79	975.053	723.967	707.281	689.473	671.533
Cct7	Cct7	2108.73	2176.8	1865.95	1712.9	1826.05	2411.81	2470.43	2213.43	1866.16	1725.45	2157.12
Cct8	Cct8	1322.39	1433.38	1102.62	1281.73	1178.39	1471.08	1385.65	1187.9	1106.24	1141.55	1004.14
Ccz1	Ccz1	657.303	703.989	678.441	481.141	487.267	394.172	750.649	809.958	876.029	826.731	948.885
Cd14	Cd14	1207.3	1034.03	723.603	293.769	417.948	2945.95	889.799	1130.57	509.478	637.183	457.94
Cd151	Cd151	400.756	373.947	542.067	376.809	379.668	430.612	587	477.67	464.776	419.312	448.376
Cd164	Cd164	1724.78	1601.7	1582.58	1748.03	1683.28	1859.45	1986.34	1978.81	2099.73	1978.18	1965.84
Cd164l2	Cd164l2	138.938	114.864	77.1567	31.8738	32.0383	51.8246	221.485	251.544	123.929	161.135	159.335
Cd200	Cd200	3231.56	2823.68	3309.39	3989.05	4301.88	2979.51	2255.83	1933.16	2290.83	3035.94	2681.01
Cd24a	Cd24a	252.275	223.778	117.006	500.304	664.186	258.959	105.853	81.6835	74.7572	81.6123	93.4507
Cd276	Cd276	152.995	147.044	169.253	123.431	215.164	296.358	256.763	252.605	206.626	165.493	165.711
Cd2ap	Cd2ap	56.3509	76.0845	87.7833	88.2984	83.7689	94.9776	82.3344	40.2801	87.0501	64.1826	61.5711
Cd2bp2	Cd2bp2	289.176	295.562	308.284	263.96	291.726	294.44	245.003	261.098	309.439	316.913	256.036
Cd302	Cd302	905.064	812.903	644.79	382.132	330.006	912.007	1031.89	1355.63	610.056	669.864	573.769
Cd320	Cd320	449.078	410.252	324.223	200.083	200.68	270.466	342.017	364.076	334.025	324.539	312.357
Cd34	Cd34	29.1147	15.8519	12.5121	29.7446	36.1768	12.5075	36.2776	24.3558	46.8189	43.4849	15.8771
Cd36	Cd36	24789.4	21170.7	22597.4	24955.6	24470.6	20432.5	21218.5	16234.3	17738.5	20256.5	22586.6
Cd38	Cd38	59.8652	19.1523	17.8253	45.7138	25.8307	46.0709	44.1171	28.6023	51.289	109.936	82.8241
Cd3eap	Cd3eap	70.4082	26.5782	34.6507	45.7138	48.5921	50.8657	33.3378	40.2801	13.2929	35.8594	47.7567
Cd44	Cd44	1562.25	1680.09	1126.53	1652.22	1646.03	2730.19	2255.83	2270.75	1700.77	2062.06	1967.97
Cd46	Cd46	14.1788	10.0762	21.3675	19.0985	33.0729	21.1381	9.8194	12.6779	15.5279	19.519	25.441
Cd47	Cd47	1482.29	1647.91	1650.77	1410.55	1534.29	2044.53	1583.59	1610.42	1651.6	1623.05	1813.88
Cd55	Cd55	899.792	906.14	673.127	805.849	755.231	785.425	757.508	606.126	749.748	771.174	879.813
Cd59a	Cd59a	248.761	76.0845	155.085	143.658	139.638	118.951	57.8361	273.838	227.859	299.483	243.284
Cd63	Cd63	4596.88	4049.79	4058.56	2693.41	2981.71	3790.79	5746.35	6852.73	4190.63	4612.24	4181.47
Cd63-ps	Cd63-ps	32.6291	25.7531	26.6808	8.4523	16.5192	18.2612	46.0769	36.0336	23.3507	32.5913	25.441
Cd68	Cd68	194.289	130.541	101.952	104.268	143.776	179.366	228.344	199.524	142.927	138.259	203.966
Cd74	Cd74	29620.7	27722.9	29161.1	25069.5	26150.8	39325.8	28372	30717	29579.9	29718.6	29833.9
Cd79b	Cd79b	175.838	175.922	185.193	174.532	175.849	289.645	167.589	210.14	243.505	319.092	230.533
Cd81	Cd81	4571.4	4609.21	5810.16	5002.56	4816.08	4430.41	5181.91	5817.64	5215.41	5582.86	5249.43
Cd82	Cd82	958.658	800.527	1114.13	948.507	940.427	862.142	1163.2	1278.14	1241.46	1067.48	1081.72
Cd83	Cd83	478.072	738.644	411.892	584.409	1526.02	1377.1	312.619	514.827	296.029	538.052	411.183
Cd9	Cd9	3789.46	3388.06	3756.59	3982.66	3782.5	3010.2	3894.27	3885.49	3636.34	3404.15	3927.5
Cd99l2	Cd99l2	476.314	476.26	519.928	501.369	497.613	427.735	512.525	692.118	683.813	670.953	796.926
Cdadc1	Cdadc1	529.908	387.149	385.326	456.655	459.333	390.336	388.074	353.46	461.424	553.303	579.082
Cdan1	Cdan1	15.9359	41.4301	37.3073	57.4246	26.8653	28.8097	32.3579	33.9104	55.7592	17.3403	20.1277
Cdc123	Cdc123	673.118	486.987	465.025	546.083	451.056	609.936	569.361	678.317	536.299	585.984	563.143
Cdc14a	Cdc14a	242.611	328.567	381.784	446.009	334.145	288.686	317.518	342.843	353.023	443.278	383.554
Cdc14b	Cdc14b	42.2935	29.8787	40.8495	34.0031	27.8999	16.3433	20.5987	19.0476	31.1734	55.4678	14.8145
Cdc16	Cdc16	391.97	416.028	511.073	451.332	355.872	417.186	519.385	459.622	439.073	326.717	152.959
Cdc20	Cdc20	183.746	397.05	199.362	81.9107	108.6	769.123	377.294	336.474	1019.07	688.383	1082.78
Cdc23	Cdc23	528.151	574.448	604.941	720.68	601.074	516.918	480.187	536.059	729.632	545.678	501.509
Cdc25a	Cdc25a	109.066	104.963	111.693	119.172	74.4574	173.612	111.732	157.059	132.869	137.169	104.077
Cdc25b	Cdc25b	529.03	528.242	785.591	339.548	403.464	580.209	695.773	657.084	1036.95	856.144	1112.53
Cdc26	Cdc26	300.597	257.608	390.639	279.929	312.418	218.683	262.642	274.899	319.497	353.951	315.545
Cdc27	Cdc27	141.574	226.254	132.946	126.625	182.057	194.709	237.164	218.633	256.915	150.242	206.092
Cdc34	Cdc34	54.5937	37.3046	56.7892	64.8769	56.869	72.9216	65.6756	40.2801	60.2293	29.3232	49.882
Cdc37	Cdc37	1032.46	968.848	948.531	860.144	992.157	924.474	949.575	927.799	935.258	935.667	907.442
Cdc37l1	Cdc37l1	329.591	463.059	356.103	422.588	338.283	382.664	400.813	326.919	415.605	345.236	381.429
Cdc40	Cdc40	163.538	265.034	190.506	247.991	314.487	309.783	260.682	271.714	360.846	229.765	295.354
Cdc42	Cdc42	3373.89	3229.64	3050.81	3367.31	3212.43	3730.38	3974.63	3435.36	3174.8	2918.29	3137.95
Cdc42bpa	Cdc42bpa	718.804	699.039	727.146	884.63	881.454	566.783	616.398	336.474	506.125	505.371	547.203
Cdc42bpb	Cdc42bpb	131.031	245.231	186.079	218.181	279.31	161.145	212.666	166.614	264.738	168.761	226.282
Cdc42bpg	Cdc42bpg	54.5937	85.1607	103.723	147.917	76.5266	69.0858	82.3344	128.395	144.044	108.846	91.3254
Cdc42ep1	Cdc42ep1	458.743	388.799	457.055	417.264	504.856	412.392	371.415	323.734	247.975	334.343	239.034
Cdc42ep3	Cdc42ep3	665.21	651.183	897.17	898.47	802.823	767.205	726.15	577.463	648.052	808.212	623.714
Cdc42ep4	Cdc42ep4	1274.07	980.399	1503.77	1245.53	1307.71	1177.64	1380.75	1099.78	1229.17	1301.69	1300.62
Cdc42se1	Cdc42se1	1367.2	1380.58	1293.01	1412.68	1339.79	1443.27	1112.24	1433.13	1498.5	1474.9	1253.87
Cdc42se2	Cdc42se2	806.662	778.249	553.579	656.803	727.297	921.597	810.425	906.566	751.983	808.212	852.184
Cdc5l	Cdc5l	329.591	189.124	223.271	337.418	296.899	286.769	250.883	336.474	262.503	294.037	265.6
Cdc6	Cdc6	54.5937	52.1565	19.5964	25.4861	43.419	66.2089	74.495	58.3278	50.1715	39.1274	40.3181
Cdc73	Cdc73	101.159	71.959	64.7591	68.0707	73.4228	71.9627	69.5953	64.6975	56.8767	78.3442	71.135
Cdca4	Cdca4	239.975	160.245	199.362	202.212	184.126	315.537	161.709	170.86	298.264	162.225	241.159
Cdca7	Cdca7	175.838	232.029	189.621	329.966	217.234	272.384	141.13	132.642	234.565	148.063	219.906
Cdcp1	Cdcp1	671.36	795.576	769.652	724.938	664.186	809.399	782.007	660.269	736.337	719.974	878.75
Cdh1	Cdh1	6204.69	6004.46	6631.06	6032.04	6957.72	6140.23	5902.16	5087.25	6074.8	5941.25	5683
Cdh16	Cdh16	558.023	647.057	940.562	1062.42	1006.64	719.257	863.341	790.849	824.622	962.901	987.14
Cdh4	Cdh4	14.1788	13.3766	33.7651	21.2277	9.27689	10.5895	43.1371	30.7255	55.7592	51.1103	52.0073
Cdip1	Cdip1	635.338	854.158	924.622	914.44	842.139	506.369	863.341	783.418	722.927	875.752	790.55
Cdipt	Cdipt	618.645	695.738	723.603	573.763	681.774	678.022	713.411	700.611	766.511	640.452	644.967
Cdk10	Cdk10	183.746	175.922	255.151	236.28	208.957	169.776	241.084	243.051	205.509	204.709	197.59
Cdk11b	Cdk11b	292.69	396.225	403.037	398.101	374.495	302.112	279.301	300.378	348.553	259.177	279.415
Cdk12	Cdk12	214.496	137.967	135.603	202.212	188.265	120.869	76.4548	114.594	167.513	161.135	116.829
Cdk13	Cdk13	123.123	71.1339	78.0423	103.203	95.1496	86.347	96.0535	57.2661	69.1696	63.0932	61.5711
Cdk14	Cdk14	225.039	170.972	187.85	268.218	204.818	117.993	249.903	179.353	179.805	233.033	243.284
Cdk16	Cdk16	488.615	408.602	491.591	269.283	366.218	449.791	420.411	491.471	465.894	334.343	277.289
Cdk17	Cdk17	45.8078	38.9548	56.7892	85.1046	74.4574	34.5634	72.5351	49.8348	60.2293	79.4336	96.6386
Cdk18	Cdk18	75.6797	82.6854	69.1868	46.7784	56.869	76.7574	68.6154	30.7255	87.0501	100.131	115.766
Cdk19	Cdk19	132.788	133.842	166.597	179.855	191.368	139.09	131.331	131.58	175.335	161.135	125.33
Cdk2	Cdk2	426.235	392.925	411.007	418.329	375.529	394.172	443.93	308.871	386.549	382.274	467.504
Cdk20	Cdk20	37.022	43.9055	27.5663	31.8738	31.0037	30.7276	38.2375	10.5546	28.9383	50.021	32.8795
Cdk2ap2	Cdk2ap2	1265.28	1237.01	1283.27	1119.91	1027.33	1240.93	1234.74	1071.12	971.019	989.045	990.328
Cdk4	Cdk4	885.735	1063.74	1041.51	988.963	933.184	1042.43	1016.21	1147.56	1009.02	967.258	1196.48
Cdk5	Cdk5	197.803	185.823	290.573	164.951	261.722	187.996	289.1	266.406	208.861	259.177	212.468
Cdk5rap1	Cdk5rap1	185.503	102.488	72.729	109.591	50.6613	76.7574	104.873	130.518	111.636	172.029	140.207
Cdk5rap2	Cdk5rap2	91.4943	55.4569	73.6146	31.8738	56.869	96.8955	70.5752	55.1429	95.9904	71.8081	79.6362
Cdk5rap3	Cdk5rap3	871.678	752.67	820.128	677.03	611.42	753.78	615.418	676.194	477.069	571.822	593.959
Cdk6	Cdk6	95.8872	114.039	56.7892	67.0061	93.0804	124.705	74.495	74.2521	89.2852	104.489	141.27
Cdk7	Cdk7	255.79	281.536	287.916	239.474	241.03	282.933	284.201	247.297	183.158	252.641	217.781
Cdk8	Cdk8	152.117	199.85	115.235	205.406	217.234	189.914	156.809	154.936	182.04	205.799	227.345
Cdk9	Cdk9	41.4149	52.1565	67.4158	49.9723	50.6613	54.7015	64.6956	84.8684	87.0501	67.4507	80.6988
Cdkal1	Cdkal1	145.967	188.299	102.837	160.692	194.472	142.925	170.528	146.443	114.988	123.008	104.077
Cdkl2	Cdkl2	98.5229	109.914	113.464	110.655	87.9073	87.3059	89.194	130.518	136.222	133.901	123.205
Cdkl5	Cdkl5	80.0727	43.9055	69.1868	122.366	117.911	84.4291	89.194	46.6499	70.2871	72.8974	75.3856
Cdkn1a	Cdkn1a	1403.22	1058.78	571.29	867.597	852.485	455.545	1121.06	1056.26	557.532	524.98	636.465
Cdkn1b	Cdkn1b	166.174	198.2	155.085	191.566	207.922	169.776	198.946	171.922	236.8	267.892	331.485
Cdkn2aip	Cdkn2aip	485.1	428.404	352.561	466.237	416.914	334.716	381.214	423.527	338.495	425.849	420.747
Cdkn2aipnl	Cdkn2aipnl	257.547	277.41	325.109	310.803	275.172	312.66	287.14	292.947	332.908	318.002	381.429
Cdkn2b	Cdkn2b	110.823	53.8067	98.4098	57.4246	61.0074	58.5373	117.612	93.3614	74.7572	56.5571	67.947
Cdkn2c	Cdkn2c	8.02868	10.9013	8.96989	18.0338	14.4499	19.2201	34.3177	45.5883	45.7013	70.7187	58.3832
Cdkn2d	Cdkn2d	109.066	128.066	72.729	85.1046	64.1113	137.172	113.692	125.21	204.391	178.565	186.964
Cdo1	Cdo1	27.3576	21.6276	29.3374	43.5846	49.6267	28.8097	29.4181	17.986	47.9364	48.9316	64.7591
Cdpf1	Cdpf1	412.178	449.857	530.555	333.16	327.937	364.444	462.548	447.944	417.84	471.601	538.702
Cds1	Cds1	211.86	178.398	202.018	181.985	206.888	134.295	205.806	248.359	296.029	278.786	380.367
Cds2	Cds2	579.988	535.668	662.501	607.831	529.686	595.552	612.478	712.289	651.405	626.29	614.15
Cdt1	Cdt1	106.43	67.8335	86.8977	73.3938	57.9036	133.336	98.0134	113.532	119.459	93.5952	67.947
Cdv3	Cdv3	466.65	413.552	399.495	524.791	491.406	296.358	392.973	425.65	460.306	445.457	489.82
Cdyl	Cdyl	31.7505	46.3808	21.3675	47.8431	42.3844	11.5485	29.4181	22.2325	24.4682	22.7871	23.3157
Cdyl2	Cdyl2	65.1367	48.8561	93.0965	85.1046	97.2188	47.9888	91.1538	39.2185	57.9942	52.1997	60.5085
Ceacam1	Ceacam1	1307.46	904.49	615.567	641.898	914.561	1659.99	1156.34	1402.35	558.649	776.621	660.906
Cebpa	Cebpa	459.621	431.705	542.953	406.618	401.394	309.783	378.274	320.549	364.198	430.206	488.757
Cebpd	Cebpd	268.968	343.419	317.139	279.929	375.529	161.145	221.485	333.289	158.572	125.186	90.2627
Cebpg	Cebpg	347.162	212.227	249.838	235.215	325.868	352.936	337.117	239.866	273.678	350.683	301.73
Cebpz	Cebpz	290.933	258.433	181.651	253.314	274.137	223.478	208.746	193.154	207.744	129.544	200.778
Cebpzos	Cebpzos	117.852	94.2368	122.319	108.526	110.669	94.9776	134.271	105.039	119.459	142.616	122.142
Cecr2	Cecr2	224.161	207.276	255.151	306.544	209.991	291.563	317.518	235.619	263.62	239.569	212.468
Cela1	Cela1	48.4436	49.6812	63.8736	76.5877	33.0729	54.7015	75.4749	64.6975	53.5241	84.8804	82.8241
Celf1	Celf1	308.505	343.419	404.808	399.166	312.418	407.597	447.849	391.678	516.183	329.985	342.111
Celf2	Celf2	199.56	190.774	176.338	257.572	312.418	189.914	270.482	167.675	208.861	226.497	188.027
Celsr1	Celsr1	160.902	194.9	213.53	224.569	284.483	231.149	199.926	270.653	264.738	144.795	189.089
Celsr2	Celsr2	44.9293	52.9816	33.7651	31.8738	44.4537	31.6866	99.9732	84.8684	97.1079	109.936	73.2603
Cemip2	Cemip2	272.483	288.962	137.374	216.052	175.849	132.377	280.281	236.681	217.802	184.012	162.523
Cenpb	Cenpb	501.793	456.458	530.555	516.274	474.852	437.324	376.314	429.897	555.297	433.474	483.444
Cenpc1	Cenpc1	95.0086	67.8335	54.1326	65.9415	44.4537	100.731	65.6756	89.1149	84.815	63.0932	82.8241
Cenpj	Cenpj	102.916	43.9055	33.7651	25.4861	51.6959	144.843	61.7558	38.1569	50.1715	21.6977	50.9446
Cenpl	Cenpl	43.1721	46.3808	15.1687	24.4215	19.623	33.6045	48.0368	57.2661	57.9942	47.8423	69.0097
Cenpo	Cenpo	48.4436	20.8025	62.988	46.7784	51.6959	39.3582	69.5953	45.5883	71.4046	53.2891	77.5109
Cenpt	Cenpt	90.6157	65.3582	44.3916	39.3261	54.7998	87.3059	48.0368	67.8824	55.7592	55.4678	78.5735
Cenpu	Cenpu	31.7505	44.7306	30.2229	42.52	22.7268	49.9067	41.1773	50.8964	73.6397	62.0039	56.2579
Cenpx	Cenpx	288.297	269.159	312.711	190.501	216.199	211.011	262.642	299.317	239.035	298.394	265.6
Cep104	Cep104	463.136	519.991	472.995	543.954	448.987	479.519	486.067	360.891	554.179	319.092	367.615
Cep112	Cep112	18.5717	32.354	21.3675	67.0061	29.9691	19.2201	21.5786	41.3418	26.7033	39.1274	36.0675
Cep120	Cep120	329.591	371.472	307.398	448.138	318.626	224.437	279.301	302.502	353.023	272.249	265.6
Cep131	Cep131	22.086	19.9774	52.3615	25.4861	43.419	31.6866	41.1773	55.1429	24.4682	33.6807	20.1277
Cep135	Cep135	68.651	107.439	76.2712	63.8123	69.2843	47.9888	98.9933	75.3138	49.0539	64.1826	55.1952
Cep152	Cep152	37.022	65.3582	41.735	29.7446	67.2151	42.2351	72.5351	27.5406	61.3468	38.0381	58.3832
Cep162	Cep162	119.609	109.089	101.066	115.978	125.153	165.94	124.472	103.978	82.58	97.9526	110.453
Cep164	Cep164	158.267	161.895	189.621	175.597	197.576	113.198	159.749	135.826	132.869	118.65	64.7591
Cep170	Cep170	52.8365	21.6276	75.3856	44.6492	63.0767	17.3022	20.5987	21.1709	44.5838	16.251	47.7567
Cep170b	Cep170b	516.729	625.604	634.164	745.166	630.043	666.515	587.98	677.255	637.994	693.83	649.217
Cep19	Cep19	162.66	216.352	165.711	139.4	115.842	188.955	147.01	170.86	177.57	205.799	183.776
Cep192	Cep192	31.7505	52.1565	55.0181	42.52	43.419	51.8246	50.9766	40.2801	62.4644	48.9316	47.7567
Cep250	Cep250	85.3442	88.4611	169.253	96.8153	118.946	61.4142	93.1137	108.224	113.871	82.7016	118.954
Cep290	Cep290	100.28	62.8829	66.5302	78.7169	74.4574	47.0298	59.796	73.1905	69.1696	87.0591	40.3181
Cep295	Cep295	93.2514	55.4569	76.2712	88.2984	78.5958	76.7574	82.3344	73.1905	109.401	52.1997	95.576
Cep350	Cep350	212.739	291.437	231.241	223.505	273.103	184.16	209.726	159.182	196.568	299.483	189.089
Cep44	Cep44	75.6797	76.0845	72.729	88.2984	54.7998	96.8955	98.0134	99.7311	78.1098	176.386	65.8217
Cep57	Cep57	256.668	307.114	237.44	290.575	256.549	225.395	240.104	283.392	356.376	361.577	375.053
Cep57l1	Cep57l1	76.5583	92.5866	79.8134	60.6184	55.8344	113.198	62.7358	81.6835	89.2852	57.6465	89.2001
Cep63	Cep63	408.663	293.912	354.332	191.566	264.826	168.817	314.579	280.207	350.788	207.977	266.663
Cep68	Cep68	127.516	206.451	178.994	152.175	170.676	109.362	179.348	181.476	165.277	162.225	87.0748
Cep70	Cep70	91.4943	180.873	172.795	123.431	92.0458	119.91	124.472	122.025	169.748	195.995	259.224
Cep72	Cep72	44.0507	19.1523	14.2832	31.8738	21.6922	26.8918	15.699	49.8348	24.4682	27.1445	64.7591
Cep76	Cep76	59.8652	70.3088	67.4158	76.5877	61.0074	100.731	49.9967	68.944	89.2852	71.8081	101.952
Cep83os	Cep83os	46.6864	125.591	45.2772	72.3292	70.3189	60.4552	73.515	78.4986	97.1079	91.4165	81.7615
Cep85	Cep85	890.128	347.544	426.061	278.865	451.056	980.093	838.843	712.289	501.655	648.077	456.877
Cep89	Cep89	226.796	246.056	204.675	229.892	231.718	211.011	255.783	181.476	226.742	278.786	302.793
Cep95	Cep95	170.567	146.218	148.886	140.465	61.0074	157.31	126.431	57.2661	85.9326	123.008	159.335
Cept1	Cept1	1204.66	1138.82	996.351	993.221	918.7	1402.99	1206.32	1378.99	1253.76	1250.49	1570.54
Cercam	Cercam	39.6577	33.1791	82.47	54.2307	91.0112	90.1828	29.4181	51.958	22.2331	43.4849	43.5061
Cers2	Cers2	5102.06	4324.55	5294.78	4574.59	4382.58	4536.86	5298.52	5527.82	5046.66	5833.41	5385.45
Cers4	Cers4	477.193	401.176	501.332	536.501	641.424	329.922	338.097	350.275	481.539	454.172	549.328
Cers5	Cers5	1110.65	1115.72	1125.64	1053.9	1118.38	928.309	1148.5	1293	1174.41	1235.24	1370.76
Cers6	Cers6	34.3862	72.7841	39.9639	106.397	66.1805	24.0149	45.097	28.6023	73.6397	48.9316	50.9446
Ces1d	Ces1d	5721.47	6058.92	7115.46	7696.04	6930.82	4954	4205.89	3744.29	6210.02	7019.72	7373.67
Ces1e	Ces1e	116.095	136.317	192.277	212.858	194.472	100.731	68.6154	81.6835	139.574	146.974	146.583
Cetn2	Cetn2	311.141	256.782	212.645	220.311	237.926	262.795	227.365	326.919	281.501	236.301	254.974
Cetn3	Cetn3	577.352	486.162	442.886	486.464	485.198	507.328	485.087	525.443	414.487	389.9	472.817
Cfap126	Cfap126	44.0507	38.1297	54.1326	72.3292	54.7998	34.5634	36.2776	39.2185	49.0539	65.272	65.8217
Cfap20	Cfap20	967.444	1015.88	1184.09	1240.21	1330.48	1172.84	834.923	1043.52	1380.04	1593.64	1584.35
Cfap298	Cfap298	133.666	154.469	148	101.074	116.876	152.515	130.351	128.395	112.753	142.616	137.019
Cfap300	Cfap300	7.1501	15.0268	11.6265	16.9692	16.5192	9.63059	24.5184	16.9244	8.82274	22.7871	38.1928
Cfap36	Cfap36	244.368	264.208	233.898	202.212	154.122	258.959	287.14	305.686	319.497	255.909	218.844
Cfap410	Cfap410	172.324	149.519	184.307	151.111	185.161	141.007	151.91	193.154	117.224	214.514	219.906
Cfap45	Cfap45	22.086	52.9816	52.3615	34.0031	38.246	41.2761	44.1171	32.8488	43.4663	14.0723	41.3807
Cfap69	Cfap69	66.0153	76.0845	59.4459	61.6831	57.9036	143.884	57.8361	56.2045	56.8767	64.1826	42.4434
Cfap97	Cfap97	252.275	204.801	308.284	261.831	294.83	272.384	347.896	172.983	273.678	212.335	253.911
Cfdp1	Cfdp1	543.966	545.569	518.157	418.329	519.34	572.537	504.686	570.031	505.008	494.478	518.511
Cfl1	Cfl1	2173.74	2246.94	1810.17	1664.99	1926.41	2088.64	2216.63	2273.94	1407.97	1706.93	1650.23
Cfl2	Cfl2	448.2	505.139	477.422	556.729	608.317	621.444	615.418	635.852	639.112	840.893	814.991
Cflar	Cflar	582.623	523.291	590.772	431.104	579.348	592.675	468.428	461.745	434.603	584.894	513.198
Cftr	Cftr	392.849	361.571	318.91	530.114	469.679	646.377	361.615	359.829	397.724	541.32	570.581
Cggbp1	Cggbp1	920	693.263	664.272	794.138	749.024	733.642	701.652	737.768	705.046	703.634	547.203
Cgn	Cgn	799.634	867.36	676.67	721.744	824.55	695.283	728.11	950.093	979.96	750.476	769.297
Cgnl1	Cgnl1	796.998	1034.03	906.025	1060.29	1042.85	1016.53	1019.15	734.583	1032.48	897.539	847.933
Cgrrf1	Cgrrf1	301.476	284.011	256.922	313.997	287.587	293.481	245.003	269.591	306.087	290.768	259.224
Chac2	Chac2	51.9579	44.7306	39.9639	44.6492	38.246	77.7164	57.8361	60.451	74.7572	44.5742	79.6362
Chaf1a	Chaf1a	62.501	65.3582	33.7651	23.3569	18.5884	67.1679	54.8963	48.7731	73.6397	43.4849	32.8795
Chaf1b	Chaf1b	177.596	97.5373	86.0122	57.4246	61.0074	71.0037	127.411	139.011	146.279	193.816	164.648
Champ1	Champ1	262.818	135.492	282.603	208.6	204.818	199.504	183.268	197.401	194.333	214.514	214.593
Chchd1	Chchd1	273.361	251.832	243.639	207.535	170.676	264.713	299.88	302.502	195.451	279.875	253.911
Chchd10	Chchd10	2555.93	2472.19	3241.2	2694.48	2565.8	1695.47	2562.54	3020.26	2935.64	3118.73	3659.71
Chchd2	Chchd2	1871.51	1897.92	1642.8	1622.41	1784.67	1823.01	2456.71	2280.31	1705.24	1998.88	2174.12
Chchd3	Chchd3	502.672	571.147	593.429	614.218	542.102	482.395	566.421	582.771	549.709	668.775	702.35
Chchd4	Chchd4	407.785	335.993	476.537	335.289	435.537	368.28	349.856	393.801	358.611	399.704	339.986
Chchd5	Chchd5	73.044	56.282	88.6688	59.5538	56.869	81.5522	84.2943	94.423	125.046	97.9526	200.778
Chchd6	Chchd6	104.673	133.017	167.482	96.8153	136.534	133.336	108.793	151.751	116.106	105.578	121.08
Chchd7	Chchd7	116.095	112.389	163.94	171.338	105.496	80.5933	93.1137	66.8208	101.578	121.918	118.954
Chd1	Chd1	265.454	245.231	171.024	232.021	322.764	132.377	233.244	178.291	201.039	206.888	240.097
Chd1l	Chd1l	228.554	265.859	163.054	184.114	177.918	174.571	210.706	214.387	194.333	215.603	201.841
Chd2	Chd2	297.083	345.894	326.88	365.098	459.333	222.519	301.839	273.838	290.441	352.862	342.111
Chd3	Chd3	823.356	776.599	938.79	869.726	868.004	628.157	1006.41	901.258	909.555	867.037	995.642
Chd4	Chd4	500.036	571.147	516.386	604.637	551.413	489.108	469.408	578.524	598.881	416.044	484.506
Chd6	Chd6	487.736	335.167	326.88	489.658	524.513	307.866	411.592	380	455.836	462.887	477.068
Chd7	Chd7	103.794	175.097	188.735	349.129	310.349	175.53	123.492	139.011	130.634	164.403	121.08
Chd8	Chd8	192.532	227.079	215.302	204.341	221.372	222.519	257.742	249.42	176.453	190.548	222.031
Chd9	Chd9	116.973	163.546	112.578	158.563	131.361	154.433	142.11	112.471	245.74	78.3442	105.14
Chek2	Chek2	45.8078	70.3088	67.4158	30.8092	50.6613	76.7574	70.5752	59.3894	107.166	106.667	82.8241
Cherp	Cherp	240.854	269.984	361.416	298.028	289.656	281.974	217.565	248.359	199.921	204.709	281.54
Chfr	Chfr	241.732	246.881	258.693	288.446	218.268	296.358	331.237	308.871	315.027	308.198	319.795
Chia1	Chia1	9213.84	7092.78	6632.83	6923.13	11811.1	5886.11	5902.16	3102.01	3715.68	6008.79	5950.78
Chic2	Chic2	39.6577	47.2059	31.1085	59.5538	86.8727	45.1119	59.796	73.1905	51.289	38.0381	44.5687
Chid1	Chid1	391.97	430.88	403.037	249.055	317.591	309.783	368.475	392.74	319.497	322.36	372.928
Chil1	Chil1	170143	152548	109813	90490.1	83893.5	159088	206855	232530	105473	153611	108746
Chka	Chka	4092.57	3528.32	3160.62	4604.4	5315.8	2524.97	4378.36	3508.61	2572.45	2724.39	1456.83
Chkb	Chkb	42.2935	35.6544	47.0483	38.2615	56.869	51.8246	36.2776	46.6499	44.5838	34.77	41.3807
Chm	Chm	157.388	93.4117	123.205	157.498	96.1842	142.925	131.331	148.566	89.2852	102.31	106.202
Chmp1a	Chmp1a	746.04	864.06	978.64	804.784	709.709	742.272	799.645	920.367	787.744	840.893	953.136
Chmp1b	Chmp1b	237.339	222.953	202.018	218.181	277.241	263.754	277.341	292.947	269.208	318.002	273.039
Chmp2a	Chmp2a	1034.22	957.296	1070.74	778.169	764.543	996.395	858.441	1062.63	931.906	967.258	889.376
Chmp2b	Chmp2b	978.865	865.71	879.459	746.23	782.131	878.444	1021.11	1178.34	1109.59	1141.55	1231.55
Chmp3	Chmp3	985.015	905.315	937.019	887.824	1049.06	836.25	948.595	901.258	914.025	777.71	879.813
Chmp4b	Chmp4b	40.5363	36.4795	29.3374	23.3569	25.8307	37.4403	36.2776	26.479	31.1734	28.2339	36.0675
Chmp4c	Chmp4c	80.9512	128.066	109.036	74.4584	98.2534	90.1828	80.3746	101.854	100.46	100.131	93.4507
Chmp5	Chmp5	1073.75	1029.91	1080.48	899.535	1029.4	1065.44	1155.36	1229.3	1124.12	1356.16	1328.25
Chmp6	Chmp6	312.898	284.011	332.193	316.126	279.31	358.69	388.074	496.779	473.717	381.185	393.118
Chmp7	Chmp7	165.295	193.249	280.832	169.209	166.538	147.72	134.271	217.572	146.279	169.85	94.5133
Chordc1	Chordc1	656.424	434.18	533.212	515.209	531.755	810.358	760.448	536.059	583.235	766.817	703.412
Chp1	Chp1	2468.95	2482.92	2608.93	2428.32	2619.6	1787.53	3384.71	3371.66	3682.16	3942.29	3487.56
Chpf	Chpf	285.662	275.76	302.97	296.963	278.276	201.422	295.96	437.328	312.792	217.782	143.395
Chpf2	Chpf2	75.6797	154.469	135.603	126.625	137.569	164.981	58.8161	120.964	99.343	101.221	148.709
Chpt1	Chpt1	238.218	188.299	276.404	320.384	287.587	244.575	251.863	245.174	256.915	318.002	232.658
Chrac1	Chrac1	534.301	496.888	558.007	549.277	486.233	434.448	407.672	440.513	502.773	483.584	485.569
Chrnb1	Chrnb1	816.327	619.004	577.489	761.135	773.854	491.026	781.027	678.317	577.647	508.64	502.571
Chst12	Chst12	168.81	175.097	223.271	218.181	254.48	99.7724	119.572	132.642	196.568	132.812	211.405
Chst14	Chst14	63.3795	36.4795	96.6387	61.6831	68.2497	90.1828	60.7759	127.333	92.6378	58.7358	33.9422
Chsy1	Chsy1	1213.45	1293.11	1200.91	1443.55	1437.04	1008.86	1063.25	1021.22	1074.95	1067.48	1150.79
Chtf8	Chtf8	20.3289	16.677	22.253	20.1631	21.6922	20.1791	23.5385	14.8011	28.9383	11.8936	15.8771
Chtop	Chtop	909.457	853.333	887.429	872.92	930.081	877.485	765.348	895.95	726.279	917.148	853.246
Chuk	Chuk	134.545	118.99	116.121	177.726	159.295	134.295	111.732	135.826	93.7553	88.1484	124.268
Churc1	Churc1	245.247	251.007	262.235	278.865	289.656	274.302	225.405	249.42	255.798	224.318	297.48
Ciao1	Ciao1	235.582	259.258	250.723	196.889	244.134	164.981	218.545	265.345	306.087	290.768	244.347
Ciao2a	Ciao2a	456.986	401.176	426.061	318.255	284.483	428.694	493.906	580.647	405.547	552.214	461.128
Ciao2b	Ciao2b	126.638	158.595	187.85	133.012	130.326	161.145	161.709	183.6	177.57	190.548	141.27
Ciao3	Ciao3	262.818	264.208	222.386	243.732	205.853	275.261	227.365	241.989	230.094	206.888	178.463
Ciapin1	Ciapin1	225.039	243.581	276.404	210.729	197.576	264.713	196.987	212.263	204.391	154.599	175.275
Cib1	Cib1	536.058	458.108	531.441	409.812	342.422	478.56	571.321	784.479	484.892	599.056	591.834
Cib2	Cib2	77.4369	94.2368	122.319	101.074	122.049	91.1418	86.2542	116.717	98.2254	101.221	60.5085
Cic	Cic	122.245	181.698	179.88	160.692	182.057	161.145	242.064	158.121	225.624	162.225	159.335
Ciita	Ciita	549.237	637.156	565.091	519.467	607.282	1788.49	490.967	739.891	625.701	495.567	581.208
Cilk1	Cilk1	685.418	591.775	638.591	777.104	726.262	619.526	724.191	545.614	617.879	658.971	603.523
Cinp	Cinp	138.059	151.169	147.115	146.852	141.707	132.377	176.408	152.812	180.923	198.173	165.711
Cipc	Cipc	383.184	330.217	411.892	733.455	660.047	437.324	361.615	385.308	441.308	379.006	507.885
Cir1	Cir1	69.5296	52.1565	72.729	90.4277	77.5612	55.6604	79.3946	79.5603	92.6378	97.9526	110.453
Cirbp	Cirbp	823.356	504.314	863.519	675.966	706.605	428.694	425.311	730.337	573.177	635.005	599.273
Cisd1	Cisd1	442.928	472.96	455.284	289.511	267.93	340.47	473.328	585.956	549.709	457.44	522.762
Cisd2	Cisd2	669.603	591.775	605.826	680.224	605.213	577.332	636.977	580.647	603.351	614.307	521.699
Cisd3	Cisd3	172.324	166.021	172.795	100.009	88.9419	114.157	161.709	154.936	140.692	150.242	163.586
Cish	Cish	388.456	392.925	192.277	294.834	656.943	463.216	511.545	391.678	262.503	351.772	378.241
Cited2	Cited2	426.235	425.929	485.392	423.652	414.844	297.317	397.873	406.541	351.906	424.759	363.364
Ciz1	Ciz1	320.805	313.715	386.211	282.058	279.31	257.041	262.642	349.213	270.326	294.037	273.039
Ckap4	Ckap4	93.2514	83.5105	35.5362	34.0031	54.7998	135.254	87.2341	123.087	91.5202	59.8252	86.0121
Ckap5	Ckap5	226.796	211.402	247.181	216.052	212.061	214.847	268.522	283.392	310.557	259.177	259.224
Ckb	Ckb	14.1788	5.95063	18.7109	8.4523	14.4499	13.4664	21.5786	7.36975	13.2929	20.6084	14.8145
Cklf	Cklf	29.9933	36.4795	41.735	24.4215	41.3498	48.9477	32.3579	26.479	37.8786	38.0381	42.4434
Ckmt1	Ckmt1	437.657	395.4	341.934	269.283	310.349	563.907	597.779	610.373	490.48	701.455	733.167
Cks1b	Cks1b	149.481	95.062	60.3314	48.9077	79.6304	163.063	132.311	152.812	251.328	236.301	268.788
Clasp1	Clasp1	244.368	313.715	333.079	373.615	487.267	297.317	315.559	361.953	395.489	375.738	413.309
Clasp2	Clasp2	148.602	182.523	165.711	228.828	175.849	151.556	174.448	193.154	168.63	116.472	113.641
Clasrp	Clasrp	102.916	223.778	189.621	178.791	181.022	179.366	192.087	166.614	186.511	158.957	199.716
Clba1	Clba1	137.181	77.7347	79.8134	91.4923	97.2188	61.4142	101.933	118.84	129.516	77.2549	38.1928
Clcc1	Clcc1	439.414	453.157	363.187	340.612	302.072	360.608	292.04	378.939	363.081	336.521	450.501
Clcf1	Clcf1	44.9293	38.9548	45.2772	88.2984	73.4228	55.6604	39.2174	68.944	47.9364	56.5571	54.1326
Clcn3	Clcn3	446.443	509.265	371.157	512.015	394.152	408.556	482.147	577.463	577.647	428.027	506.822
Clcn4	Clcn4	1287.25	1172.65	1024.69	1007.06	895.938	931.186	1008.37	1029.71	1096.18	923.684	985.015
Clcn5	Clcn5	218.01	222.128	116.121	154.305	217.234	268.548	235.204	240.927	173.1	250.462	166.774
Clcn6	Clcn6	164.417	210.577	171.024	157.498	137.569	133.336	201.886	176.168	186.511	152.42	135.957
Clcn7	Clcn7	456.107	555.47	660.73	538.631	641.424	543.768	618.358	563.661	649.17	566.375	699.162
Cldn12	Cldn12	478.95	642.932	563.32	520.532	492.44	763.369	511.545	499.964	641.347	782.068	669.408
Cldn18	Cldn18	9990.51	9393.17	9642.8	9483.53	9883.6	11007.9	10908.6	11755.3	11328.3	10708.3	11655.1
Cldn23	Cldn23	39.6577	67.0084	49.7049	16.9692	36.1768	23.056	25.4983	53.0196	37.8786	28.2339	42.4434
Cldn3	Cldn3	6569.3	6137.3	7508.64	6205.58	6628.72	5983.92	5443.55	5746.52	5428.86	5771.31	6168.63
Cldn7	Cldn7	1758.17	1714.74	1463.03	1725.68	1751.56	2189.34	1690.4	1884.32	1673.95	1562.05	1648.11
Cldn8	Cldn8	22.086	21.6276	53.2471	85.1046	101.357	89.2239	38.2375	57.2661	53.5241	58.7358	48.8193
Cldnd1	Cldnd1	635.338	660.259	553.579	609.96	645.563	522.671	570.341	537.121	576.53	642.63	568.456
Clec16a	Clec16a	165.295	161.07	200.247	147.917	197.576	190.873	202.866	144.319	182.04	140.437	124.268
Clec3b	Clec3b	11.543	15.0268	11.6265	22.2923	14.4499	10.5895	5.89967	8.43138	8.82274	14.0723	14.8145
Clic1	Clic1	1908.41	1974.65	1908.46	1345.61	1235.29	2019.6	2092.18	2300.48	2265.12	2275.57	2330.33
Clic3	Clic3	1694.03	1689.99	1842.04	1613.89	1580.85	1300.38	2007.9	2469.28	2008.09	1405.18	1701.24
Clic4	Clic4	2952.17	2124.82	2733.79	3176.75	3538.33	3265.28	2655.64	2109.39	1982.39	2321.33	2342.02
Clic5	Clic5	500.915	602.501	362.302	801.59	699.362	559.112	738.89	477.67	927.435	524.98	755.482
Clic6	Clic6	137.181	146.218	169.253	95.7507	94.115	38.3992	148.97	213.325	224.507	156.778	123.205
Clint1	Clint1	228.554	247.706	205.561	163.886	165.503	223.478	159.749	198.462	132.869	182.922	150.834
Clip1	Clip1	697.718	656.133	772.308	938.926	823.516	708.709	780.047	611.435	710.634	594.699	763.984
Clip2	Clip2	17.6931	11.7264	8.96989	9.51692	18.5884	11.5485	28.4381	9.493	18.8805	10.8042	15.8771
Clip4	Clip4	927.029	666.034	708.549	199.018	248.272	653.089	1199.46	1524.43	745.277	703.634	825.617
Clk1	Clk1	1947.94	1624.81	1292.12	1903.47	2056.77	1247.64	1651.21	1539.29	1561.08	1652.46	1805.38
Clk2	Clk2	51.0793	73.6092	105.494	74.4584	76.5266	58.5373	97.0334	88.0533	47.9364	94.6846	53.0699
Clk3	Clk3	405.149	406.126	496.019	369.357	402.429	401.843	531.144	416.095	431.25	517.354	396.306
Clk4	Clk4	839.17	821.979	1050.37	855.886	903.181	732.683	776.127	869.409	926.318	965.079	1055.15
Clmn	Clmn	282.147	296.388	271.976	115.978	157.226	292.522	315.559	363.014	270.326	256.998	249.66
Cln3	Cln3	312.019	225.429	355.217	257.572	212.061	231.149	272.441	307.81	296.029	337.611	343.174
Cln5	Cln5	782.941	795.576	827.212	897.406	712.812	830.496	724.191	754.754	948.669	956.365	828.805
Cln6	Cln6	218.889	244.406	403.037	293.769	361.045	200.463	221.485	344.967	425.663	328.896	285.791
Cln8	Cln8	80.9512	151.994	142.687	107.461	100.323	88.2649	98.9933	119.902	107.166	101.221	161.46
Clns1a	Clns1a	390.213	406.952	354.332	392.778	351.733	393.213	387.094	381.062	332.908	344.147	296.417
Clock	Clock	251.397	298.863	289.687	242.668	281.38	294.44	332.217	317.364	372.021	198.173	316.607
Clp1	Clp1	180.231	163.546	210.874	252.249	272.068	175.53	187.187	163.429	166.395	181.833	208.217
Clpb	Clpb	705.625	779.074	590.772	537.566	447.952	610.895	777.107	846.054	565.355	637.183	627.964
Clpp	Clpp	444.685	350.844	387.097	257.572	232.753	324.168	331.237	375.754	277.031	331.075	284.728
Clptm1	Clptm1	633.581	630.555	703.236	576.957	672.463	539.933	848.642	882.149	914.025	591.431	317.67
Clptm1l	Clptm1l	204.832	194.075	145.344	118.108	194.472	204.298	183.268	234.558	141.809	121.918	135.957
Clpx	Clpx	633.581	576.923	643.019	716.421	615.559	701.996	544.863	600.818	653.64	712.349	689.598
Clstn1	Clstn1	767.126	812.078	991.923	1065.61	1228.05	807.481	728.11	856.67	785.509	899.718	829.868
Clstn3	Clstn3	24.7218	21.6276	11.6265	36.1323	13.4153	32.6455	11.7793	17.986	18.8805	15.1616	26.5036
Clta	Clta	981.501	952.346	1185.86	1065.61	949.738	1080.78	1333.71	1278.14	1500.73	1679.7	1516.34
Cltb	Cltb	725.833	779.074	743.085	563.117	560.725	647.336	737.91	796.157	548.592	540.231	434.562
Cltc	Cltc	1556.1	1685.04	1315.15	2256.92	1832.26	1355.04	2180.37	1469.23	2289.71	1440.04	1615.17
Clu	Clu	2396.9	2198.25	1570.18	1266.83	1501.19	3873.26	5108.41	3611.59	2988.17	2556.63	2161.37
Cluap1	Cluap1	82.7084	107.439	93.0965	130.883	94.115	93.0597	81.3545	86.9916	100.46	89.2378	78.5735
Cluh	Cluh	636.217	614.053	857.32	555.664	506.925	604.183	738.89	675.132	851.443	638.273	578.02
Clybl	Clybl	98.5229	34.0042	62.988	80.8461	52.7305	47.9888	85.2742	66.8208	74.7572	84.8804	91.3254
Cmas	Cmas	44.0507	28.2285	31.1085	27.6154	20.6576	41.2761	28.4381	16.9244	36.7611	22.7871	29.6916
Cmc1	Cmc1	95.0086	84.3356	93.9821	88.2984	79.6304	71.9627	87.2341	124.149	103.813	125.186	111.516
Cmc2	Cmc2	58.9866	81.0352	81.5845	58.4892	70.3189	64.291	97.0334	102.916	114.988	66.3613	92.388
Cmc4	Cmc4	17.6931	15.8519	20.482	15.9046	15.4846	30.7276	22.5585	36.0336	30.0559	26.0552	22.253
Cmip	Cmip	86.2227	119.815	101.952	114.914	127.223	109.362	98.9933	142.196	106.048	143.706	132.769
Cmpk1	Cmpk1	617.767	631.38	483.621	449.203	528.652	712.545	716.351	647.53	616.761	616.486	664.094
Cmss1	Cmss1	38.7792	55.4569	48.8193	54.2307	28.9345	46.0709	52.9365	48.7731	30.0559	22.7871	39.2554
Cmtm4	Cmtm4	135.424	134.667	140.03	113.849	198.611	154.433	98.0134	99.7311	166.395	161.135	132.769
Cmtm6	Cmtm6	2533.96	2595.13	2426.5	1696.93	1510.5	2543.19	2946.68	3148.72	2753.49	3169.93	3016.8
Cmtm7	Cmtm7	51.9579	52.1565	68.3013	63.8123	49.6267	53.7425	56.8562	38.1569	34.526	69.6294	33.9422
Cmtm8	Cmtm8	1232.78	1368.2	1588.78	1352	1176.32	927.35	1047.57	1079.61	1217.99	1237.42	1426.02
Cmtr1	Cmtr1	21.2075	26.5782	17.8253	21.2277	23.7614	29.7686	23.5385	32.8488	27.8208	16.251	20.1277
Cmtr2	Cmtr2	48.4436	40.605	27.5663	22.2923	36.1768	59.4963	26.4783	37.0953	32.2909	69.6294	31.8169
Cmya5	Cmya5	14.1788	36.4795	9.85543	19.0985	9.27689	11.5485	10.7993	9.493	11.0578	16.251	28.6289
Cnbd2	Cnbd2	8.02868	14.2017	16.0542	20.1631	10.3115	23.056	21.5786	25.4174	21.1156	24.9658	13.7518
Cnbp	Cnbp	4404.47	4210.68	4361.42	4691.69	4500.52	4054.5	4023.63	4475.75	3847.55	3919.41	4353.62
Cndp2	Cndp2	2135.08	2035.71	2020.92	2095.1	1975.04	2002.34	2238.19	2635.95	2061.73	2006.5	2218.75
Cnep1r1	Cnep1r1	188.139	164.371	202.904	232.021	187.23	224.437	183.268	172.983	178.688	197.084	200.778
Cnih1	Cnih1	578.23	552.17	508.416	530.114	536.928	625.28	720.271	742.014	778.803	646.988	614.15
Cnih4	Cnih4	218.889	280.711	310.055	278.865	282.414	305.948	287.14	279.146	330.672	331.075	325.109
Cnksr1	Cnksr1	210.982	236.155	321.567	232.021	276.207	308.825	254.803	206.955	275.913	326.717	228.407
Cnksr3	Cnksr3	93.2514	97.5373	53.2471	68.0707	68.2497	50.8657	70.5752	55.1429	61.3468	19.519	43.5061
Cnn2	Cnn2	4951.83	4733.8	5044.17	4314.82	5146.12	4958.8	4273.51	4180.62	4031.94	3684.11	4147.47
Cnn3	Cnn3	46.6864	11.7264	16.9398	30.8092	19.623	29.7686	31.3779	31.7871	19.9981	19.519	15.8771
Cnnm2	Cnnm2	245.247	225.429	168.368	189.437	219.303	165.94	242.064	251.544	259.15	131.723	53.0699
Cnnm3	Cnnm3	74.8011	124.766	107.265	105.332	96.1842	90.1828	71.5552	111.409	135.104	108.846	127.456
Cnnm4	Cnnm4	116.973	159.42	129.404	136.206	129.292	162.104	140.15	134.765	113.871	164.403	169.962
Cnot1	Cnot1	627.431	569.497	495.133	639.769	647.632	545.686	635.017	465.992	651.405	587.073	627.964
Cnot10	Cnot10	594.923	571.147	542.067	465.172	499.682	431.571	445.89	485.101	432.368	459.619	467.504
Cnot2	Cnot2	623.917	537.318	536.754	715.357	635.217	731.724	690.873	624.174	544.121	585.984	569.518
Cnot3	Cnot3	101.159	139.618	128.518	124.495	104.461	115.116	166.609	122.025	159.69	162.225	141.27
Cnot4	Cnot4	259.304	202.326	233.012	311.868	274.137	283.892	336.137	191.031	223.389	289.679	183.776
Cnot6	Cnot6	229.432	208.101	169.253	187.308	235.857	225.395	183.268	223.941	212.214	258.088	174.212
Cnot6l	Cnot6l	118.73	107.439	118.777	137.271	165.503	134.295	126.431	107.163	192.098	164.403	147.646
Cnot7	Cnot7	485.1	461.408	434.031	587.603	579.348	468.97	394.933	484.039	521.771	413.866	435.624
Cnot8	Cnot8	499.158	366.521	440.23	400.231	345.525	387.459	338.097	475.546	389.902	521.712	426.061
Cnot9	Cnot9	452.593	302.988	318.025	268.218	355.872	369.239	347.896	400.171	313.909	296.215	232.658
Cnp	Cnp	309.383	352.495	294.115	257.572	241.03	444.037	277.341	447.944	311.674	250.462	246.472
Cnppd1	Cnppd1	469.286	444.906	623.537	527.984	461.402	332.798	552.702	555.168	637.994	718.885	573.769
Cnpy2	Cnpy2	672.239	790.625	908.682	613.154	623.836	736.518	709.492	839.684	620.114	627.379	770.36
Cnpy3	Cnpy3	767.126	739.469	805.959	560.987	565.898	661.72	582.1	852.423	598.881	566.375	633.278
Cnpy4	Cnpy4	181.989	180.873	175.452	139.4	166.538	220.601	116.632	136.888	93.7553	141.527	171.024
Cnst	Cnst	731.983	825.28	791.79	840.981	824.55	796.933	772.207	607.188	735.22	871.395	869.186
Cntln	Cntln	37.9006	39.7799	38.1928	32.9384	53.7652	27.8507	23.5385	28.6023	22.2331	32.5913	20.1277
Cntrl	Cntrl	687.175	645.407	509.302	361.904	420.017	664.597	667.354	779.171	591.058	516.265	372.928
Cntrob	Cntrob	49.3222	87.636	76.2712	42.52	31.0037	50.8657	28.4381	44.5266	100.46	56.5571	64.7591
Coa3	Coa3	801.391	779.899	782.935	648.286	566.932	808.44	794.746	949.031	789.979	855.055	839.432
Coa4	Coa4	66.0153	38.1297	75.3856	39.3261	41.3498	59.4963	52.9365	74.2521	117.224	107.757	143.395
Coa5	Coa5	793.484	693.263	692.609	723.874	567.967	754.739	784.946	967.079	956.491	1006.47	1004.14
Coa6	Coa6	51.0793	61.2327	67.4158	65.9415	77.5612	56.6194	60.7759	75.3138	101.578	59.8252	66.8844
Coa7	Coa7	80.0727	60.4075	83.3555	108.526	54.7998	73.8806	80.3746	73.1905	82.58	85.9697	66.8844
Coasy	Coasy	503.551	375.598	482.736	350.194	328.972	410.474	523.304	531.813	462.541	465.065	558.892
Cobl	Cobl	633.581	805.477	844.037	807.978	616.594	545.686	535.064	609.311	767.628	493.389	626.902
Cobll1	Cobll1	564.173	519.166	464.139	896.341	727.297	457.463	599.739	484.039	643.582	787.514	643.904
Cog1	Cog1	614.252	601.676	596.971	591.861	611.42	620.485	492.926	548.799	735.22	690.562	500.446
Cog2	Cog2	296.205	248.531	283.488	286.317	271.033	281.015	227.365	260.037	288.206	291.858	287.916
Cog3	Cog3	177.596	222.128	218.844	203.277	209.991	242.657	217.565	206.955	136.222	126.276	109.39
Cog4	Cog4	594.045	523.291	541.181	467.301	508.994	436.366	537.023	607.188	622.349	679.668	583.333
Cog5	Cog5	351.555	413.552	302.085	382.132	431.398	395.13	468.428	413.972	340.73	407.33	350.612
Cog6	Cog6	778.548	804.652	652.76	959.153	981.811	893.787	842.762	832.253	700.576	790.783	879.813
Cog7	Cog7	739.89	517.516	611.139	451.332	654.874	522.671	536.043	614.619	584.353	474.87	600.335
Cog8	Cog8	286.54	308.764	395.952	371.486	304.141	397.048	295.96	267.468	346.318	227.586	199.716
Coil	Coil	84.4656	81.0352	124.976	80.8461	77.5612	118.951	80.3746	90.1765	106.048	77.2549	143.395
Col12a1	Col12a1	79.1941	124.766	62.1025	217.117	224.476	56.6194	129.371	132.642	66.9345	47.8423	91.3254
Col16a1	Col16a1	138.059	110.739	150.657	161.757	145.846	163.063	95.0736	72.1289	127.281	126.276	86.0121
Col18a1	Col18a1	231.189	198.2	209.988	127.689	205.853	247.451	200.906	126.272	158.572	173.118	137.019
Col1a1	Col1a1	29.9933	13.3766	9.85543	20.1631	65.1459	23.056	31.3779	39.2185	34.526	32.5913	43.5061
Col1a2	Col1a2	37.9006	29.0536	32.8796	13.7754	55.8344	19.2201	48.0368	33.9104	30.0559	14.0723	25.441
Col23a1	Col23a1	152.995	167.671	214.416	230.957	196.541	106.485	114.672	37.0953	89.2852	91.4165	107.265
Col3a1	Col3a1	41.4149	107.439	29.3374	105.332	160.33	59.4963	165.629	212.263	133.987	84.8804	81.7615
Col4a1	Col4a1	1310.97	1638.01	1597.63	1658.61	1795.02	1999.46	2249.95	2065.86	2554.56	2596.93	2696.95
Col4a2	Col4a2	2823.89	2865.76	2764.78	3248.08	3295.2	2696.62	4082.42	3441.73	4314.68	4022.9	3537.5
Col4a3	Col4a3	948.993	799.701	573.947	905.923	1024.23	933.104	1278.83	945.846	1031.37	1015.19	1013.71
Col4a3bp	Col4a3bp	264.576	298.038	244.524	157.498	314.487	288.686	292.04	354.521	378.726	350.683	363.364
Col4a4	Col4a4	244.368	311.239	283.488	415.135	417.948	332.798	426.291	346.028	411.135	362.666	409.058
Col4a5	Col4a5	145.967	137.142	186.079	183.049	167.572	154.433	150.93	142.196	137.339	127.365	99.8266
Col6a1	Col6a1	4428.19	4729.68	4495.13	2854.17	2984.82	4691.25	6186.34	5571.35	4402.97	4323.56	3996.57
Col6a2	Col6a2	710.018	603.327	457.055	288.446	387.944	605.142	1566.93	1330.15	927.435	809.302	686.41
Col7a1	Col7a1	71.2868	100.838	97.5242	40.3908	57.9036	31.6866	113.692	86.9916	123.929	70.7187	91.3254
Colca2	Colca2	46.6864	74.4343	75.3856	103.203	67.2151	71.9627	34.3177	70.0056	79.2274	90.3271	81.7615
Colgalt1	Colgalt1	451.714	488.637	645.676	576.957	486.233	496.78	586.02	645.407	536.299	624.111	532.326
Commd1	Commd1	228.554	203.151	196.705	201.148	189.299	227.313	276.361	251.544	215.566	234.122	211.405
Commd10	Commd10	453.471	350.844	417.205	434.298	371.391	336.634	448.829	473.423	429.015	377.917	382.492
Commd2	Commd2	321.684	360.746	377.356	448.138	388.979	294.44	345.936	390.616	364.198	367.023	400.557
Commd3	Commd3	551.873	518.341	523.471	439.621	450.021	562.948	486.067	588.079	581	620.843	626.902
Commd4	Commd4	330.469	270.809	316.253	282.058	241.03	347.183	444.91	440.513	339.613	419.312	386.742
Commd6	Commd6	245.247	269.159	225.042	258.637	220.338	241.698	233.244	296.132	253.563	253.73	279.415
Commd7	Commd7	349.798	288.962	365.844	272.477	302.072	297.317	324.378	280.207	274.796	265.713	254.974
Commd8	Commd8	313.776	224.603	241.868	265.025	209.991	228.272	300.86	265.345	293.794	277.696	258.162
Commd9	Commd9	286.54	245.231	311.826	217.117	235.857	263.754	283.221	283.392	266.973	316.913	296.417
Comt	Comt	1157.22	1236.18	1214.19	1099.68	1190.8	1244.76	1106.36	1040.33	915.143	1034.8	1066.84
Cop1	Cop1	39.6577	52.1565	52.3615	53.1661	43.419	34.5634	56.8562	54.0813	31.1734	48.9316	28.6289
Copa	Copa	3491.62	3171.88	2794.89	3414.16	3284.86	3683.39	2857.5	3165.7	2735.6	3189.54	2869.1
Copb1	Copb1	1407.61	1152.85	937.019	1504.24	1421.52	1540.12	1373.89	1212.31	1225.82	1287.53	1329.31
Copb2	Copb2	1763.44	1850.06	1625.09	1607.5	1558.09	1773.15	1613.97	1474.54	1183.35	1466.18	1144.41
Cope	Cope	1922.47	1718.04	1697.7	1618.15	1601.54	2017.68	1629.65	1752.68	1471.67	1605.62	1396.26
Copg1	Copg1	2265.11	1793.95	1887.21	1896.01	1853.99	2180.7	1730.58	1419.33	1219.11	1202.56	1366.51
Copg2	Copg2	194.289	199.025	192.277	239.474	170.676	176.489	307.719	235.619	282.618	207.977	280.477
Coprs	Coprs	69.5296	51.3314	69.1868	75.523	67.2151	62.3731	119.572	139.011	89.2852	92.5058	82.8241
Cops2	Cops2	463.136	411.077	396.838	524.791	550.378	606.101	440.99	371.507	501.655	532.605	585.458
Cops3	Cops3	812.813	570.322	621.766	695.129	709.709	748.985	657.555	632.667	651.405	595.788	588.646
Cops4	Cops4	603.709	734.518	774.079	697.258	714.882	747.067	622.278	597.633	540.769	600.145	619.463
Cops5	Cops5	278.633	366.521	263.121	327.837	348.629	444.996	330.258	396.986	342.965	362.666	419.685
Cops6	Cops6	1016.64	877.261	842.266	706.84	706.605	1057.77	970.154	1015.91	767.628	828.91	972.263
Cops7a	Cops7a	1503.38	1362.42	1583.47	1452.07	1302.54	1302.3	1483.64	1422.52	1399.03	1523.92	1453.64
Cops7b	Cops7b	255.79	261.733	344.591	212.858	212.061	332.798	291.06	258.975	275.913	349.594	318.733
Cops8	Cops8	600.195	631.38	491.591	546.083	510.029	654.048	515.465	571.093	510.595	485.763	501.509
Cops9	Cops9	402.513	359.921	384.44	315.061	278.276	371.157	419.431	523.32	429.015	465.065	504.697
Copz1	Copz1	2084.13	1726.29	1647.23	1501.04	1384.27	1673.42	1766.84	2037.2	1558.84	1806.06	1910.58
Coq10a	Coq10a	61.6224	70.3088	61.217	46.7784	58.9382	46.0709	79.3946	64.6975	66.9345	87.0591	59.4458
Coq10b	Coq10b	402.513	309.589	205.561	487.529	601.074	319.373	313.599	266.406	168.63	180.744	229.47
Coq2	Coq2	27.3576	35.6544	22.253	38.2615	18.5884	42.2351	37.2575	49.8348	21.1156	22.7871	36.0675
Coq3	Coq3	118.73	55.4569	115.235	96.8153	68.2497	58.5373	100.953	116.717	75.8748	62.0039	86.0121
Coq4	Coq4	124.002	111.564	139.145	102.138	127.223	151.556	102.913	157.059	131.751	127.365	84.9495
Coq5	Coq5	269.847	229.554	295	207.535	255.514	240.739	256.763	204.832	227.859	241.748	274.101
Coq6	Coq6	110.823	117.34	228.585	90.4277	146.88	166.899	129.371	176.168	146.279	89.2378	162.523
Coq7	Coq7	282.147	264.208	287.916	220.311	209.991	258	352.796	439.451	329.555	361.577	364.427
Coq8a	Coq8a	173.203	176.747	312.711	298.028	262.757	123.746	171.508	227.126	205.509	296.215	311.294
Coq8b	Coq8b	457.864	368.997	612.911	443.88	414.844	266.631	366.515	429.897	387.667	443.278	512.135
Coq9	Coq9	488.615	556.296	674.899	472.624	472.783	416.227	560.542	674.07	607.821	803.855	795.863
Coro1b	Coro1b	926.15	894.589	1121.21	951.701	981.811	1140.24	1063.25	1247.35	1186.7	1253.76	1301.69
Coro1c	Coro1c	741.647	746.07	749.284	724.938	618.663	962.832	1031.89	1020.16	853.678	592.52	782.049
Coro2b	Coro2b	433.264	383.849	447.314	263.96	296.899	237.862	289.1	225.003	357.493	328.896	254.974
Coro7	Coro7	136.302	132.192	109.922	112.785	137.569	125.664	159.749	106.101	141.809	81.6123	78.5735
Cotl1	Cotl1	60.7438	38.1297	43.5061	40.3908	47.5575	59.4963	61.7558	42.4034	46.8189	46.7529	84.9495
Cox10	Cox10	219.768	161.895	214.416	193.695	211.026	209.093	210.706	212.263	144.044	187.28	191.215
Cox11	Cox11	38.7792	24.928	18.7109	46.7784	44.4537	26.8918	31.3779	29.6639	43.4663	17.3403	27.5663
Cox14	Cox14	609.859	617.353	694.381	499.24	553.482	594.593	644.816	766.432	617.879	741.762	720.415
Cox15	Cox15	89.7371	87.636	55.9037	73.3938	61.0074	94.9776	54.8963	60.451	78.1098	83.791	89.2001
Cox16	Cox16	130.152	100.013	97.5242	101.074	89.9765	89.2239	95.0736	94.423	82.58	82.7016	82.8241
Cox17	Cox17	82.7084	71.1339	62.988	63.8123	74.4574	91.1418	99.9732	103.978	85.9326	75.0762	79.6362
Cox18	Cox18	82.7084	108.264	79.8134	90.4277	58.9382	84.4291	102.913	79.5603	51.289	46.7529	66.8844
[truncated: 8,888 more rows]

## Sheet: K means gene list
Data file S4: Sorted ATII bulk RNA-seq gene lists and pathway analysis
Gene List from K-means clustering
K_Means A		K_means B		K_means C		K_means D
Star		Sec14l2		Fam120c		Ano9
Fndc7		Prag1		Gm19439		Mtrf1l
Wdr89		Vegfb		Limk1		Tacstd2
Cnksr3		Vipr2		Zscan20		Slc16a6
Igfbp5		Pisd-ps1		Polr3g		Glipr2
Ltbp4		1810019D21Rik		Arl15		Sting1
Ivl		Pbld2		Pbld1		Malt1
Gm45597		Entpd2		Srms		Nfil3
Tmem150a		Mlana		Ypel3		Camsap3
Dnaaf5		Mt1		Twnk		Gas2l1
Timm29		Mt2		Rhpn2		Aph1b
Nkx2-1		Smbd1		Oxld1		Pdpn
2310022B05Rik		Apoe		Pcdhgb2		Def6
Zfp125		Gpx1		A430018G15Rik		Chst14
Acsl3		Aldh1l1		1500026H17Rik		Ahi1
Mgat4b		Fads2		Gata6os		Gm14295
Fam174a		Npc2		Gm50337		2900005J15Rik
Tgif2		Scd1		Efna5		Gm10044
Cactin		Fabp5		Dnajc25		Gm49463
Ntn3		Lpcat3		Gm28557		Odc1
Sipa1		Polr1c		Gm50012		mt-Tf
Ccdc85b		Acacb		1700066M21Rik		Glmn
Camk1		Rorc		Nat8f1		Cavin3
Fam98c		Hexb		Gm36738		Qsox2
Ppm1m		F7		Cep70		Kat2a
Zfp280b		Calm3		Slx1b		Dnajb11
Yars2		Pank1		1810044D09Rik		Gm37759
Gm39041		Acss2		Tmprss13		Psme3
Rac1		Id1		Dusp19		Osmr
Gclm		Wdr27		Tmem198		Sdf2l1
Angel1		Fgd1		Wars2		Nme1
Gm37310		Dnajc28		Snhg6		Calr
Txndc11		Csf1r		Cd38		C8g
Ctdp1		Zfp873		Gstp-ps		Lcn2
Plk3		Tmem221		Gm7331		Slc26a4
Tysnd1		Gm38244		Tnfrsf25		Grhl1
4931428F04Rik		Myom3		Ddo		Amigo3
Grasp		C530043K16Rik		Gm43071		Fam171a1
Rab24		Tcf19		Oas1c		Neurl1a
Kctd5		Cenpl		Arhgef4		Rtn4ip1
Mgat2		Lig1		Kcnmb3		Focad
Emilin2		Tedc1		2500004C02Rik		Rrs1
Tob1		Crlf2		Dpp7		Tesk1
Aqp1		Plagl2		Ctxn1		Pole4
Ier2		Erich2		Mmd		Plppr3
Gm43980		Topbp1		Tmem139		Cry1
Vim		Epha4		Prr5l		Gm37864
Itih3		Psat1		Ttc23		Sfn
Gm16973		Inhbb		Fcgbp		Pxdc1
Smim10l2a		Gad1os		Cdh4		Hspa5
Cdan1		Ccdc136		Arl6ip1		9230114K14Rik
Reck		Celsr2		Mucl3		Dbf4
Manea		Zfp13		B230208H11Rik		Ccne2
Ehbp1		Trub1		Cdc25b		Tdrd5
Rassf5		Klhl13		Coa4		Rbl1
Espn		Plch1		Haus1		Gm12905
Bahcc1		Nin		Hgfac		Abi2
Nphp3		Gm50010		Depp1		Tmlhe
Brca2		Cdk5rap1		Serpinb6b		Ripk2
Kdm4a		Chaf1b		4930581F22Rik		Rfx5
Lzts2		Wdr76		Fam189a2		Rgn
Irs3		B230118H07Rik		Kctd21		Slc25a33
Doc2g		2810001G20Rik		AC149090.1		Nol9
Tgfbr3		Etfbkmt		St6gal1		Arrdc4
Gm13657		Gm14328		S100g		Cnnm2
Gm42820		B230307C23Rik		Snx22		Trappc6b
Ndrg1		Tmem120b		Rap1gap		Raly
Plce1		Fancb		Nupr1		Tmem238
Gkn3		Gpr39		Gpx4		Kctd13
Angptl4		Msrb1		Prss36		Atad3a
Macrod1		Gm19605		Tspan12		Slc30a9
Arrdc2		A630001O12Rik		Adhfe1		Cdc16
Fam220a		1700113A16Rik		Gpc3		Rnf187
Mipol1		Gng7		Cdkn2c		Vapa
Pknox2		Ikzf2		Gnpda1		Plbd2
Ndst2		Tpgs2		Cyb5rl		Lsm4
Tmem17		Ttpa		Slc18a1		Nubp1
Wdfy1		Tmigd3		1810064F22Rik		Desi1
Hgh1		Ttc22		Plekhd1os		Nop9
Bcl2a1a		Ropn1l		Haus4		Gch1
Zfp618		Lrcol1		Scd2		Ccdc117
9430038I01Rik		Gm13449		Tnfrsf18		Bloc1s3
Ppp1r1a		Wdr45		Zfp984		Senp1
4933439C10Rik		Hc		Aplf		Mrs2
Pithd1		Abcc5		Vwa1		Gm15361
Meox1		Col7a1		Slc26a11		Gm23935
Pcdhgb7		Atp6v0d2		1810010H24Rik		Fbxo4
Gm2115		Plcd4		Gm20939		Ndufaf6
Cyp2b10		Lrrc56		Abca1		Ung
Pgc		Rragd		Ghr		Gopc
mt-Tw		P2rx2		Gm10443		Wdr31
Ppp1r1b		Tm7sf2		Zfp799		Iqce
Mgll		Dhcr7		Fn3k		Tbx1
Wfikkn1		Rdh11		Oit3		Efnb1
Rab6b		Fdps		Chchd5		Zfp384
Zmat4		Mvd		2410006H16Rik		Trim14
Rpusd2		Nsdhl		Serpinb8		Abhd12
Zfp583		Acat2		Hscb		Zfp787
Ptpra		Gm3571		Zfp524		Nkd1
Ppp1r3b		Pmvk		Pold4		Tsen34
Aldh3a1		Atp6v0a4		Grb7		Tusc2
Ass1		Klk14		H60c		BC017158
Mfsd7a		Sgpp2		Asnsd1		Nsun2
Bambi		Tln2		Ppp1r3c		CT010467.2
Phf24		Man2a2		Lpgat1		Psmd3
Ryr2		Avpr1a		Ccdc18		Tmem214
Adamtsl1		Fasn		Oxa1l		Usp39
Ptpru		Gjb1		Klhl24		Trp53rka
Esyt3		Pcx		Efna1		Micu2
Scgb1c1		Cox4i2		Trpv6		Upf3a
Tmem178		Tmem213		Fam102b		Gpr180
Zbtb33		Slc23a1		Map2k3os		Mrps18b
C130023A14Rik		Clic6		Cblif		Qser1
Dgat2		Cox7a1		Tnfsf15		Nos1ap
Nr1d1		Gc		Gm15601		Hpx
Zfp651		Gm38392		Phgdh		Dnase1l2
Ago4		Gm38365		Nudt16		Zfp454
Gm14305		Daam2		Znrf2		Slc45a3
Pcdhgb1		Abhd11os		Bub1b		Far2
Gm20629		Arsg		Arhgef39		Pot1b
Tbcel		Cd63-ps		Trim59		Sdad1
Spry2		Scara5		Mad2l1		0610010F05Rik
Trib3		Hkdc1		4930579G24Rik		Ankrd28
Numbl		Rwdd2a		Smc4		Scfd2
Dpyd		Meg3		Cdkn2d		Pms1
Mfsd6l		Hk1os		Cks1b		Myom1
Bmt2		Nudt4		Tmpo		Rasd1
Zfp101		Egfl7		Prc1		Gadd45g
Il1r1		Mapk13		Tk1		Cygb
Cldn8		Slc1a1		Incenp		Ppara
Alpk1		Slc39a11		Cdc20		Lipt2
Mok		Rfc4		Ccnb2		Naaa
Slc10a1		Ptgs1		Ect2		Bend5
Brsk2		Itih4		Spc24		Pde1b
Gm49322		Sorcs2		Tacc3		Mast1
Gm43112		Prdx4		Ccdc34		Pfn2
Pyroxd2		Scnn1b		Ncapd2		Enkd1
Zxdb		Gcnt2		Asf1b		Gm36298
9330188P03Rik		Col6a2		Fanci		Cplx2
Hyal3		Pygl		Ccnf		Qrsl1
Ablim2		Steap2		Crybg1		Pde4b
Gm16580		Pcolce		Suv39h1		Zfp933
Gm49883		9530077C05Rik		Tgfb3		Stx2
1700056N10Rik		Jak3		Gm6166		Actr6
4930522L14Rik		AI182371		Hpgd		Gm48582
Tspan4		St3gal4		Rbp1		Vnn1
Zfp52		Cd164l2		Lama3		Gm20275
Tnfrsf23		Dbi		C230014O12Rik		Slc6a20a
Gm26583		Azin1		Ska3		Noxa1
Col12a1		Pak6		Asb11		Adora1
Gm43062		Mrps6		Gm37516		Bid
Phlpp2		Clip4		C1qtnf6		Crls1
Ufsp1		Cxcl17		Cfap300		Smox
Gpr4		Itga7		Zfp746		Grwd1
Kcnk2		Serpine2		Serinc3		Lig4
Cd83		Insyn1		Lrrc27		Taf15
Obsl1		Aebp1		Rad52		Gm44752
Zc3h12a		Hdc		Gm15663		Gnb4
Prr3		Adam15		Cbx2		Slc43a3
Ftl2-ps		Spata33		Slc35d2		Adar
Bhlhe40		Pros1		Gkap1		Sp110
Epdr1		Scnn1g		Fkbp11		Mlkl
4732496C06Rik		Ly6g6e		Ccng2		H2-T22
Rab43		Ecm1		Gm13056		Tap1
Tmem132d		Il4ra		Mpzl2		Ube2l6
Synm		Mcm3		Flvcr2		Phf11d
Plcb4		Mcm2		Gm43813		Irgm1
Tent5a		Slc5a1		Ppp1r35		Ly6i
Map10		Slpi		Pkn3		Stat1
Creb3l1		Fndc4		Tnfaip8l1		Ly6a
Mcub		Slc1a4		Smtn		Lgals3bp
Trmt10a		Tfrc		Rtkn2		Parp14
Akr1c19		Nol3		Srd5a1		H2-M3
Rab32		Ppm1d		Cd59a		Ppa1
Gm37940		Gpx3		Otulin		Steap4
Fbp2		Itga6		Scd3		Irf1
Vopp1		Retnla		Veph1		Ccrl2
Bcar1		Slc5a3		Fbln5		Trim30d
Mylk		Napepld		Gm5165		Gm20559
Fam114a1		Ttc41		1810034E14Rik		Samd9l
Gm9403		Nfatc2ip		Cmya5		Gdf5
Ppp2r1b		Ntn1		Cst8		Isg20
Zfp202		Gmip		Nadk2		Helz2
Tspyl5		Gm13586		Rapsn		Mill2
Akr1c13		Rasl12		Mmrn2		Parp11
Plek2		Alkal1		Gm10288		Dis3
Yrdc		Pald1		Scamp5		Usp42
Arhgap32		Proz		Fhl1		Fam98b
Arhgef10		Rasl11a		Fbxo32		Hyou1
Aldh1a1		Fut4		Rassf9		Lrrc59
M1ap		St3gal3		Cdo1		Polr1e
Gm44066		Dhcr24		Cacnb4		Pdia5
Rcc1l		Ephb3		Sema4c		Ccdc66
L1cam		Sqle		Zfp28		Tmod4
Gm37352		Hsd17b7		Aph1c		Rrp12
Map3k14		Dock8		Hdac11		Mr1
Emp1		Heatr1		Myo1h		Rpf2
Dcn		Aacs		Tmem86a		Bhlha15
Rab8b		Ntf3		Proser3		Uso1
Padi4		Efna4		Klhl3		Ggt5
Khdrbs1		Togaram2		Itga11		Gmppb
Pkp2		Ccnd1		Nrn1		Tox
Lrrn4cl		Lhfpl2		Zxdc		Kdelr3
0610009L18Rik		Hrct1		Ccdc163		Vnn3
Gm48986		Spaar		Gm37305		Mboat1
Gm47603		Dpy19l3		Nptn		Spink5
Prss12		Arntl		Gls2		Sh3rf2
Vapb		Cpeb3		2310040G07Rik		Gm20186
Ythdc2		Klhl25		Lmbrd2		Cxcl1
Tnfaip3		Kif3c		Gm38059		Rgs16
Cyp2s1		Wipf1		Gm6565		Pla2g4a
Fign		C1rl		Col1a1		Znrf1
8430422M14Rik		Hp		Dgkh		Fkbp10
Pear1		Lrp2		Sall2		St6galnac3
Il15		Lrg1		Tnfsf13os		Fkbp7
Prkn		Pold1		BC052040		Slc13a3
Gpr160		Gm45716		Lin9		Flna
Cthrc1		Naaladl2		Nkrf		Gsto1
C430049B03Rik		Mxra8				Schip1
Gli3		Zfp449				Zfp346
Gm42497		Klhl5				5430403G16Rik
Rusc2		Tesk2				Scgb1a1
Armcx1		4933404O12Rik				Trmt44
Zfp971		Slc7a7				Urb2
Gm48562		Syt3				Peg12
Itgb5		Irak1bp1				Prokr1
Ubb-ps		Dse				Ubqln2
Frem2		Wwp1				Fzd3
Psip1		Clba1				Kctd9
Akr1c14		Prr5				Slc23a3
Mgst2		Bbs12				AI506816
Rufy2		Gm45838				Tti2
Heph		Col3a1				Srm
Amigo1		Fxyd4				Jrk
4732440D04Rik		Adamts9				Prkab2
Phyhip		Gla				Uba5
Per3		Sh3bp1				Riok2
Tns2		Ssbp4				Ficd
Nr1d2		H1f0
Tef		Acbd6
Tmem237		Fbxo2
Cyp2f2		Fance
Cbr2		Slc24a4
Tex11		Adssl1
Aox3		Sumf1
Jag1		Stbd1
Slc6a15		Efr3b
Igf1r		Htra1
Per2		Tmem30a
Reps2		Ccny
Chd7		Osbpl11
Rlbp1		Porcn
Gm37121		Epn1
Ndnf		Marcksl1
Plagl1		Clptm1
Ptbp2		Tspan17
Gm45380		Ddit4
Nfatc1		Rps2
5430416N02Rik		Gm6560
Gm15910		St7
Cyp20a1		Gm20632
Plk2		Prkar1b
Ier3		Syap1
Rnd3		Ccdc78
Sntb2		4930526A20Rik
Krt80		Eif5a2
Ptgs2		AI463229
Thbs1		Rasl10a
Ttn		Det1
Dock4		Arg1
Dusp8		Cbs
Tnfrsf12a		Mpz
Coq10b		Cldn23
Lhfp		Cbr3
Diaph3		Xxylt1
Spata13		Gdpd2
Tox3		Setd6
Afap1		Hif3a
Ptgs2os2		Ric3
F3		Gpr3
Fstl4		Nupr1l
Bmp1		Slc19a1
Cd24a		Atp6v1g2
Pgrmc1		Timp2
Hhex		Evpl
Fmo2
Nrp2
Usp50
Adamts1
Gm11771
Tril
Fgfr3
6230400D17Rik
Phf13
Gprasp2
Nt5dc3
Gm43820
2410002F23Rik
Prdm1
Gsta3
Rem2
Alb
Vsig2
Slc7a2
Bex2
Col23a1
Gstm1
Pon1
Igfbp6
Gprc5b
Ccnd2
Cckar
Rapgef3
Pirb
Pcsk6
Urb1
Arid5a
Cyp4b1
Tm4sf1
Ccn1
Rcan1
Ifrd1
Errfi1
Sgk1
Tek
Donson
Prmt3
Trmt61b
Mbl1
Naa15
Rrad
Tuba1a
Mageh1
Arxes2
Gdf15
Pprc1
Myo19
Myc
Pmp22
S100a6
Xbp1
Sec24d
Rnf19b
Ddx21
Galnt13
Mamdc4
Gngt2
Slc2a10
Pinx1
Dbndd2
Gm9856
Carm1
Srcin1
Zfp503
Cebpd
Rfx2
Dph7
Megf9
1700001L05Rik
4921531C22Rik
Inafm1
Arhgap27
Tspyl2
Klf7
Srxn1
Cad
Impdh1
Mdn1
Des
Bcar3
Zfp275
Gm42467
Bex1
Jag2
Snhg17
Peg3
Sik2
Ccno
Gm42811
Zfp146
Arhgap24
Fam71a
Capn12
Alyref2
Galnt3
Gnl3
Cercam
Pcdhga12
B3gntl1
Pde8a

## Sheet: CA MSigDB_K_means
Data file S4: Sorted ATII bulk RNA-seq gene lists and pathway analysis
MSigDB Pathway Analysis; Cluster A
Term		P-value	Adjusted P-value				Old P-value	Old Adjusted P-value	Odds Ratio	Combined Score	Genes
TNF-alpha Signaling via NF-kB		4.27e-07	1.97e-05	4.70631			0	0	4.83832	70.9556	JAG1;CD83;CEBPD;PLK2;RNF19B;TNFAIP3;PTGS2;F3;RCAN1;YRDC;MYC;ZC3H12A;BHLHE40;CCN1;SGK1;IER2;IER3
UV Response Dn		2.62e-05	0.000602	3.22004			0	0	4.68446	49.4207	TGFBR3;PLCB4;IGFBP5;MYC;BHLHE40;PMP22;NR1D2;CCN1;RND3;F3;MGLL;IGF1R
Epithelial Mesenchymal Transition		4.04e-05	0.00062	3.20763			0	0	3.88836	39.3341	TNFRSF12A;ITGB5;IL15;COL12A1;TNFAIP3;THBS1;DCN;MYLK;TGFBR3;BMP1;PMP22;VIM;CCN1;CTHRC1
KRAS Signaling Up		0.00016	0.00183684	2.73593			0	0	3.5816	31.3105	PEG3;GALNT3;EMP1;TNFAIP3;PRDM1;PTGS2;PTBP2;YRDC;GPRC5B;CCND2;SPRY2;PLEK2;ANGPTL4
p53 Pathway		0.000584	0.00536903	2.2701			0	0	3.27964	24.4212	TSPYL2;JAG2;PLK3;CCND2;RRAD;PLK2;RNF19B;TRIB3;NDRG1;TOB1;TM4SF1;IER3
Hypoxia		0.00196272	0.0150475	1.82254			0	0	2.98238	18.5905	NDST2;ERRFI1;KLF7;BHLHE40;TNFAIP3;ANGPTL4;CCN1;F3;NDRG1;DCN;IER3
Apoptosis		0.00441775	0.0290309				0	0	3.02393	16.3961	TGFBR3;CCND2;GSTM1;TNFRSF12A;DPYD;EMP1;IGFBP6;DCN;IER3
Wnt-beta Catenin Signaling		0.0088864	0.0510968				0	0	5.33733	25.2095	JAG2;CCND2;JAG1;MYC
IL-2/STAT5 Signaling		0.0164434	0.0840438				0	0	2.41442	9.91804	XBP1;CD83;CCND2;MYC;PLAGL1;BHLHE40;EMP1;NDRG1;IGF1R
Myc Targets V2		0.0264593	0.121713				0	0	3.75283	13.6308	MYC;PRMT3;PPRC1;GNL3
Angiogenesis		0.0326791	0.136658				0	0	4.59878	15.7325	JAG2;CCND2;JAG1
Androgen Response		0.0460909	0.176682				0	0	2.66781	8.20921	ADAMTS1;ACSL3;SGK1;SEC24D;NDRG1
Coagulation		0.0535687	0.185758				0	0	2.30563	6.74811	KLF7;BMP1;RAC1;F3;THBS1;RAPGEF3
Cholesterol Homeostasis		0.056535	0.185758				0	0	2.89267	8.31035	ERRFI1;JAG1;TNFRSF12A;TRIB3
Reactive Oxygen Species Pathway		0.0702545	0.215447				0	0	3.29693	8.75544	HHEX;SRXN1;GCLM
Estrogen Response Early		0.0974179	0.280076				0	0	1.83876	4.28199	XBP1;TGIF2;MYC;BHLHE40;TOB1;SLC7A2;IGF1R
Hedgehog Signaling		0.155358	0.42038				0	0	2.96786	5.52623	NRP2;L1CAM
mTORC1 Signaling		0.196917	0.45291				0	0	1.56379	2.54111	XBP1;IGFBP5;IFRD1;BHLHE40;TRIB3;ACSL3
Xenobiotic Metabolism		0.196917	0.45291				0	0	1.56379	2.54111	ALDH3A1;PGRMC1;IL1R1;GSTA3;CYP2S1;BCAR1
KRAS Signaling Dn		0.196917	0.45291				0	0	1.56379	2.54111	PRKN;RYR2;ITIH3;CLDN8;SGK1;FGFR3
TGF-beta Signaling		0.283927	0.538681				0	0	1.93874	2.44095	BCAR3;THBS1
PI3K/AKT/mTOR Signaling		0.336315	0.538681				0	0	1.4826	1.61559	PPP2R1B;TRIB3;RAC1
Adipogenesis		0.351314	0.538681				0	0	1.29304	1.35262	CYP4B1;ANGPTL4;TOB1;MGLL;MYLK
Estrogen Response Late		0.351314	0.538681				0	0	1.29304	1.35262	XBP1;SGK1;FGFR3;TOB1;ASS1
Myogenesis		0.351314	0.538681				0	0	1.29304	1.35262	DES;ITGB5;IFRD1;BHLHE40;MYLK
Apical Junction		0.351314	0.538681				0	0	1.29304	1.35262	BMP1;CLDN8;AMIGO1;TSPAN4;CERCAM
E2F Targets		0.351314	0.538681				0	0	1.29304	1.35262	DIAPH3;MYC;DONSON;PSIP1;BRCA2
Myc Targets V1		0.351314	0.538681				0	0	1.29304	1.35262	MYC;IFRD1;CAD;DDX21;GNL3
Inflammatory Response		0.351314	0.538681				0	0	1.29304	1.35262	IL1R1;IL15;MYC;F3;SLC7A2
Glycolysis		0.351314	0.538681				0	0	1.29304	1.35262	PKP2;ANGPTL4;DCN;FBP2;IER3
Bile Acid Metabolism		0.373598	0.554371				0	0	1.38689	1.36549	BCAR3;ALDH1A1;GCLM
Notch Signaling		0.467758	0.672402				0	0	1.6236	1.23362	JAG1
IL-6/JAK/STAT3 Signaling		0.508263	0.708488				0	0	1.18405	0.801314	TNFRSF12A;IL1R1
Mitotic Spindle		0.545459	0.722097				0	0	1.03175	0.625373	DOCK4;ARHGAP27;BRCA2;BCAR1
Complement		0.549421	0.722097				0	0	1.02644	0.614722	DOCK4;GNGT2;TNFAIP3;F3
Interferon Alpha Response		0.566946	0.72443				0	0	1.05887	0.600901	IL15;TENT5A
Fatty Acid Metabolism		0.597956	0.732282				0	0	0.972993	0.50035	ALDH3A1;ALDH1A1;MGLL
Pperoxisome		0.604928	0.732282				0	0	0.98585	0.495533	ALB;ALDH1A1
Unfolded Protein Response		0.649986	0.76665				0	0	0.905498	0.390093	TSPYL2;XBP1
Interferon Gamma Response		0.751211	0.863893				0	0	0.7639	0.218528	IL15;TNFAIP3;PTGS2
DNA Repair		0.79346	0.890223				0	0	0.677835	0.156819	AGO4;CCNO
UV Response Up		0.816672	0.89445				0	0	0.64281	0.13018	RRAD;DDX21
Protein Secretion		0.849687	0.908967				0	0	0.528075	0.0860168	SEC24D
G2-M Checkpoint		0.904184	0.924277				0	0	0.505363	0.0509011	MYC;BRCA2
Allograft Rejection		0.904184	0.924277				0	0	0.505363	0.0509011	CCND2;IL15
heme Metabolism		0.980905	0.980905				0	0	0.250752	0.00483437	GCLM

## Sheet: CB MSigDB_K_means
Data file S4: Sorted ATII bulk RNA-seq gene lists and pathway analysis
MSigDB Pathway Analysis; Cluster B
Term		P-value	Adjusted P-value			Old P-value	Old Adjusted P-value	Odds Ratio	Combined Score	Genes
Cholesterol Homeostasis		1.21E-13	5.06E-12	11.2958		0	0	18.5085	550.574	FDPS;ACSS2;AVPR1A;HSD17B7;ACAT2;TM7SF2;FADS2;SQLE;NSDHL;FABP5;CBS;FASN;PMVK;MVD;DHCR7
mTORC1 Signaling		3.15E-05	6.63E-04	3.1788		0	0	4.56558	47.3177	SQLE;FADS2;TFRC;RDH11;PSAT1;DDIT4;SLC1A4;DHCR24;DHCR7;GLA;TM7SF2;MCM2
Estrogen Response Early		0.00235875	0.0330225	1.48119		0	0	3.33326	20.1649	SEC14L2;CCND1;FASN;SLC1A1;SLC1A4;INHBB;DHCR7;CELSR2;GLA
Fatty Acid Metabolism		0.00762826	0.0486924	1.31254		0	0	3.26238	15.907	NSDHL;RDH11;FASN;DHCR24;HSD17B7;ACAT2;CBR3
Myogenesis		0.00811539	0.0486924	1.31254		0	0	2.93667	14.1371	FDPS;COL3A1;GPX3;COL6A2;ITGA7;AEBP1;COX7A1;EPHB3
E2F Targets		0.00811539	0.0486924			0	0	2.93667	14.1371	TCF19;PRDX4;TFRC;LIG1;POLD1;MCM3;PPM1D;MCM2
Epithelial Mesenchymal Transition		0.00811539	0.0486924			0	0	2.93667	14.1371	ECM1;COL3A1;SERPINE2;WIPF1;COL6A2;COL7A1;HTRA1;PCOLCE
Adipogenesis		0.0248727	0.116073			0	0	2.54695	9.40839	GPX3;LPCAT3;VEGFB;ITGA7;APOE;DHCR7;SLC19A1
Estrogen Response Late		0.0248727	0.116073			0	0	2.54695	9.40839	FABP5;CCND1;SLC1A4;DHCR7;CELSR2;GLA;MAPK13
Pperoxisome		0.0615705	0.235133			0	0	2.79217	7.78338	FDPS;RDH11;ABCC5;DHCR24
IL-2/STAT5 Signaling		0.0659116	0.235133			0	0	2.17527	5.91553	ECM1;RRAGD;ST3GAL4;ETFBKMT;ITGA6;IKZF2
Xenobiotic Metabolism		0.0671808	0.235133			0	0	2.16395	5.84346	ITIH4;ARG1;TTPA;PROS1;GCNT2;APOE
Bile Acid Metabolism		0.0763311	0.242541			0	0	2.58429	6.64854	FADS2;SLC23A1;DHCR24;GC
Apoptosis		0.0808472	0.242541			0	0	2.2389	5.63126	GPX1;CCND1;GPX3;TIMP2;AVPR1A
Reactive Oxygen Species Pathway		0.154298	0.378433			0	0	2.95737	5.52695	PRDX4;GPX3
Glycolysis		0.157939	0.378433			0	0	1.78755	3.299	NSDHL;DDIT4;RRAGD;PYGL;NOL3
p53 Pathway		0.157939	0.378433			0	0	1.78755	3.299	ABCC5;DDIT4;WWP1;INHBB;PPM1D
DNA Repair		0.166667	0.378433			0	0	1.90796	3.4186	RFC4;LIG1;POLD1;POLR1C
Androgen Response		0.171196	0.378433			0	0	2.15157	3.79741	CCND1;DHCR24;DBI
Unfolded Protein Response		0.218261	0.458348			0	0	1.89603	2.88588	PSAT1;DDIT4;SLC1A4
Coagulation		0.31414	0.495866			0	0	1.54295	1.7866	PROS1;PROZ;HTRA1
Hypoxia		0.318771	0.495866			0	0	1.4176	1.62072	STBD1;DDIT4;RRAGD;GCNT2
G2-M Checkpoint		0.318771	0.495866			0	0	1.4176	1.62072	SQLE;CCND1;MCM3;MCM2
Complement		0.318771	0.495866			0	0	1.4176	1.62072	F7;TIMP2;CALM3;MSRB1
Myc Targets V1		0.318771	0.495866			0	0	1.4176	1.62072	PRDX4;RFC4;RPS2;MCM2
KRAS Signaling Up		0.318771	0.495866			0	0	1.4176	1.62072	NIN;SLPI;ARG1;HKDC1
KRAS Signaling Dn		0.318771	0.495866			0	0	1.4176	1.62072	NTF3;GPR3;CPEB3;CELSR2
Notch Signaling		0.368488	0.552732			0	0	2.2358	2.23211	CCND1
UV Response Up		0.391791	0.565292			0	0	1.34248	1.25794	RFC4;TFRC;GPX3
Angiogenesis		0.40378	0.565292			0	0	1.97988	1.79552	COL3A1
Apical Surface		0.468575	0.634844			0	0	1.61087	1.22114	ATP6V0A4
TGF-beta Signaling		0.539789	0.671645			0	0	1.30627	0.805417	ID1
Apical Junction		0.544806	0.671645			0	0	1.054	0.640123	ADAM15;MVD;MAPK13
heme Metabolism		0.544806	0.671645			0	0	1.054	0.640123	ALDH1L1;TFRC;NUDT4
Myc Targets V2		0.565535	0.671645			0	0	1.21436	0.692162	SLC19A1
Spermatogenesis		0.575696	0.671645			0	0	1.04052	0.574548	RFC4;TOPBP1
UV Response Dn		0.610871	0.693421			0	0	0.97412	0.480115	COL3A1;ID1
IL-6/JAK/STAT3 Signaling		0.713889	0.789036			0	0	0.803677	0.270861	CRLF2
Protein Secretion		0.748709	0.800055			0	0	0.727205	0.210457	GLA
Mitotic Spindle		0.778644	0.800055			0	0	0.700185	0.175187	NIN;KIF3C
TNF-alpha Signaling via NF-kB		0.781006	0.800055			0	0	0.696613	0.172184	CCND1;FUT4
Allograft Rejection		0.944143	0.944143			0	0	0.345318	0.0198483	INHBB

## Sheet: CC MSigDB_K_means
Data file S4: Sorted ATII bulk RNA-seq gene lists and pathway analysis
MSigDB Pathway Analysis; Cluster C
Term		P-value	Adjusted P-value			Old P-value	Old Adjusted P-value	Odds Ratio	Combined Score	Genes
E2F Targets		5.57E-09	2.00E-07	6.69808		0	0	7.82732	148.769	CDKN2C;SUV39H1;BUB1B;SMC4;CDC25B;CKS1B;CDC20;CCNB2;TACC3;NCAPD2;TK1;SPC24;TMPO;ASF1B;MAD2L1
G2-M Checkpoint		4.36E-08	7.84E-07	6.10546		0	0	7.23023	122.543	CDKN2C;SUV39H1;CCNF;EFNA5;SMC4;CDC25B;CKS1B;CDC20;CCNB2;INCENP;PRC1;TACC3;TMPO;MAD2L1
Hypoxia		0.0226138	0.271366	0.566445		0	0	2.85762	10.8281	EFNA1;PPP1R3C;TGFB3;CCNG2;GPC3;KLHL24
Mitotic Spindle		0.0671736	0.427131	0.369438		0	0	2.37017	6.40058	CCNB2;INCENP;PRC1;ECT2;SMC4
mTORC1 Signaling		0.0683161	0.427131	0.369438		0	0	2.35789	6.32766	SRD5A1;CCNF;POLR3G;PHGDH;NUPR1
DNA Repair		0.0819124	0.427131			0	0	2.51389	6.29002	RAD52;POLD4;ARL6IP1;GPX4
Apical Surface		0.0830533	0.427131			0	0	4.35185	10.8286	CRYBG1;EFNA5
Reactive Oxygen Species Pathway		0.099725	0.448762			0	0	3.8879	8.96294	CDKN2D;GPX4
Adipogenesis		0.175027	0.572814			0	0	1.86782	3.25528	ABCA1;CDKN2C;GPX4;CCNG2
Myogenesis		0.175027	0.572814			0	0	1.86782	3.25528	COL1A1;SMTN;PPP1R3C;FHL1
Apical Junction		0.175027	0.572814			0	0	1.86782	3.25528	GRB7;CDH4;LAMA3;MPZL2
Apoptosis		0.256693	0.705617			0	0	1.73306	2.35674	GPX4;CD38;CDC25B
Bile Acid Metabolism		0.345523	0.705617			0	0	1.65589	1.75971	ABCA1;RBP1
Wnt-beta Catenin Signaling		0.369213	0.705617			0	0	2.21884	2.21081	HDAC11
TNF-alpha Signaling via NF-kB		0.372409	0.705617			0	0	1.3872	1.37023	ABCA1;EFNA1;SERPINB8
Epithelial Mesenchymal Transition		0.372409	0.705617			0	0	1.3872	1.37023	COL1A1;LAMA3;FBLN5
Inflammatory Response		0.372409	0.705617			0	0	1.3872	1.37023	ABCA1;TNFSF15;GPC3
Xenobiotic Metabolism		0.372409	0.705617			0	0	1.3872	1.37023	CDO1;RAP1GAP;HGFAC
KRAS Signaling Up		0.372409	0.705617			0	0	1.3872	1.37023	ST6GAL1;MMD;MPZL2
Spermatogenesis		0.433993	0.774234			0	0	1.36793	1.14185	CCNB2;CST8
UV Response Dn		0.466875	0.774234			0	0	1.28065	0.97546	COL1A1;FBLN5
IL-6/JAK/STAT3 Signaling		0.615408	0.774234			0	0	1.05541	0.512369	CD38
IL-2/STAT5 Signaling		0.640863	0.774234			0	0	0.920521	0.409576	GPX4;TNFRSF18
Complement		0.643575	0.774234			0	0	0.915825	0.40362	PRSS36;DGKH
Myc Targets V1		0.643575	0.774234			0	0	0.915825	0.40362	CDC20;MAD2L1
Oxidative Phosphorylation		0.643575	0.774234			0	0	0.915825	0.40362	OXA1L;GPX4
Glycolysis		0.643575	0.774234			0	0	0.915825	0.40362	GNPDA1;GPC3
p53 Pathway		0.643575	0.774234			0	0	0.915825	0.40362	GLS2;NUPR1
heme Metabolism		0.643575	0.774234			0	0	0.915825	0.40362	FN3K;RAP1GAP
Protein Secretion		0.65169	0.774234			0	0	0.954984	0.408911	ABCA1
Androgen Response		0.666702	0.774234			0	0	0.916213	0.371444	HPGD
Unfolded Protein Response		0.711182	0.80008			0	0	0.809332	0.275842	CKS1B
Fatty Acid Metabolism		0.824219	0.872703			0	0	0.576037	0.111359	HPGD
UV Response Up		0.824219	0.872703			0	0	0.576037	0.111359	CDO1
Estrogen Response Late		0.889528	0.889528			0	0	0.453489	0.0530873	CDC20
Interferon Gamma Response		0.889528	0.889528			0	0	0.453489	0.0530873	CD38

## Sheet: CD MSigDB_K_means
Data file S4: Sorted ATII bulk RNA-seq gene lists and pathway analysis
MSigDB Pathway Analysis; Cluster D
Term		P-value	Adjusted P-value				Old P-value	Old Adjusted P-value	Odds Ratio	Combined Score	Genes
Interferon Alpha Response		1.33e-10	5.32e-09	8.27385			0	0	13.5351	307.791	LGALS3BP;SAMD9L;SP110;RIPK2;TAP1;UBE2L6;ADAR;PARP14;HELZ2;ISG20;IRF1;CCRL2;TRIM14
Interferon Gamma Response		2.37e-09	4.74e-08	7.32379			0	0	7.66863	152.294	LGALS3BP;SAMD9L;GCH1;SP110;RIPK2;STAT1;TAP1;PLA2G4A;UBE2L6;ADAR;PARP14;HELZ2;ISG20;IRF1;PDE4B;TRIM14
Unfolded Protein Response		0.00041	0.00546725	2.26223			0	0	5.61921	43.8256	HSPA5;HYOU1;KDELR3;CALR;SDAD1;LSM4;PDIA5
TNF-alpha Signaling via NF-kB		0.000677	0.00677235	2.16926			0	0	4.02705	29.3873	NFIL3;GCH1;RIPK2;IRF1;CCRL2;SLC16A6;PDE4B;TAP1;CXCL1
mTORC1 Signaling		0.00279047	0.0186031	1.73041			0	0	3.54529	20.8518	SDF2L1;NFIL3;HSPA5;PPA1;PSME3;USO1;CALR;UNG
Inflammatory Response		0.00279047	0.0186031	1.73041			0	0	3.54529	20.8518	GCH1;RIPK2;IRF1;RGS16;PDPN;CCRL2;PDE4B;OSMR
Myc Targets V2		0.0050179	0.0286737				0	0	6.23868	33.0322	GRWD1;RRP12;SRM;UNG
IL-6/JAK/STAT3 Signaling		0.0201847	0.100923				0	0	4.05293	15.8179	STAT1;IRF1;CXCL1;OSMR
Allograft Rejection		0.0327976	0.145767				0	0	2.6086	8.91464	RIPK2;STAT1;GLMN;FLNA;TAP1;NME1
Apoptosis		0.0436639	0.174656				0	0	2.69698	8.44489	ISG20;GCH1;IRF1;TAP1;BID
Wnt-beta Catenin Signaling		0.0890627	0.243099				0	0	4.17839	10.1051	KAT2A;NKD1
IL-2/STAT5 Signaling		0.0897031	0.243099				0	0	2.16451	5.21916	NFIL3;GLIPR2;GSTO1;RGS16;ODC1
Hypoxia		0.0911623	0.243099				0	0	2.1533	5.15739	ISG20;NFIL3;HSPA5;CAVIN3;KDELR3
Complement		0.0911623	0.243099				0	0	2.1533	5.15739	HSPA5;IRF1;GNB4;PLA2G4A;CXCL1
Myc Targets V1		0.0911623	0.243099				0	0	2.1533	5.15739	PSMD3;ODC1;MRPS18B;NME1;SRM
Androgen Response		0.116856	0.266742				0	0	2.58807	5.55609	STEAP4;VAPA;RRP12
Fatty Acid Metabolism		0.120034	0.266742				0	0	2.17649	4.61411	VNN1;ODC1;UBE2L6;PPARA
UV Response Up		0.120034	0.266742				0	0	2.17649	4.61411	GCH1;IRF1;TAP1;BID
Xenobiotic Metabolism		0.215663	0.410787				0	0	1.70644	2.61774	VNN1;GCH1;GSTO1;SMOX
Glycolysis		0.215663	0.410787				0	0	1.70644	2.61774	ISG20;GMPPB;HSPA5;KDELR3
p53 Pathway		0.215663	0.410787				0	0	1.70644	2.61774	RGS16;TAP1;SFN;DEF6
DNA Repair		0.264785	0.481427				0	0	1.70343	2.26358	POLE4;PDE4B;NME1
Notch Signaling		0.318448	0.553822				0	0	2.68559	3.07311	KAT2A
PI3K/AKT/mTOR Signaling		0.355942	0.593237				0	0	1.61749	1.67085	SFN;CALR
G2-M Checkpoint		0.426139	0.60877				0	0	1.26785	1.08146	DBF4;RBL1;ODC1
E2F Targets		0.426139	0.60877				0	0	1.26785	1.08146	POLE4;NME1;UNG
Epithelial Mesenchymal Transition		0.426139	0.60877				0	0	1.26785	1.08146	FLNA;CXCL1;PFN2
KRAS Signaling Up		0.426139	0.60877				0	0	1.26785	1.08146	RGS16;FBXO4;GADD45G
Coagulation		0.490511	0.676567				0	0	1.22296	0.87112	C8G;RGN
Cholesterol Homeostasis		0.58832	0.784427				0	0	1.13803	0.603704	NFIL3
Protein Secretion		0.683997	0.812373				0	0	0.873507	0.331759	USO1
Estrogen Response Early		0.690517	0.812373				0	0	0.837357	0.310086	SFN;RRP12
Estrogen Response Late		0.690517	0.812373				0	0	0.837357	0.310086	ISG20;SFN
Myogenesis		0.690517	0.812373				0	0	0.837357	0.310086	MYOM1;SCHIP1
Pperoxisome		0.712995	0.814851				0	0	0.805334	0.272429	SCGB1A1
Spermatogenesis		0.802418	0.889442				0	0	0.618049	0.136049	DBF4
UV Response Dn		0.822733	0.889442				0	0	0.578885	0.112954	SCHIP1
Mitotic Spindle		0.908757	0.909854				0	0	0.416912	0.0398891	FLNA
heme Metabolism		0.909854	0.909854				0	0	0.414795	0.0391863	SMOX
KRAS Signaling Dn		0.909854	0.909854				0	0	0.414795	0.0391863	SCGB1A1
