# Supplementary material for: Macrophage-derived oncostatin M repairs the lung epithelial barrier during inflammatory damage
Source: Science. Author manuscript; Available in PMC 2025 Oct 23. (PMC12541708; doi:10.1126/science.adi8828)
Supplement: Data file S3 [file NIHMS2110192-supplement-Data_file_S3.xlsx]

## Sheet: Whole_lung_RNA-seq
Data file S3: Filtered gene list from whole-lung bulk RNA-seq
Details: Pre-filtered on genes coefficient of variation max 0.7, minimum expression of 10
NAME	DESCRIPTION	WT_UI#1	WT_UI#2	KO_UI#1	KO_UI#2	WT_D3#1	WT_D3#2	KO_D3#1	KO_D3#2	WT_D7#1	WT_D7#2	KO_D7#1	KO_D7#2
0610009B22Rik	0610009B22Rik	73.18	77.6604	80.0853	73.3551	67.2093	70.5633	62.1562	76.8526	62.3234	72.4988	67.1844	47.4695
0610009L18Rik	0610009L18Rik	16.6065	13.586	18.2999	10.0444	13.6113	6.79694	5.49678	4.95066	6.80086	16.1664	2.83845	6.53209
0610010F05Rik	0610010F05Rik	55.6227	34.1814	47.1331	56.2713	40.4103	47.3755	42.3704	61.05	56.5225	37.8327	41.446	65.1722
0610012G03Rik	0610012G03Rik	230.22	209.242	226.723	208.016	204.357	222.443	182.67	200.903	213.975	211.163	238.161	270.966
0610030E20Rik	0610030E20Rik	215.589	247	201.185	200.982	163.371	167.952	207.852	195.372	185.799	201.413	185.765	150.366
0610040J01Rik	0610040J01Rik	89.7619	136.014	150.933	91.4439	132.63	121.576	147.595	161.397	104.587	152.664	124.176	30.8733
1110004F10Rik	1110004F10Rik	384.334	323.66	346.175	332.628	382.492	361.57	406.609	381.843	376.399	376.911	472.564	461.27
1110008P14Rik	1110008P14Rik	171.696	134.87	160.818	144.705	161.794	159.836	133.205	147.964	173.368	206.83	232.645	261.008
1110012L19Rik	1110012L19Rik	95.6143	55.9209	79.2615	84.4094	53.8098	93.751	77.4452	102.927	83.8695	106.082	73.6189	90.6198
1110017D15Rik	1110017D15Rik	112.196	116.563	163.29	130.636	103.467	91.4322	101.728	82.3835	129.448	44.3326	60.7498	22.0219
1110032A03Rik	1110032A03Rik	288.745	217.251	257.204	213.041	142.089	195.777	161.985	185.891	228.891	123.415	150.834	100.578
1110038B12Rik	1110038B12Rik	33.1884	21.5953	28.1856	29.1381	29.3754	50.8537	38.7729	60.2599	53.2078	58.4157	78.2151	128.238
1110038F14Rik	1110038F14Rik	192.179	203.521	233.313	180.883	183.076	266.5	177.274	229.348	267.011	333.578	258.384	340.67
1110046J04Rik	1110046J04Rik	35.1392	29.6046	33.9522	30.143	23.0698	25.3471	27.0813	32.6053	30.0043	15.0831	26.7384	15.3834
1110051M20Rik	1110051M20Rik	169.745	248.144	129.514	172.843	155.488	199.255	187.167	162.187	107.902	84.4153	139.803	85.0877
1110059E24Rik	1110059E24Rik	143.409	141.735	154.228	157.769	162.582	160.995	172.777	112.409	161.767	159.164	148.076	173.601
1110059G10Rik	1110059G10Rik	79.0324	77.6604	103.976	87.4242	64.8447	78.679	71.1498	62.6303	93.8138	62.749	119.58	101.684
1110065P20Rik	1110065P20Rik	10.7541	17.0186	19.9475	13.0592	14.3995	14.9127	13.591	12.852	13.4304	13.9998	9.27304	18.7027
1190007I07Rik	1190007I07Rik	25.3851	29.6046	24.0666	22.1036	23.0698	24.1878	19.8865	15.2224	17.5739	12.9165	13.8692	16.4898
1200007C13Rik	1200007C13Rik	25.3851	31.893	19.1237	19.0888	29.3754	35.7816	26.182	40.5066	23.3748	26.9996	70.8613	47.4695
1300002E11Rik	1300002E11Rik	91.7127	122.284	121.276	97.4735	94.0084	94.9104	98.1304	92.6553	92.9851	65.999	61.669	53.0016
1300014J16Rik	1300014J16Rik	8.80324	9.0093	6.76664	10.0444	15.1877	14.9127	14.4903	9.69145	8.45825	5.33326	12.0307	4.31925
1500002C15Rik	1500002C15Rik	8.80324	10.1535	11.7095	22.1036	11.2467	9.11571	7.29549	8.11118	4.31478	4.24995	7.43459	8.74492
1500004A13Rik	1500004A13Rik	17.5819	21.5953	21.5951	18.0839	15.1877	13.7533	19.8865	14.4322	20.06	12.9165	23.9807	12.0642
1500009L16Rik	1500009L16Rik	17.5819	19.307	15.8285	12.0543	32.5283	34.6222	24.3833	18.3829	34.1478	78.9987	45.1229	126.025
1500011B03Rik	1500011B03Rik	56.5981	46.7674	68.5521	51.2466	48.2924	62.4475	84.6401	76.0625	76.4112	128.831	134.288	158.111
1500015A07Rik	1500015A07Rik	20.5081	22.7395	15.0047	10.0444	15.1877	10.2751	23.4839	23.9138	18.4026	13.9998	20.3038	28.6604
1500035N22Rik	1500035N22Rik	22.4589	21.5953	16.6523	13.0592	11.2467	13.7533	12.6916	7.32105	10.1156	6.41658	6.51536	2.10642
1600010M07Rik	1600010M07Rik	4.90162	9.0093	5.94283	5.01973	13.6113	3.31878	14.4903	8.90131	8.45825	26.9996	4.67691	24.2348
1600012H06Rik	1600012H06Rik	146.335	139.446	221.78	163.799	224.851	181.864	182.67	177.989	177.512	182.997	184.845	141.515
1600014C10Rik	1600014C10Rik	110.245	171.484	143.518	147.72	373.033	275.775	523.526	445.844	226.405	571.907	410.056	563.06
1600020E01Rik	1600020E01Rik	52.6965	75.3721	101.504	60.291	61.6919	101.867	85.5394	64.2105	113.702	62.749	104.873	108.322
1700001L05Rik	1700001L05Rik	28.3113	46.7674	17.4761	25.1184	30.1636	24.1878	20.7858	31.025	26.6895	24.8329	46.9614	23.1283
1700001L19Rik	1700001L19Rik	31.2376	43.3349	44.6617	37.1776	22.2816	32.3035	22.5845	23.1237	39.9486	25.9163	35.9306	8.74492
1700003E16Rik	1700003E16Rik	50.7457	91.3907	86.6758	77.3749	38.8339	85.6353	66.653	80.8033	88.0129	39.9994	37.7691	16.4898
1700007J10Rik	1700007J10Rik	8.80324	9.0093	6.76664	9.03946	9.67027	12.5939	5.49678	12.0618	9.28695	6.41658	8.35382	2.10642
1700007L15Rik	1700007L15Rik	5.87703	3.28837	6.76664	5.01973	1.78821	2.15939	4.59742	10.4816	2.65739	3.16663	8.35382	13.1706
1700008J07Rik	1700008J07Rik	4.90162	11.2977	13.3571	9.03946	13.6113	20.7096	5.49678	10.4816	4.31478	7.4999	5.59614	5.42567
1700010I14Rik	1700010I14Rik	4.90162	4.43256	2.64761	5.01973	10.4585	7.95633	14.4903	8.11118	8.45825	10.7498	17.5461	2.10642
1700012D14Rik	1700012D14Rik	17.5819	11.2977	13.3571	25.1184	30.9518	5.63755	9.99356	13.6421	19.2313	22.6663	10.1923	20.9155
1700013F07Rik	1700013F07Rik	27.3359	28.4605	27.3618	16.074	15.9759	17.2314	26.182	14.4322	20.8887	12.9165	4.67691	6.53209
1700016K19Rik	1700016K19Rik	24.4097	25.0279	24.0666	19.0888	15.1877	31.1441	19.8865	17.5928	19.2313	11.8332	6.51536	3.21283
1700017B05Rik	1700017B05Rik	157.065	180.637	167.409	212.036	213.028	200.415	218.644	252.262	281.927	467.909	516.686	852.941
1700019D03Rik	1700019D03Rik	12.7049	18.1628	14.1809	11.0493	7.30565	5.63755	7.29549	4.95066	11.773	9.66653	20.3038	14.277
1700019L13Rik	1700019L13Rik	2.95081	4.43256	7.59044	12.0543	4.15283	6.79694	10.8929	7.32105	15.9165	10.7498	13.8692	5.42567
1700024G13Rik	1700024G13Rik	79.0324	63.9302	107.271	84.4094	34.1047	71.7226	41.471	43.6671	51.5504	16.1664	12.0307	2.10642
1700025G04Rik	1700025G04Rik	39.0408	55.9209	48.7807	47.2269	38.0457	34.6222	34.2762	30.2349	42.4347	21.583	40.5268	36.4054
1700028E10Rik	1700028E10Rik	19.5327	22.7395	10.8857	8.03453	12.0349	4.47816	7.29549	13.6421	22.5461	8.58321	17.5461	6.53209
1700028P14Rik	1700028P14Rik	28.3113	39.9023	20.7713	14.0641	6.51744	21.869	21.6852	18.3829	19.2313	23.7496	26.7384	2.10642
1700029J07Rik	1700029J07Rik	16.6065	27.3163	47.1331	28.1332	23.858	40.4192	11.7923	24.7039	37.4626	12.9165	23.9807	10.9578
1700030C10Rik	1700030C10Rik	14.6557	10.1535	19.1237	8.03453	10.4585	16.072	7.29549	10.4816	18.4026	8.58321	19.3845	6.53209
1700030J22Rik	1700030J22Rik	25.3851	19.307	22.4189	21.0987	17.5523	12.5939	19.8865	17.5928	32.4904	22.6663	12.0307	7.6385
1700030K09Rik	1700030K09Rik	42.9424	44.4791	80.9091	78.3798	34.8929	34.6222	63.9549	38.9263	49.893	49.7492	71.7805	36.4054
1700034J05Rik	1700034J05Rik	9.77865	7.86511	12.5333	14.0641	13.6113	11.4345	11.7923	13.6421	10.9443	6.41658	4.67691	9.85134
1700037C18Rik	1700037C18Rik	26.3605	44.4791	38.0713	43.2072	62.4801	42.738	41.471	46.0375	67.2956	58.4157	59.8305	43.0439
1700037H04Rik	1700037H04Rik	106.344	95.9674	89.971	116.567	91.6437	109.982	87.3382	83.9638	102.101	112.582	121.419	155.898
1700052K11Rik	1700052K11Rik	15.6311	13.586	19.9475	15.0691	12.8231	11.4345	8.19485	7.32105	15.9165	9.66653	15.7076	15.3834
1700056N10Rik	1700056N10Rik	34.1638	15.8744	15.8285	24.1134	13.6113	36.941	17.1884	30.2349	19.2313	15.0831	21.223	34.1925
1700066M21Rik	1700066M21Rik	54.6473	29.6046	40.5427	57.2762	75.8796	39.2598	34.2762	28.6546	27.5182	31.3328	52.4767	27.554
1700084J12Rik	1700084J12Rik	7.82784	5.57674	24.0666	2.00493	11.2467	11.4345	4.59742	10.4816	3.48608	6.41658	5.59614	7.6385
1700086O06Rik	1700086O06Rik	9.77865	4.43256	5.94283	2.00493	15.9759	11.4345	10.8929	7.32105	12.6017	4.24995	12.0307	9.85134
1700088E04Rik	1700088E04Rik	24.4097	33.0372	15.8285	30.143	16.7641	20.7096	25.2826	25.4941	35.8052	12.9165	22.1422	14.277
1700094D03Rik	1700094D03Rik	34.1638	25.0279	47.1331	38.1825	22.2816	17.2314	22.5845	13.6421	39.9486	19.4164	32.2537	4.31925
1700096K18Rik	1700096K18Rik	10.7541	12.4419	10.0619	18.0839	12.8231	13.7533	3.69807	6.53092	15.0878	9.66653	37.7691	18.7027
1700109H08Rik	1700109H08Rik	11.7295	20.4512	15.0047	21.0987	9.67027	23.0284	15.3897	17.5928	20.06	11.8332	9.27304	18.7027
1700123O20Rik	1700123O20Rik	199.983	154.321	206.128	183.898	229.58	198.096	220.443	177.989	207.345	255.579	280.445	373.863
1810008I18Rik	1810008I18Rik	11.7295	15.8744	29.8332	37.1776	15.1877	14.9127	11.7923	15.2224	20.06	13.9998	8.35382	2.10642
1810010H24Rik	1810010H24Rik	55.6227	58.2093	66.9044	60.291	24.6462	41.5786	36.9742	34.9757	54.8652	22.6663	17.5461	4.31925
1810013L24Rik	1810013L24Rik	189.253	142.879	168.233	174.853	161.006	195.777	170.079	164.557	193.257	141.831	155.43	130.451
1810014B01Rik	1810014B01Rik	14.6557	11.2977	11.7095	9.03946	6.51744	14.9127	7.29549	8.90131	5.97217	8.58321	4.67691	6.53209
1810019D21Rik	1810019D21Rik	60.4997	63.9302	52.8998	75.365	41.9867	53.1724	30.6787	49.9882	61.4947	21.583	40.5268	8.74492
1810026B05Rik	1810026B05Rik	62.4505	70.7953	93.2662	63.3058	71.9386	45.0567	48.6659	62.6303	63.9808	36.7494	46.0421	59.6401
1810030O07Rik	1810030O07Rik	327.761	237.846	326.403	226.105	285.543	288.528	350.849	260.163	349.88	268.579	237.241	242.199
1810034E14Rik	1810034E14Rik	14.6557	3.28837	13.3571	14.0641	15.1877	10.2751	21.6852	15.2224	13.4304	12.9165	14.7884	9.85134
1810037I17Rik	1810037I17Rik	377.506	408.33	496.107	399.958	412.444	453.161	406.609	395.276	402.917	444.076	429.36	469.015
1810041H14Rik	1810041H14Rik	22.4589	21.5953	15.0047	17.0789	8.88206	9.11571	15.3897	13.6421	12.6017	10.7498	10.1923	19.8091
1810044D09Rik	1810044D09Rik	4.90162	10.1535	12.5333	13.0592	8.88206	6.79694	5.49678	8.90131	5.97217	7.4999	15.7076	14.277
1810055G02Rik	1810055G02Rik	95.6143	115.419	68.5521	99.4834	160.218	143.605	145.796	113.989	141.049	181.914	209.665	206.794
1810058I24Rik	1810058I24Rik	251.679	277.893	285.213	223.09	206.722	232.878	197.06	215.126	229.72	247.996	227.13	235.56
1810059H22Rik	1810059H22Rik	6.85243	18.1628	8.41425	12.0543	8.09386	19.5502	8.19485	12.852	5.14347	3.16663	4.67691	4.31925
2010001K21Rik	2010001K21Rik	18.5573	31.893	36.4236	34.1628	12.8231	20.7096	20.7858	19.173	10.9443	11.8332	3.75768	14.277
2010007H06Rik	2010007H06Rik	67.3276	67.3628	89.971	68.3305	49.8688	43.8973	55.8607	25.4941	34.9765	30.2495	12.0307	7.6385
2010016I18Rik	2010016I18Rik	24.4097	30.7488	38.0713	48.2318	32.5283	34.6222	28.88	32.6053	45.7495	70.3322	45.1229	47.4695
2010106C02Rik	2010106C02Rik	7.82784	14.7302	9.23806	5.01973	10.4585	9.11571	9.0942	16.8026	5.14347	3.16663	6.51536	2.10642
2010204K13Rik	2010204K13Rik	13.6803	17.0186	20.7713	20.0937	9.67027	18.3908	9.99356	12.852	10.1156	7.4999	8.35382	4.31925
2010300C02Rik	2010300C02Rik	68.303	49.0558	45.4855	98.4785	66.4211	100.707	61.2568	76.0625	84.6982	49.7492	69.942	8.74492
2010315B03Rik	2010315B03Rik	46.844	55.9209	52.0759	35.1677	86.9145	56.6506	69.351	28.6546	76.4112	30.2495	48.7998	64.0658
2010320M18Rik	2010320M18Rik	32.213	52.4884	35.5998	50.2417	15.9759	34.6222	26.182	25.4941	34.9765	22.6663	24.8999	20.9155
2200002D01Rik	2200002D01Rik	56.5981	66.2186	62.7854	46.222	67.2093	62.4475	77.4452	75.2724	80.5547	103.915	105.792	71.8107
2210016F16Rik	2210016F16Rik	365.802	292.767	304.984	275.347	394.315	330.266	368.837	293.349	390.486	351.994	364.095	381.608
2210016L21Rik	2210016L21Rik	143.409	166.907	144.342	143.7	134.995	106.504	136.803	145.594	125.304	146.164	138.884	176.92
2210406H18Rik	2210406H18Rik	20.5081	6.72093	7.59044	17.0789	11.2467	25.3471	20.7858	9.69145	9.28695	15.0831	14.7884	20.9155
2210408F21Rik	2210408F21Rik	36.1146	28.4605	38.8951	39.1874	27.0108	35.7816	22.5845	23.9138	42.4347	15.0831	16.6269	12.0642
2210408I21Rik	2210408I21Rik	26.3605	17.0186	36.4236	26.1233	30.9518	9.11571	15.3897	27.8645	27.5182	21.583	51.5575	24.2348
2300009A05Rik	2300009A05Rik	27.3359	29.6046	25.7142	26.1233	16.7641	18.3908	17.1884	16.8026	16.7452	13.9998	16.6269	37.5118
2310001H17Rik	2310001H17Rik	80.0078	54.7767	58.6664	38.1825	74.3032	84.4759	83.7407	61.8401	67.2956	57.3324	116.823	87.3006
2310009B15Rik	2310009B15Rik	26.3605	26.1721	30.657	28.1332	27.0108	28.8253	26.182	28.6546	24.2034	24.8329	51.5575	66.2786
2310010J17Rik	2310010J17Rik	4.90162	7.86511	12.5333	8.03453	6.51744	9.11571	4.59742	9.69145	9.28695	5.33326	13.8692	10.9578
2310011J03Rik	2310011J03Rik	243.876	261.874	294.275	227.11	246.92	341.86	285.196	245.941	290.214	396.41	357.66	426.971
2310015A10Rik	2310015A10Rik	21.4835	19.307	18.2999	20.0937	17.5523	21.869	26.182	19.9632	20.06	18.3331	24.8999	28.6604
2310022A10Rik	2310022A10Rik	78.057	94.8232	85.0282	70.3403	88.4909	93.751	107.124	105.297	92.1564	145.081	178.411	241.093
2310022B05Rik	2310022B05Rik	172.671	216.107	204.48	217.06	97.1612	158.677	109.822	109.248	120.332	71.4155	98.4381	54.108
2310030G06Rik	2310030G06Rik	82.934	105.121	81.7329	91.4439	86.9145	82.1571	80.1433	55.5191	88.0129	60.5824	60.7498	29.7669
2310033P09Rik	2310033P09Rik	79.0324	99.4	89.1472	95.4637	77.456	67.0851	72.0491	67.371	72.2677	67.0823	70.8613	74.0236
2310034G01Rik	2310034G01Rik	52.6965	54.7767	38.8951	38.1825	19.917	25.3471	20.7858	16.0125	50.7217	21.583	22.1422	23.1283
2310039H08Rik	2310039H08Rik	68.303	71.9395	71.0235	76.3699	75.0914	64.7663	81.0427	66.5809	85.5269	70.3322	126.934	122.706
2310040G07Rik	2310040G07Rik	9.77865	17.0186	10.0619	7.0296	11.2467	5.63755	9.0942	8.90131	6.80086	2.08332	10.1923	12.0642
2310043M15Rik	2310043M15Rik	11.7295	13.586	1.82381	3.00987	5.72924	3.31878	1.89936	3.37039	4.31478	6.41658	2.83845	5.42567
2310057M21Rik	2310057M21Rik	48.7949	89.1023	64.433	62.3009	71.1504	60.1288	76.5459	94.2355	95.4712	78.9987	56.1536	55.2145
2310058D17Rik	2310058D17Rik	17.5819	17.0186	19.9475	10.0444	12.8231	10.2751	11.7923	8.90131	7.62956	12.9165	12.0307	4.31925
2310061I04Rik	2310061I04Rik	97.5651	106.265	71.8473	118.577	91.6437	60.1288	101.728	82.3835	96.2999	98.4984	54.3152	47.4695
2410002F23Rik	2410002F23Rik	74.1554	42.1907	76.7901	66.3206	82.9735	93.751	85.5394	110.828	93.8138	115.831	156.349	139.302
2410004B18Rik	2410004B18Rik	90.7373	93.679	86.6758	106.518	118.443	84.4759	108.923	103.717	95.4712	104.998	99.3573	122.706
2410004I01Rik	2410004I01Rik	61.4751	53.6325	42.1903	32.1529	73.515	71.7226	111.621	95.8158	100.443	96.3318	73.6189	39.7246
2410004P03Rik	2410004P03Rik	153.163	177.205	162.466	153.75	104.255	147.083	130.507	126.631	179.169	72.4988	135.207	35.2989
2410006H16Rik	2410006H16Rik	140.483	139.446	218.485	182.893	182.287	178.386	186.267	268.064	260.381	276.162	298.83	424.758
2410022M11Rik	2410022M11Rik	4.90162	43.3349	5.94283	14.0641	10.4585	14.9127	12.6916	4.16053	22.5461	9.66653	11.1115	10.9578
2410131K14Rik	2410131K14Rik	36.1146	71.9395	43.0141	48.2318	54.598	103.026	72.0491	94.2355	65.6382	74.6655	68.1036	62.9594
2500004C02Rik	2500004C02Rik	21.4835	7.86511	13.3571	14.0641	9.67027	10.2751	8.19485	12.852	8.45825	6.41658	6.51536	7.6385
2510002D24Rik	2510002D24Rik	97.5651	111.986	91.6186	63.3058	75.0914	77.5196	73.8478	71.3217	105.416	59.4991	61.669	91.7262
2510009E07Rik	2510009E07Rik	203.884	157.753	187.18	143.7	186.229	192.299	151.192	119.52	109.559	89.8319	98.4381	66.2786
2510039O18Rik	2510039O18Rik	95.6143	133.726	139.399	98.4785	118.443	104.185	116.118	117.149	130.276	129.915	124.176	157.005
2610001A08Rik	2610001A08Rik	15.6311	14.7302	18.2999	16.074	10.4585	10.2751	8.19485	17.5928	5.14347	5.33326	7.43459	8.74492
2610001J05Rik	2610001J05Rik	222.417	218.395	216.013	214.046	284.754	231.718	228.537	202.484	202.373	226.33	219.776	234.454
2610002M06Rik	2610002M06Rik	67.3276	90.2465	54.5474	65.3157	103.467	77.5196	100.828	73.6921	49.893	84.4153	92.0035	89.5134
2610005L07Rik	2610005L07Rik	20.5081	19.307	19.9475	13.0592	19.1287	19.5502	16.289	24.7039	15.9165	15.0831	17.5461	18.7027
2610008E11Rik	2610008E11Rik	96.5897	97.1116	138.576	95.4637	102.679	107.664	77.4452	83.1737	83.8695	56.2491	35.0114	55.2145
2610020C07Rik	2610020C07Rik	7.82784	13.586	3.47142	5.01973	8.88206	7.95633	4.59742	6.53092	3.48608	6.41658	5.59614	9.85134
2610021A01Rik	2610021A01Rik	33.1884	73.0837	34.776	53.2565	41.9867	34.6222	68.4517	23.9138	39.9486	48.6659	26.7384	46.3631
2610024D14Rik	2610024D14Rik	2.95081	5.57674	10.8857	10.0444	4.15283	10.2751	9.99356	3.37039	11.773	8.58321	10.1923	8.74492
2610027K06Rik	2610027K06Rik	49.7703	57.0651	24.8904	40.1924	25.4344	27.6659	25.2826	36.5559	20.8887	18.3331	27.6576	4.31925
2610028H24Rik	2610028H24Rik	182.425	132.581	164.114	251.228	112.925	130.851	86.4388	130.582	156.795	63.8323	84.6497	16.4898
2610035D17Rik	2610035D17Rik	98.5405	76.5163	59.4902	51.2466	30.9518	21.869	14.4903	58.6796	18.4026	32.4162	26.7384	19.8091
2610037D02Rik	2610037D02Rik	10.7541	12.4419	16.6523	20.0937	8.09386	13.7533	20.7858	17.5928	12.6017	23.7496	7.43459	19.8091
2610044O15Rik8	2610044O15Rik8	63.4259	91.3907	71.8473	76.3699	115.29	53.1724	47.7665	70.5316	48.2356	34.5828	88.3266	66.2786
2610203C22Rik	2610203C22Rik	24.4097	47.9116	33.9522	22.1036	25.4344	56.6506	18.9871	16.0125	20.8887	20.4997	13.8692	7.6385
2610301B20Rik	2610301B20Rik	101.467	82.2372	131.161	91.4439	96.373	99.5479	91.8349	79.223	118.675	98.4984	96.5996	60.7465
2610306M01Rik	2610306M01Rik	40.9916	25.0279	22.4189	22.1036	21.4934	29.9847	21.6852	33.3954	30.0043	31.3328	17.5461	8.74492
2610307P16Rik	2610307P16Rik	61.4751	19.307	26.538	40.1924	17.5523	52.0131	12.6916	34.9757	8.45825	17.2497	3.75768	2.10642
2610507B11Rik	2610507B11Rik	361.9	442.656	369.241	312.529	369.092	370.845	314.875	385.004	360.653	555.658	393.51	425.864
2610507I01Rik	2610507I01Rik	49.7703	55.9209	43.0141	61.296	46.716	86.7947	28.88	23.9138	26.6895	13.9998	3.75768	23.1283
2610528J11Rik	2610528J11Rik	43.9178	39.9023	44.6617	29.1381	30.1636	23.0284	29.7794	26.2842	42.4347	22.6663	23.9807	6.53209
2700038G22Rik	2700038G22Rik	13.6803	3.28837	9.23806	12.0543	12.0349	5.63755	6.39613	5.74079	8.45825	19.4164	26.7384	24.2348
2700049A03Rik	2700049A03Rik	59.5243	57.0651	46.3093	56.2713	67.2093	61.2882	59.4581	65.0007	63.1521	56.2491	44.2037	31.9797
2700062C07Rik	2700062C07Rik	50.7457	53.6325	67.7283	40.1924	57.7509	54.3318	54.062	52.3585	66.4669	77.9154	53.3959	69.5979
2700078F05Rik	2700078F05Rik	3.92622	2.14419	10.8857	13.0592	1.78821	2.15939	2.79871	4.95066	6.80086	5.33326	6.51536	2.10642
2700081O15Rik	2700081O15Rik	52.6965	21.5953	43.0141	69.3354	45.9278	45.0567	45.9678	38.1362	30.0043	28.0829	11.1115	10.9578
2700097O09Rik	2700097O09Rik	54.6473	59.3535	43.0141	70.3403	34.1047	70.5633	48.6659	61.05	41.606	31.3328	33.1729	43.0439
2810001G20Rik	2810001G20Rik	18.5573	27.3163	16.6523	22.1036	15.1877	19.5502	18.9871	13.6421	34.9765	18.3331	16.6269	27.554
2810002D19Rik	2810002D19Rik	40.9916	20.4512	24.8904	32.1529	41.9867	29.9847	43.2697	16.0125	22.5461	17.2497	20.3038	19.8091
2810004N23Rik	2810004N23Rik	165.843	154.321	108.919	129.631	175.982	130.851	131.407	113.199	92.1564	177.58	92.0035	121.599
2810006K23Rik	2810006K23Rik	52.6965	35.3256	25.7142	28.1332	25.4344	40.4192	37.8736	29.4447	18.4026	32.4162	15.7076	30.8733
2810013P06Rik	2810013P06Rik	113.172	89.1023	100.68	99.4834	50.657	72.882	66.653	75.2724	53.2078	47.5826	58.9113	43.0439
2810021J22Rik	2810021J22Rik	31.2376	21.5953	21.5951	21.0987	27.0108	12.5939	19.8865	10.4816	12.6017	17.2497	6.51536	24.2348
2810025M15Rik	2810025M15Rik	233.146	187.502	192.947	218.065	153.912	218.965	160.186	263.324	200.715	106.082	117.742	152.579
2810039B14Rik	2810039B14Rik	7.82784	26.1721	4.29522	10.0444	17.5523	11.4345	25.2826	7.32105	10.1156	5.33326	5.59614	9.85134
2810402E24Rik	2810402E24Rik	9.77865	15.8744	25.7142	17.0789	15.9759	20.7096	22.5845	15.2224	20.06	16.1664	11.1115	16.4898
2810403D21Rik	2810403D21Rik	16.6065	18.1628	17.4761	19.0888	12.0349	26.5065	15.3897	7.32105	12.6017	12.9165	11.1115	18.7027
2900005J15Rik	2900005J15Rik	7.82784	10.1535	13.3571	15.0691	4.15283	3.31878	7.29549	12.0618	4.31478	3.16663	1.91923	10.9578
2900026A02Rik	2900026A02Rik	471.145	565.084	445.855	432.116	414.02	472.871	438.087	505.104	312.589	293.495	352.145	376.076
2900052L18Rik	2900052L18Rik	16.6065	15.8744	12.5333	15.0691	7.30565	11.4345	9.0942	9.69145	5.97217	3.16663	3.75768	15.3834
2900060B14Rik	2900060B14Rik	2.95081	3.28837	4.29522	5.01973	4.94103	6.79694	9.0942	5.74079	3.48608	10.7498	13.8692	35.2989
2900076A07Rik	2900076A07Rik	11.7295	25.0279	22.4189	10.0444	10.4585	7.95633	15.3897	18.3829	10.9443	8.58321	14.7884	18.7027
2900097C17Rik	2900097C17Rik	517.965	521.604	462.331	511.506	440.031	504.174	401.213	518.536	397.116	257.746	354.902	295.307
3110001I22Rik	3110001I22Rik	12.7049	21.5953	18.2999	15.0691	28.5872	24.1878	27.0813	23.1237	11.773	17.2497	18.4653	30.8733
3110040N11Rik	3110040N11Rik	62.4505	90.2465	79.2615	85.4143	78.2442	64.7663	78.3446	56.3092	79.726	67.0823	77.2959	120.493
3110056K07Rik	3110056K07Rik	29.2868	23.8837	39.7189	32.1529	14.3995	28.8253	19.8865	23.9138	19.2313	17.2497	16.6269	22.0219
3110080O07Rik	3110080O07Rik	26.3605	9.0093	26.538	28.1332	24.6462	28.8253	20.7858	23.1237	19.2313	13.9998	15.7076	8.74492
3110082I17Rik	3110082I17Rik	85.8603	63.9302	77.6139	76.3699	104.255	120.417	79.244	66.5809	107.073	102.832	135.207	159.218
3222401L13Rik	3222401L13Rik	47.8195	45.6232	48.7807	41.1973	34.1047	47.3755	25.2826	34.1855	20.8887	18.3331	9.27304	5.42567
3300002A11Rik	3300002A11Rik	22.4589	22.7395	29.0094	28.1332	6.51744	11.4345	13.591	15.2224	17.5739	8.58321	9.27304	4.31925
3425401B19Rik	3425401B19Rik	11.7295	9.0093	3.47142	8.03453	8.88206	2.15939	8.19485	7.32105	4.31478	8.58321	10.1923	2.10642
3830406C13Rik	3830406C13Rik	123.901	91.3907	120.452	101.493	107.408	129.692	106.225	85.5441	71.439	93.0818	90.165	86.1941
4430402I18Rik	4430402I18Rik	19.5327	18.1628	33.1284	44.2121	21.4934	20.7096	13.591	15.2224	18.4026	7.4999	14.7884	5.42567
4631405J19Rik	4631405J19Rik	11.7295	9.0093	4.29522	3.00987	6.51744	9.11571	2.79871	6.53092	1.82869	6.41658	3.75768	3.21283
4632404H12Rik	4632404H12Rik	50.7457	26.1721	38.8951	31.148	53.8098	28.8253	44.1691	13.6421	22.5461	26.9996	29.496	36.4054
4632415L05Rik	4632415L05Rik	85.8603	77.6604	75.1425	66.3206	55.3862	78.679	57.6594	59.4697	42.4347	47.5826	43.2844	41.9374
4632418H02Rik	4632418H02Rik	29.2868	38.7581	35.5998	27.1282	27.799	62.4475	27.0813	49.198	33.3191	23.7496	7.43459	33.0861
4632427E13Rik	4632427E13Rik	230.22	188.646	173.999	167.819	172.041	155.199	179.972	125.051	117.846	153.748	90.165	107.216
4632428C04Rik	4632428C04Rik	21.4835	14.7302	14.1809	16.074	9.67027	25.3471	9.99356	4.95066	10.1156	11.8332	3.75768	7.6385
4732440D04Rik	4732440D04Rik	42.9424	37.6139	24.0666	29.1381	38.8339	27.6659	24.3833	36.5559	34.9765	36.7494	32.2537	15.3834
4732471J01Rik	4732471J01Rik	34.1638	25.0279	19.1237	27.1282	25.4344	33.4629	21.6852	13.6421	17.5739	19.4164	13.8692	10.9578
4732491K20Rik	4732491K20Rik	6.85243	14.7302	7.59044	2.00493	9.67027	17.2314	7.29549	7.32105	8.45825	11.8332	9.27304	16.4898
4732496C06Rik	4732496C06Rik	44.8932	35.3256	110.566	54.2614	44.3514	21.869	18.9871	57.0993	25.8608	24.8329	23.9807	7.6385
4831440D22Rik	4831440D22Rik	7.82784	14.7302	10.0619	10.0444	4.94103	11.4345	3.69807	10.4816	4.31478	9.66653	5.59614	8.74492
4833403J16Rik	4833403J16Rik	14.6557	14.7302	8.41425	8.03453	13.6113	14.9127	8.19485	9.69145	5.97217	9.66653	2.83845	15.3834
4833408A19Rik	4833408A19Rik	13.6803	6.72093	9.23806	9.03946	8.88206	5.63755	12.6916	4.95066	2.65739	2.08332	15.7076	8.74492
4833411C07Rik	4833411C07Rik	11.7295	12.4419	7.59044	5.01973	3.36462	5.63755	5.49678	4.16053	5.14347	7.4999	3.75768	4.31925
4833412K13Rik	4833412K13Rik	12.7049	13.586	10.0619	13.0592	15.9759	16.072	9.99356	12.852	10.9443	12.9165	11.1115	4.31925
4833418N02Rik	4833418N02Rik	18.5573	5.57674	10.8857	14.0641	7.30565	16.072	9.0942	7.32105	18.4026	12.9165	10.1923	16.4898
4833420G17Rik	4833420G17Rik	148.286	180.637	187.18	177.868	112.925	138.967	145.796	148.755	142.707	95.2485	126.015	103.897
4833421G17Rik	4833421G17Rik	31.2376	50.2	61.9616	47.2269	45.9278	36.941	37.8736	49.9882	43.2634	13.9998	19.3845	18.7027
4833422C13Rik	4833422C13Rik	19.5327	15.8744	10.0619	10.0444	7.30565	13.7533	9.0942	20.7533	9.28695	3.16663	12.95	7.6385
4833422M21Rik	4833422M21Rik	4.90162	2.14419	1.82381	6.02466	2.57641	7.95633	8.19485	10.4816	1.82869	2.08332	20.3038	7.6385
4833427G06Rik	4833427G06Rik	36.1146	54.7767	51.2521	22.1036	29.3754	24.1878	22.5845	30.2349	28.3469	8.58321	25.8191	4.31925
4833438C02Rik	4833438C02Rik	23.4343	23.8837	24.8904	18.0839	8.09386	11.4345	13.591	14.4322	36.6339	42.166	32.2537	47.4695
4833439L19Rik	4833439L19Rik	903.25	789.344	847.872	885.341	801.029	870.541	826.609	878.836	1025.27	815.654	795.212	839.664
4833445I07Rik	4833445I07Rik	5.87703	2.14419	3.47142	3.00987	9.67027	19.5502	6.39613	1.79013	6.80086	2.08332	8.35382	6.53209
4921511C10Rik	4921511C10Rik	22.4589	12.4419	10.8857	25.1184	20.7052	19.5502	21.6852	16.0125	20.8887	12.9165	14.7884	22.0219
4921524J17Rik	4921524J17Rik	23.4343	35.3256	51.2521	44.2121	39.6221	19.5502	34.2762	38.9263	31.6617	29.1662	41.446	38.6182
4921531C22Rik	4921531C22Rik	15.6311	22.7395	10.0619	11.0493	4.94103	5.63755	6.39613	13.6421	5.14347	3.16663	9.27304	12.0642
4930402H24Rik	4930402H24Rik	492.604	420.916	379.951	453.22	425.843	383.598	349.95	373.942	326.677	324.911	212.422	201.262
4930405O22Rik	4930405O22Rik	16.6065	19.307	15.0047	24.1134	15.9759	16.072	15.3897	14.4322	7.62956	10.7498	11.1115	7.6385
4930412C18Rik	4930412C18Rik	22.4589	23.8837	21.5951	20.0937	8.88206	10.2751	7.29549	12.852	15.0878	6.41658	4.67691	6.53209
4930422M22Rik	4930422M22Rik	18.5573	14.7302	6.76664	6.02466	4.15283	7.95633	5.49678	6.53092	1.82869	3.16663	6.51536	6.53209
4930430F08Rik	4930430F08Rik	20.5081	11.2977	17.4761	33.1578	23.858	10.2751	11.7923	16.8026	11.773	8.58321	14.7884	15.3834
4930431P19Rik	4930431P19Rik	29.2868	12.4419	15.8285	14.0641	10.4585	19.5502	10.8929	14.4322	9.28695	11.8332	15.7076	15.3834
4930444A19Rik	4930444A19Rik	19.5327	15.8744	21.5951	19.0888	12.8231	24.1878	18.9871	20.7533	20.06	10.7498	14.7884	8.74492
4930444P10Rik	4930444P10Rik	4.90162	13.586	11.7095	6.02466	11.2467	13.7533	9.0942	8.11118	6.80086	9.66653	6.51536	3.21283
4930447N08Rik	4930447N08Rik	17.5819	17.0186	7.59044	20.0937	12.8231	23.0284	8.19485	4.16053	1.82869	2.08332	4.67691	2.10642
4930451G09Rik	4930451G09Rik	8.80324	9.0093	7.59044	8.03453	10.4585	13.7533	6.39613	4.16053	15.0878	6.41658	10.1923	3.21283
4930453C13Rik	4930453C13Rik	14.6557	4.43256	8.41425	18.0839	15.1877	3.31878	12.6916	8.90131	10.1156	9.66653	7.43459	24.2348
4930453N24Rik	4930453N24Rik	100.491	89.1023	115.509	115.562	163.371	134.33	188.066	150.335	162.595	164.581	235.403	218.964
4930478L05Rik	4930478L05Rik	1.97541	3.28837	10.8857	6.02466	8.88206	5.63755	11.7923	12.0618	8.45825	12.9165	5.59614	16.4898
4930480K02Rik	4930480K02Rik	16.6065	22.7395	16.6523	3.00987	3.36462	9.11571	6.39613	8.11118	2.65739	2.08332	1	1
4930481A15Rik	4930481A15Rik	32.213	9.0093	33.9522	28.1332	24.6462	17.2314	27.9807	42.877	38.2913	22.6663	24.8999	19.8091
4930503L19Rik	4930503L19Rik	40.0162	50.2	47.9569	51.2466	53.0216	63.6069	50.4646	52.3585	49.893	83.332	65.3459	56.3209
4930509H03Rik	4930509H03Rik	11.7295	13.586	19.9475	23.1085	20.7052	12.5939	22.5845	12.0618	16.7452	20.4997	9.27304	17.5963
4930513N20Rik	4930513N20Rik	10.7541	9.0093	11.7095	15.0691	8.09386	6.79694	3.69807	13.6421	9.28695	9.66653	8.35382	5.42567
4930517G19Rik	4930517G19Rik	5.87703	6.72093	3.47142	4.0148	5.72924	5.63755	6.39613	6.53092	1.82869	5.33326	15.7076	8.74492
4930518I15Rik	4930518I15Rik	22.4589	35.3256	37.2474	23.1085	51.4452	32.3035	42.3704	42.0868	25.0321	30.2495	31.3345	47.4695
4930522L14Rik	4930522L14Rik	16.6065	21.5953	19.1237	16.074	15.1877	4.47816	19.8865	24.7039	33.3191	18.3331	15.7076	17.5963
4930523C07Rik	4930523C07Rik	697.439	620.004	668.283	734.601	642.6	722.139	664.725	640.216	733.566	549.158	858.639	559.741
4930544F09Rik	4930544F09Rik	6.85243	17.0186	12.5333	14.0641	8.88206	11.4345	3.69807	7.32105	5.14347	4.24995	2.83845	3.21283
4930549C15Rik	4930549C15Rik	51.7211	66.2186	29.8332	52.2516	34.1047	57.81	53.1626	16.8026	15.9165	12.9165	25.8191	6.53209
4930550C14Rik	4930550C14Rik	22.4589	7.86511	16.6523	14.0641	6.51744	7.95633	4.59742	8.11118	15.9165	6.41658	11.1115	4.31925
4930554G24Rik	4930554G24Rik	5.87703	2.14419	7.59044	2.00493	10.4585	7.95633	2.79871	5.74079	14.2591	8.58321	11.1115	3.21283
4930555A03Rik	4930555A03Rik	18.5573	17.0186	5.94283	10.0444	13.6113	12.5939	9.0942	4.95066	1.82869	6.41658	3.75768	7.6385
4930556M19Rik	4930556M19Rik	104.393	116.563	93.2662	94.4587	58.5391	75.2008	71.1498	87.9145	105.416	51.9158	46.0421	14.277
4930562C15Rik	4930562C15Rik	51.7211	61.6418	41.3665	74.3601	21.4934	47.3755	53.1626	52.3585	86.3555	41.0827	73.6189	12.0642
4930562F07Rik	4930562F07Rik	13.6803	10.1535	10.0619	3.00987	8.88206	21.869	13.591	8.11118	9.28695	7.4999	8.35382	13.1706
4930579G18Rik	4930579G18Rik	20.5081	23.8837	20.7713	28.1332	11.2467	18.3908	6.39613	11.2717	5.14347	3.16663	12.95	13.1706
4930579G24Rik	4930579G24Rik	12.7049	19.307	38.8951	27.1282	12.8231	17.2314	18.0878	24.7039	55.6938	30.2495	32.2537	48.5759
4930579J19Rik	4930579J19Rik	22.4589	6.72093	15.8285	19.0888	8.88206	10.2751	5.49678	10.4816	13.4304	9.66653	4.67691	4.31925
4930579K19Rik	4930579K19Rik	6.85243	9.0093	8.41425	10.0444	5.72924	6.79694	12.6916	10.4816	5.14347	6.41658	8.35382	9.85134
4930581F22Rik	4930581F22Rik	22.4589	17.0186	10.0619	11.0493	12.0349	13.7533	14.4903	10.4816	23.3748	21.583	11.1115	20.9155
4930594M22Rik	4930594M22Rik	13.6803	7.86511	13.3571	10.0444	3.36462	6.79694	7.29549	4.95066	6.80086	3.16663	7.43459	8.74492
4930599N23Rik	4930599N23Rik	2.95081	2.14419	1.82381	5.01973	16.7641	4.47816	13.591	17.5928	8.45825	17.2497	2.83845	10.9578
4931406C07Rik	4931406C07Rik	89.7619	99.4	108.919	94.4587	81.3971	70.5633	68.4517	80.0131	59.0086	54.0825	44.2037	48.5759
4931406P16Rik	4931406P16Rik	408.719	359.13	370.889	429.101	376.974	366.207	381.428	422.14	334.135	311.912	278.607	268.753
4931414P19Rik	4931414P19Rik	29.2868	12.4419	19.9475	28.1332	21.4934	24.1878	16.289	27.0743	19.2313	20.4997	19.3845	14.277
4931422A03Rik	4931422A03Rik	25.3851	21.5953	32.3046	16.074	20.7052	31.1441	20.7858	23.1237	28.3469	19.4164	23.0615	9.85134
4931428F04Rik	4931428F04Rik	25.3851	11.2977	17.4761	17.0789	19.1287	16.072	7.29549	10.4816	21.7174	11.8332	10.1923	12.0642
4932438A13Rik	4932438A13Rik	472.121	480.414	445.031	431.111	480.229	394.032	448.879	475.869	446.009	524.242	520.363	471.227
4933400F21Rik	4933400F21Rik	24.4097	20.4512	35.5998	22.1036	23.0698	38.1004	22.5845	28.6546	17.5739	13.9998	9.27304	14.277
4933401H06Rik	4933401H06Rik	7.82784	13.586	8.41425	7.0296	12.0349	4.47816	8.19485	12.852	7.62956	20.4997	23.0615	8.74492
4933404O12Rik	4933404O12Rik	14.6557	26.1721	30.657	16.074	4.94103	23.0284	1.89936	5.74079	7.62956	20.4997	2.83845	9.85134
4933407K13Rik	4933407K13Rik	15.6311	14.7302	19.9475	18.0839	19.1287	11.4345	18.9871	22.3336	15.9165	6.41658	13.8692	19.8091
4933412E12Rik	4933412E12Rik	18.5573	34.1814	28.1856	34.1628	57.7509	62.4475	56.7601	61.8401	35.8052	75.7488	94.7612	71.8107
4933415A04Rik	4933415A04Rik	7.82784	10.1535	7.59044	4.0148	10.4585	11.4345	15.3897	10.4816	10.9443	5.33326	6.51536	5.42567
4933421O10Rik	4933421O10Rik	10.7541	4.43256	3.47142	15.0691	8.88206	7.95633	12.6916	10.4816	5.14347	11.8332	6.51536	9.85134
4933423P22Rik	4933423P22Rik	8.80324	17.0186	16.6523	14.0641	8.09386	26.5065	9.0942	23.9138	20.06	10.7498	42.3652	17.5963
4933428G20Rik	4933428G20Rik	6.85243	6.72093	7.59044	18.0839	4.94103	19.5502	13.591	5.74079	6.80086	5.33326	9.27304	2.10642
4933431C10Rik	4933431C10Rik	19.5327	12.4419	14.1809	33.1578	15.9759	7.95633	12.6916	21.5434	13.4304	17.2497	16.6269	22.0219
4933431G14Rik	4933431G14Rik	5.87703	2.14419	10.0619	15.0691	6.51744	6.79694	9.99356	6.53092	5.14347	3.16663	4.67691	9.85134
4933433G19Rik	4933433G19Rik	14.6557	12.4419	7.59044	14.0641	6.51744	3.31878	1.89936	12.0618	16.7452	8.58321	21.223	14.277
4933434E20Rik	4933434E20Rik	545.276	456.386	550.478	475.328	523.581	492.58	532.519	584.117	566.998	540.491	465.21	487.824
4933439C10Rik	4933439C10Rik	11.7295	12.4419	15.0047	8.03453	4.94103	12.5939	18.0878	9.69145	5.97217	7.4999	6.51536	9.85134
4933439K11Rik	4933439K11Rik	8.80324	9.0093	8.41425	21.0987	8.88206	4.47816	8.19485	12.852	14.2591	9.66653	9.27304	3.21283
5031425E22Rik	5031425E22Rik	106.344	81.093	133.633	91.4439	60.9037	57.81	48.6659	67.371	81.3834	63.8323	65.3459	46.3631
5031439G07Rik	5031439G07Rik	165.843	155.465	150.109	222.085	183.076	155.199	166.481	135.322	131.934	188.414	166.461	204.581
5033406O09Rik	5033406O09Rik	16.6065	3.28837	5.94283	23.1085	12.8231	20.7096	24.3833	13.6421	7.62956	17.2497	9.27304	25.3412
5033424D13Rik	5033424D13Rik	13.6803	4.43256	5.11903	4.0148	4.94103	4.47816	7.29549	5.74079	13.4304	8.58321	14.7884	9.85134
5330406M23Rik	5330406M23Rik	125.852	144.023	141.047	143.7	120.019	122.736	137.702	142.434	124.475	85.4986	93.8419	79.5556
5330417C22Rik	5330417C22Rik	627.21	686.367	623.797	828.059	492.841	559.825	580.185	579.376	565.341	249.079	372.368	75.13
5330431K02Rik	5330431K02Rik	13.6803	36.4698	18.2999	12.0543	15.1877	10.2751	13.591	4.95066	28.3469	11.8332	8.35382	12.0642
5430403G16Rik	5430403G16Rik	23.4343	13.586	18.2999	14.0641	26.2226	21.869	8.19485	10.4816	20.06	10.7498	17.5461	4.31925
5430405H02Rik	5430405H02Rik	38.0654	35.3256	41.3665	32.1529	30.9518	35.7816	39.6723	34.9757	30.833	22.6663	38.6883	26.4476
5430416N02Rik	5430416N02Rik	15.6311	15.8744	7.59044	13.0592	14.3995	20.7096	14.4903	12.852	17.5739	25.9163	21.223	25.3412
5430420F09Rik	5430420F09Rik	33.1884	34.1814	15.8285	29.1381	27.0108	10.2751	20.7858	21.5434	11.773	29.1662	9.27304	19.8091
5430431A17Rik	5430431A17Rik	28.3113	51.3442	46.3093	44.2121	43.5631	16.072	21.6852	21.5434	28.3469	19.4164	13.8692	22.0219
5430434F05Rik	5430434F05Rik	39.0408	51.3442	36.4236	38.1825	29.3754	27.6659	28.88	36.5559	34.9765	19.4164	13.8692	20.9155
5430437J10Rik	5430437J10Rik	1.97541	11.2977	5.11903	3.00987	7.30565	4.47816	10.8929	8.11118	8.45825	15.0831	10.1923	15.3834
5530601H04Rik	5530601H04Rik	68.303	114.274	78.4377	79.3847	52.2334	55.4912	69.351	53.9388	56.5225	61.6657	66.2651	36.4054
5730405O15Rik	5730405O15Rik	13.6803	17.0186	9.23806	14.0641	9.67027	17.2314	3.69807	6.53092	7.62956	5.33326	2.83845	4.31925
5730409E04Rik	5730409E04Rik	40.0162	47.9116	52.0759	44.2121	40.4103	43.8973	38.7729	31.8151	30.833	36.7494	46.0421	16.4898
5730455P16Rik	5730455P16Rik	107.319	62.786	66.0806	70.3403	75.8796	29.9847	54.062	66.5809	106.244	90.9152	90.165	100.578
5730480H06Rik	5730480H06Rik	30.2622	58.2093	34.776	73.3551	41.9867	41.5786	27.0813	28.6546	39.12	30.2495	32.2537	39.7246
5730507A11Rik	5730507A11Rik	15.6311	12.4419	9.23806	17.0789	19.1287	10.2751	18.0878	15.2224	16.7452	9.66653	17.5461	17.5963
5830408C22Rik	5830408C22Rik	14.6557	5.57674	16.6523	13.0592	12.0349	17.2314	9.99356	15.2224	6.80086	12.9165	18.4653	17.5963
5830417I10Rik	5830417I10Rik	29.2868	30.7488	30.657	31.148	28.5872	32.3035	29.7794	21.5434	27.5182	37.8327	18.4653	19.8091
5830428M24Rik	5830428M24Rik	50.7457	53.6325	50.4283	60.291	31.74	63.6069	45.0684	53.9388	36.6339	15.0831	23.9807	14.277
5830432E09Rik	5830432E09Rik	7.82784	26.1721	18.2999	13.0592	23.0698	13.7533	18.0878	23.1237	16.7452	10.7498	21.223	28.6604
5830444B04Rik	5830444B04Rik	21.4835	36.4698	4.29522	21.0987	19.917	23.0284	10.8929	12.0618	17.5739	5.33326	12.0307	10.9578
5830444F18Rik	5830444F18Rik	16.6065	19.307	2.64761	10.0444	10.4585	3.31878	9.99356	10.4816	5.14347	6.41658	2.83845	10.9578
5930420M18Rik	5930420M18Rik	10.7541	23.8837	19.1237	10.0444	18.3405	13.7533	5.49678	10.4816	11.773	17.2497	8.35382	6.53209
5930430L01Rik	5930430L01Rik	39.0408	45.6232	38.8951	64.3107	30.1636	35.7816	33.3768	34.9757	21.7174	18.3331	19.3845	10.9578
6030400A10Rik	6030400A10Rik	1.97541	3.28837	10.8857	13.0592	9.67027	10.2751	10.8929	13.6421	5.97217	10.7498	2.83845	7.6385
6030458C11Rik	6030458C11Rik	70.2538	90.2465	80.0853	90.439	127.113	65.9257	112.52	95.0256	119.503	148.331	56.1536	141.515
6230400D17Rik	6230400D17Rik	9.77865	22.7395	21.5951	14.0641	12.0349	14.9127	26.182	20.7533	8.45825	4.24995	23.0615	10.9578
6330403K07Rik	6330403K07Rik	34.1638	20.4512	25.7142	34.1628	6.51744	14.9127	9.0942	14.4322	9.28695	7.4999	9.27304	6.53209
6330403L08Rik	6330403L08Rik	10.7541	14.7302	22.4189	19.0888	21.4934	28.8253	22.5845	20.7533	9.28695	8.58321	8.35382	14.277
6330549D23Rik	6330549D23Rik	4.90162	4.43256	8.41425	5.01973	5.72924	5.63755	9.99356	10.4816	11.773	6.41658	12.0307	12.0642
6330562C20Rik	6330562C20Rik	5.87703	10.1535	9.23806	2.00493	3.36462	6.79694	3.69807	6.53092	13.4304	13.9998	7.43459	23.1283
6430511E19Rik	6430511E19Rik	56.5981	41.0465	96.5614	75.365	78.2442	54.3318	40.5717	54.7289	40.7773	45.4159	26.7384	25.3412
6430548M08Rik	6430548M08Rik	293.622	311.074	267.913	182.893	234.309	337.222	209.651	302.04	246.294	146.164	363.175	279.817
6430562O15Rik	6430562O15Rik	10.7541	7.86511	10.0619	10.0444	9.67027	13.7533	10.8929	12.852	8.45825	15.0831	11.1115	6.53209
6430590A07Rik	6430590A07Rik	47.8195	45.6232	51.2521	44.2121	41.9867	47.3755	30.6787	48.4079	29.1756	54.0825	30.4153	41.9374
6530402F18Rik	6530402F18Rik	44.8932	35.3256	19.9475	27.1282	30.9518	23.0284	28.88	32.6053	19.2313	35.6661	12.0307	26.4476
6530409C15Rik	6530409C15Rik	9.77865	7.86511	9.23806	8.03453	18.3405	4.47816	6.39613	14.4322	4.31478	6.41658	10.1923	12.0642
6720427I07Rik	6720427I07Rik	17.5819	28.4605	15.0047	19.0888	16.7641	23.0284	21.6852	21.5434	26.6895	12.9165	17.5461	18.7027
6720464F23Rik	6720464F23Rik	23.4343	10.1535	17.4761	24.1134	20.7052	24.1878	23.4839	28.6546	21.7174	17.2497	15.7076	17.5963
6720475M21Rik	6720475M21Rik	15.6311	5.57674	3.47142	8.03453	7.30565	2.15939	6.39613	3.37039	10.1156	12.9165	5.59614	5.42567
6820402A03Rik	6820402A03Rik	7.82784	14.7302	12.5333	19.0888	15.9759	11.4345	9.0942	10.4816	5.97217	8.58321	12.0307	14.277
6820408C15Rik	6820408C15Rik	45.8686	84.5256	45.4855	73.3551	58.5391	33.4629	62.1562	71.3217	71.439	39.9994	67.1844	6.53209
6820431F20Rik	6820431F20Rik	11.7295	19.307	9.23806	14.0641	7.30565	7.95633	9.0942	13.6421	8.45825	12.9165	14.7884	15.3834
8030462N17Rik	8030462N17Rik	88.7865	60.4977	92.4424	59.2861	83.7617	71.7226	77.4452	76.0625	69.7817	75.7488	76.3766	62.9594
8030487O14Rik	8030487O14Rik	39.0408	18.1628	24.8904	28.1332	16.7641	20.7096	31.5781	12.0618	10.9443	18.3331	12.95	8.74492
8430429K09Rik	8430429K09Rik	30.2622	39.9023	17.4761	28.1332	3.36462	26.5065	10.8929	13.6421	22.5461	24.8329	16.6269	13.1706
9030404E10Rik	9030404E10Rik	11.7295	13.586	5.11903	12.0543	9.67027	16.072	11.7923	2.58026	4.31478	3.16663	3.75768	4.31925
9030407P20Rik	9030407P20Rik	14.6557	5.57674	10.0619	5.01973	6.51744	12.5939	13.591	17.5928	5.14347	7.4999	10.1923	3.21283
9030622O22Rik	9030622O22Rik	45.8686	26.1721	39.7189	32.1529	15.9759	31.1441	26.182	14.4322	19.2313	7.4999	9.27304	2.10642
9130002K18Rik	9130002K18Rik	17.5819	10.1535	14.1809	9.03946	18.3405	12.5939	21.6852	12.0618	14.2591	6.41658	11.1115	2.10642
9130008F23Rik	9130008F23Rik	12.7049	19.307	26.538	24.1134	21.4934	20.7096	16.289	20.7533	15.9165	19.4164	10.1923	9.85134
9130017K11Rik	9130017K11Rik	20.5081	13.586	12.5333	17.0789	6.51744	17.2314	15.3897	11.2717	3.48608	1	5.59614	4.31925
9130019O22Rik	9130019O22Rik	34.1638	19.307	40.5427	25.1184	15.1877	26.5065	27.0813	34.9757	41.606	36.7494	24.8999	25.3412
9130023H24Rik	9130023H24Rik	46.844	66.2186	38.8951	57.2762	64.8447	82.1571	63.9549	51.5684	49.893	58.4157	67.1844	30.8733
9130221H12Rik	9130221H12Rik	16.6065	13.586	15.8285	14.0641	4.15283	10.2751	9.99356	14.4322	15.0878	9.66653	10.1923	3.21283
9130230L23Rik	9130230L23Rik	43.9178	62.786	50.4283	40.1924	29.3754	27.6659	30.6787	25.4941	30.0043	31.3328	71.7805	37.5118
9130230N09Rik	9130230N09Rik	6.85243	6.72093	10.8857	11.0493	9.67027	10.2751	5.49678	5.74079	11.773	10.7498	16.6269	13.1706
9130401M01Rik	9130401M01Rik	42.9424	49.0558	47.1331	57.2762	43.5631	54.3318	66.653	53.1487	69.7817	95.2485	69.0228	90.6198
9230112E08Rik	9230112E08Rik	48.7949	22.7395	10.0619	20.0937	16.7641	26.5065	28.88	22.3336	26.6895	11.8332	14.7884	18.7027
9230114K14Rik	9230114K14Rik	40.9916	39.9023	25.7142	26.1233	23.858	26.5065	24.3833	18.3829	30.0043	22.6663	18.4653	28.6604
9230117E06Rik	9230117E06Rik	27.3359	10.1535	30.657	18.0839	8.88206	9.11571	9.0942	9.69145	2.65739	3.16663	1	1
9330151L19Rik	9330151L19Rik	15.6311	13.586	15.0047	17.0789	6.51744	11.4345	7.29549	11.2717	6.80086	7.4999	10.1923	7.6385
9330158H04Rik	9330158H04Rik	18.5573	10.1535	3.47142	5.01973	12.0349	10.2751	7.29549	11.2717	9.28695	7.4999	12.95	2.10642
9330159F19Rik	9330159F19Rik	12.7049	7.86511	14.1809	16.074	9.67027	7.95633	10.8929	17.5928	9.28695	5.33326	13.8692	6.53209
9330160F10Rik	9330160F10Rik	3.92622	12.4419	14.1809	10.0444	6.51744	3.31878	3.69807	3.37039	5.14347	5.33326	5.59614	5.42567
9330162G02Rik	9330162G02Rik	94.6389	105.121	94.9138	97.4735	92.4319	79.8384	100.828	78.4329	84.6982	61.6657	55.2344	64.0658
9330175E14Rik	9330175E14Rik	9.77865	12.4419	5.94283	6.02466	37.2575	23.0284	43.2697	39.7164	39.9486	56.2491	111.307	74.0236
9330182L06Rik	9330182L06Rik	24.4097	27.3163	24.0666	48.2318	38.8339	40.4192	45.9678	49.9882	40.7773	30.2495	28.5768	2.10642
9430025C20Rik	9430025C20Rik	11.7295	6.72093	2.64761	15.0691	8.09386	3.31878	9.0942	4.95066	5.14347	5.33326	23.0615	9.85134
9430034N14Rik	9430034N14Rik	11.7295	5.57674	15.0047	16.074	21.4934	17.2314	19.8865	26.2842	19.2313	18.3331	17.5461	23.1283
9430038I01Rik	9430038I01Rik	55.6227	47.9116	61.1378	32.1529	64.0565	60.1288	61.2568	40.5066	70.6103	52.9992	82.8112	61.853
9430091E24Rik	9430091E24Rik	6.85243	13.586	10.0619	24.1134	16.7641	9.11571	3.69807	11.2717	12.6017	15.0831	7.43459	9.85134
9530013L04Rik	9530013L04Rik	8.80324	6.72093	8.41425	13.0592	5.72924	4.47816	5.49678	1.79013	1.82869	1	3.75768	3.21283
9530026P05Rik	9530026P05Rik	83.9094	100.544	83.3806	65.3157	49.8688	60.1288	47.7665	45.2474	89.6703	34.5828	21.223	13.1706
9530053A07Rik	9530053A07Rik	24.4097	45.6232	24.8904	29.1381	15.9759	21.869	14.4903	8.11118	20.8887	11.8332	12.95	7.6385
9530056E24Rik	9530056E24Rik	22.4589	12.4419	15.8285	16.074	16.7641	9.11571	24.3833	15.2224	3.48608	8.58321	11.1115	8.74492
9530068E07Rik	9530068E07Rik	1130.52	1110.86	1020.87	1148.63	1318.09	1265.89	1290.68	1415.34	1194.32	1047.48	1311.82	1161.63
9530077C05Rik	9530077C05Rik	27.3359	18.1628	33.1284	15.0691	30.9518	20.7096	17.1884	7.32105	34.9765	30.2495	19.3845	9.85134
9530082P21Rik	9530082P21Rik	116.098	119.995	81.7329	86.4193	199.628	237.515	191.663	192.212	187.456	302.162	262.061	272.072
9530085L11Rik	9530085L11Rik	9.77865	9.0093	1.82381	7.0296	5.72924	3.31878	9.99356	12.0618	6.80086	2.08332	1.91923	3.21283
9530086O07Rik	9530086O07Rik	15.6311	10.1535	22.4189	15.0691	19.1287	10.2751	11.7923	18.3829	5.14347	9.66653	13.8692	20.9155
9630010A21Rik	9630010A21Rik	103.418	111.986	157.523	102.498	127.901	72.882	111.621	125.051	117.846	168.914	182.088	194.623
9630050E16Rik	9630050E16Rik	97.5651	74.2279	52.0759	46.222	53.8098	111.142	44.1691	28.6546	51.5504	37.8327	23.9807	34.1925
9830144P21Rik	9830144P21Rik	6.85243	2.14419	9.23806	7.0296	7.30565	4.47816	5.49678	4.95066	12.6017	17.2497	20.3038	14.277
9930012K11Rik	9930012K11Rik	82.934	55.9209	95.7376	64.3107	57.7509	47.3755	28.88	74.4822	85.5269	57.3324	32.2537	24.2348
9930014A18Rik	9930014A18Rik	50.7457	31.893	27.3618	41.1973	21.4934	45.0567	26.182	36.5559	54.8652	22.6663	17.5461	2.10642
9930017N22Rik	9930017N22Rik	46.844	15.8744	40.5427	29.1381	35.6811	47.3755	20.7858	42.877	37.4626	30.2495	29.496	30.8733
9930021J03Rik	9930021J03Rik	95.6143	90.2465	89.1472	100.488	67.2093	61.2882	81.942	88.7046	69.7817	65.999	51.5575	57.4273
9930024M15Rik	9930024M15Rik	36.1146	51.3442	33.1284	31.148	23.858	21.869	28.88	42.0868	29.1756	23.7496	25.8191	22.0219
9930104L06Rik	9930104L06Rik	57.5735	67.3628	35.5998	51.2466	76.6678	36.941	71.1498	44.4572	67.2956	80.0821	58.9113	53.0016
9930111J21Rik1	9930111J21Rik1	81.9586	60.4977	66.9044	63.3058	93.2201	97.2292	156.589	147.174	117.017	177.58	274.01	153.686
9930111J21Rik2	9930111J21Rik2	31.2376	33.0372	33.9522	25.1184	63.2683	87.9541	91.8349	87.1243	63.1521	99.5817	128.773	131.557
9930120I10Rik	9930120I10Rik	19.5327	12.4419	21.5951	26.1233	30.9518	17.2314	20.7858	16.0125	34.1478	41.0827	42.3652	50.7888
A030001D20Rik	A030001D20Rik	30.2622	20.4512	37.2474	30.143	27.799	33.4629	31.5781	24.7039	49.0643	39.9994	38.6883	81.7685
A130010J15Rik	A130010J15Rik	31.2376	20.4512	22.4189	37.1776	25.4344	24.1878	35.1755	37.346	25.0321	50.8325	56.1536	49.6824
A130012E19Rik	A130012E19Rik	71.2292	43.3349	66.0806	81.3946	69.574	38.1004	34.2762	46.8276	43.2634	39.9994	52.4767	72.9171
A130014A01Rik	A130014A01Rik	19.5327	42.1907	36.4236	23.1085	27.799	11.4345	17.1884	31.8151	18.4026	5.33326	7.43459	13.1706
A130051J06Rik	A130051J06Rik	28.3113	35.3256	22.4189	42.2022	44.3514	20.7096	29.7794	21.5434	21.7174	35.6661	16.6269	12.0642
A130071D04Rik	A130071D04Rik	40.0162	63.9302	61.9616	84.4094	105.831	65.9257	120.614	98.1862	79.726	113.665	95.6804	169.175
A230057D06Rik	A230057D06Rik	20.5081	5.57674	15.0047	23.1085	14.3995	34.6222	18.0878	11.2717	15.9165	8.58321	14.7884	6.53209
A230072C01Rik	A230072C01Rik	18.5573	6.72093	7.59044	10.0444	8.88206	10.2751	3.69807	8.11118	5.97217	3.16663	1.91923	5.42567
A2ml1	A2ml1	47.8195	86.8139	29.0094	42.2022	90.8555	86.7947	69.351	38.1362	78.8973	52.9992	109.469	67.385
A330009N23Rik	A330009N23Rik	46.844	39.9023	26.538	26.1233	35.6811	46.2161	18.0878	31.8151	29.1756	17.2497	6.51536	8.74492
A330023F24Rik	A330023F24Rik	135.606	156.609	134.457	127.621	108.196	99.5479	143.098	109.248	165.082	160.247	162.784	150.366
A330076H08Rik	A330076H08Rik	16.6065	13.586	10.0619	15.0691	30.1636	11.4345	7.29549	7.32105	5.14347	11.8332	6.51536	3.21283
A430005L14Rik	A430005L14Rik	93.6635	114.274	85.0282	75.365	99.5258	106.504	96.3317	93.4454	88.0129	158.081	144.399	157.005
A430018G15Rik	A430018G15Rik	10.7541	5.57674	12.5333	13.0592	7.30565	5.63755	3.69807	4.95066	5.14347	5.33326	2.83845	3.21283
A430019L02Rik	A430019L02Rik	33.1884	29.6046	24.0666	23.1085	28.5872	14.9127	29.7794	4.95066	10.1156	25.9163	19.3845	39.7246
A430028G04Rik	A430028G04Rik	4.90162	2.14419	4.29522	6.02466	7.30565	4.47816	2.79871	2.58026	9.28695	5.33326	10.1923	15.3834
A430033K04Rik	A430033K04Rik	89.7619	61.6418	41.3665	73.3551	37.2575	57.81	53.1626	34.9757	41.606	34.5828	48.7998	41.9374
A430035B10Rik	A430035B10Rik	13.6803	5.57674	9.23806	6.02466	7.30565	6.79694	16.289	10.4816	10.9443	5.33326	4.67691	10.9578
A430090L17Rik	A430090L17Rik	39.0408	44.4791	32.3046	34.1628	37.2575	35.7816	41.471	28.6546	21.7174	6.41658	14.7884	6.53209
A430108G06Rik	A430108G06Rik	11.7295	18.1628	16.6523	18.0839	8.09386	9.11571	4.59742	6.53092	12.6017	9.66653	9.27304	4.31925
A430110C17Rik	A430110C17Rik	11.7295	14.7302	7.59044	16.074	4.94103	10.2751	21.6852	12.0618	10.1156	11.8332	4.67691	7.6385
A430110L20Rik	A430110L20Rik	18.5573	15.8744	10.0619	8.03453	10.4585	5.63755	5.49678	12.852	3.48608	4.24995	4.67691	10.9578
A4galt	A4galt	149.262	155.465	113.038	137.671	213.816	140.127	124.212	158.236	246.294	204.663	254.707	357.266
A530017D24Rik	A530017D24Rik	11.7295	17.0186	5.11903	9.03946	10.4585	6.79694	11.7923	8.90131	8.45825	4.24995	6.51536	15.3834
A530020G20Rik	A530020G20Rik	17.5819	20.4512	34.776	29.1381	19.1287	32.3035	11.7923	18.3829	16.7452	8.58321	6.51536	4.31925
A530032D15Rik	A530032D15Rik	2.95081	2.14419	5.94283	2.00493	4.94103	5.63755	12.6916	7.32105	7.62956	19.4164	32.2537	44.1503
A530041M06Rik	A530041M06Rik	43.9178	75.3721	67.7283	59.2861	73.515	28.8253	73.8478	57.8895	54.8652	47.5826	44.2037	46.3631
A530064N14Rik	A530064N14Rik	28.3113	33.0372	20.7713	25.1184	14.3995	28.8253	14.4903	23.1237	9.28695	16.1664	4.67691	4.31925
A530083M17Rik	A530083M17Rik	7.82784	25.0279	14.1809	24.1134	30.1636	23.0284	9.0942	9.69145	18.4026	7.4999	8.35382	9.85134
A530088E08Rik	A530088E08Rik	5.87703	6.72093	10.0619	12.0543	5.72924	6.79694	7.29549	8.11118	7.62956	7.4999	12.0307	7.6385
A630001G21Rik	A630001G21Rik	17.5819	15.8744	26.538	28.1332	17.5523	16.072	19.8865	25.4941	23.3748	49.7492	46.0421	95.0455
A630052C17Rik	A630052C17Rik	11.7295	28.4605	14.1809	11.0493	19.1287	27.6659	16.289	12.852	16.7452	9.66653	11.1115	15.3834
A630072L19Rik	A630072L19Rik	20.5081	12.4419	16.6523	11.0493	13.6113	19.5502	8.19485	9.69145	8.45825	9.66653	12.0307	13.1706
A630089N07Rik	A630089N07Rik	15.6311	25.0279	10.0619	16.074	26.2226	18.3908	29.7794	19.173	12.6017	30.2495	18.4653	24.2348
A730011C13Rik	A730011C13Rik	7.82784	6.72093	6.76664	5.01973	12.8231	9.11571	28.88	9.69145	18.4026	18.3331	30.4153	12.0642
A730017L22Rik	A730017L22Rik	24.4097	19.307	29.8332	19.0888	17.5523	14.9127	21.6852	29.4447	10.1156	17.2497	17.5461	14.277
A730049H05Rik	A730049H05Rik	20.5081	19.307	32.3046	6.02466	27.799	10.2751	20.7858	28.6546	14.2591	13.9998	23.0615	16.4898
A830018L16Rik	A830018L16Rik	9.77865	15.8744	6.76664	15.0691	9.67027	4.47816	6.39613	7.32105	8.45825	3.16663	11.1115	2.10642
A930001M01Rik	A930001M01Rik	71.2292	58.2093	85.852	49.2368	72.7268	54.3318	63.9549	68.1612	65.6382	114.748	50.6383	62.9594
A930004D18Rik	A930004D18Rik	49.7703	30.7488	33.9522	13.0592	21.4934	21.869	17.1884	27.8645	15.9165	10.7498	11.1115	7.6385
A930004J17Rik	A930004J17Rik	53.6719	43.3349	68.5521	78.3798	60.1155	65.9257	62.1562	50.7783	55.6938	61.6657	61.669	76.2364
A930005H10Rik	A930005H10Rik	28.3113	42.1907	47.1331	23.1085	22.2816	31.1441	32.4775	27.8645	31.6617	20.4997	36.8499	28.6604
A930006L05Rik	A930006L05Rik	44.8932	36.4698	44.6617	40.1924	39.6221	20.7096	25.2826	41.2967	34.9765	28.0829	31.3345	26.4476
A930007A09Rik	A930007A09Rik	23.4343	25.0279	15.8285	12.0543	16.7641	17.2314	16.289	16.8026	15.0878	19.4164	11.1115	22.0219
A930007I19Rik	A930007I19Rik	13.6803	14.7302	5.94283	13.0592	15.1877	19.5502	23.4839	9.69145	20.06	43.2493	44.2037	50.7888
A930012O16Rik	A930012O16Rik	12.7049	9.0093	5.11903	5.01973	4.94103	2.15939	8.19485	6.53092	10.1156	9.66653	2.83845	4.31925
A930019D19Rik	A930019D19Rik	4.90162	5.57674	13.3571	10.0444	15.1877	9.11571	9.0942	12.852	11.773	10.7498	7.43459	7.6385
A930037H05Rik	A930037H05Rik	59.5243	68.507	51.2521	39.1874	280.813	172.589	357.145	331.275	172.54	324.911	374.206	397.097
AA465934	AA465934	6.85243	4.43256	11.7095	3.00987	5.72924	4.47816	7.29549	6.53092	2.65739	5.33326	13.8692	8.74492
AA474408	AA474408	8.80324	6.72093	10.8857	16.074	1.78821	10.2751	11.7923	5.74079	11.773	4.24995	3.75768	9.85134
AA986860	AA986860	474.072	426.637	445.855	322.578	545.651	435.77	619.757	814.835	997.091	759.321	900.004	315.223
Aaas	Aaas	93.6635	62.786	68.5521	73.3551	92.4319	62.4475	113.419	125.841	126.962	197.08	124.176	184.665
Aacs	Aacs	205.835	171.484	187.18	179.878	172.041	249.109	221.342	177.199	250.437	276.162	242.757	207.9
Aagab	Aagab	138.532	179.493	143.518	207.011	235.886	151.72	167.381	193.002	252.923	236.08	221.615	288.669
Aak1	Aak1	387.26	341.967	368.417	387.899	412.444	307.078	351.749	323.374	371.426	311.912	349.387	366.118
Aamdc	Aamdc	159.016	164.619	150.109	161.789	105.831	147.083	135.004	166.928	121.161	88.7486	86.4881	88.407
Aamp	Aamp	921.783	917.493	1022.52	900.415	804.971	944.742	889.564	983.133	879.416	899.069	730.866	771.067
Aar2	Aar2	233.146	281.325	257.204	272.332	247.709	274.615	254.618	313.102	272.812	372.577	301.587	320.755
Aars	Aars	389.211	316.795	337.936	323.583	507.029	542.434	501.042	583.327	628.322	705.155	666.52	826.387
Aars2	Aars2	69.2784	31.893	51.2521	62.3009	76.6678	64.7663	44.1691	55.5191	48.2356	47.5826	39.6075	53.0016
Aarsd1	Aarsd1	13.6803	13.586	12.5333	8.03453	10.4585	6.79694	10.8929	17.5928	13.4304	7.4999	7.43459	3.21283
Aasdh	Aasdh	48.7949	36.4698	66.0806	49.2368	27.0108	46.2161	45.9678	46.0375	54.0365	32.4162	19.3845	45.2567
Aasdhppt	Aasdhppt	99.5159	92.5349	115.509	111.543	116.866	118.098	103.527	119.52	87.1842	84.4153	87.4073	82.8749
Aatf	Aatf	80.9832	140.591	94.9138	105.513	149.971	109.982	139.501	105.297	125.304	162.414	183.926	168.069
Aatk	Aatk	112.196	83.3814	122.923	96.4686	105.043	111.142	102.627	65.0007	41.606	68.1656	85.5689	80.6621
AB124611	AB124611	78.057	61.6418	105.623	73.3551	143.665	87.9541	165.582	141.643	130.276	457.076	358.579	577.443
Abat	Abat	30.2622	41.0465	76.7901	63.3058	28.5872	33.4629	18.0878	23.9138	19.2313	17.2497	25.8191	24.2348
Abca1	Abca1	415.547	396.888	201.185	330.618	277.66	312.875	207.852	286.237	247.122	190.58	265.737	283.136
Abca2	Abca2	309.228	351.121	262.97	305.495	194.111	259.543	221.342	254.632	260.381	215.497	146.238	159.218
Abca3	Abca3	1619.2	1549.08	1353.69	1580.75	1214.84	1549.94	1215.13	1376.62	1216.7	762.571	563.567	315.223
Abca4	Abca4	46.844	11.2977	31.4808	30.143	13.6113	7.95633	19.8865	38.9263	70.6103	54.0825	38.6883	24.2348
Abca5	Abca5	147.311	128.005	124.571	123.602	103.467	111.142	84.6401	102.927	90.499	68.1656	60.7498	6.53209
Abca6	Abca6	7.82784	12.4419	20.7713	12.0543	7.30565	11.4345	4.59742	10.4816	12.6017	11.8332	17.5461	13.1706
Abca7	Abca7	137.557	165.763	179.766	165.809	172.041	126.214	135.004	182.73	223.09	254.496	149.915	168.069
Abca8a	Abca8a	287.769	299.632	268.737	299.465	236.674	263.022	148.494	245.941	160.938	69.2489	92.9227	41.9374
Abca8b	Abca8b	64.4013	91.3907	94.09	89.4341	89.2791	79.8384	45.0684	57.8895	48.2356	28.0829	25.8191	33.0861
Abca9	Abca9	55.6227	78.8046	46.3093	67.3255	52.2334	48.5349	51.3639	48.4079	33.3191	11.8332	11.1115	6.53209
Abcb10	Abcb10	159.016	150.888	136.104	142.695	119.231	123.895	117.916	151.915	118.675	99.5817	125.096	109.429
Abcb1a	Abcb1a	132.68	97.1116	106.447	106.518	105.043	154.039	98.1304	118.73	117.017	100.665	153.592	131.557
Abcb1b	Abcb1b	27.3359	10.1535	9.23806	21.0987	28.5872	21.869	36.9742	31.8151	43.2634	80.0821	69.942	67.385
Abcb6	Abcb6	3.92622	17.0186	15.0047	20.0937	17.5523	13.7533	9.99356	10.4816	20.06	7.4999	16.6269	12.0642
Abcb7	Abcb7	50.7457	59.3535	41.3665	49.2368	61.6919	47.3755	57.6594	52.3585	50.7217	54.0825	70.8613	64.0658
Abcb8	Abcb8	92.6881	124.572	142.695	128.626	71.9386	137.808	81.0427	127.421	102.101	76.8321	126.934	102.79
Abcb9	Abcb9	45.8686	69.6511	60.314	74.3601	26.2226	86.7947	45.9678	85.5441	79.726	109.332	83.7304	150.366
Abcc1	Abcc1	163.893	299.632	197.066	184.903	220.121	192.299	177.274	223.027	241.321	224.163	244.595	217.858
Abcc10	Abcc10	68.303	47.9116	52.8998	77.3749	72.7268	43.8973	63.9549	76.0625	48.2356	64.9156	61.669	51.8952
Abcc3	Abcc3	302.4	385.446	314.87	421.062	309.189	292.006	265.411	469.548	346.566	387.744	275.849	248.838
Abcc4	Abcc4	121.95	114.274	105.623	107.523	123.172	64.7663	81.0427	61.05	80.5547	109.332	114.065	131.557
Abcc5	Abcc5	483.826	487.279	484.574	443.17	462.889	486.783	456.973	419.77	427.778	445.159	355.822	277.604
Abcd1	Abcd1	312.154	299.632	322.284	318.559	250.861	358.091	300.485	427.671	320.876	341.161	273.091	256.582
Abcd2	Abcd2	74.1554	166.907	88.3234	140.686	98.7376	130.851	126.91	121.1	51.5504	85.4986	45.1229	45.2567
Abcd3	Abcd3	756.939	652.042	678.992	673.3	637.871	760.399	584.682	581.747	645.724	355.244	354.902	202.368
Abcd4	Abcd4	105.368	142.879	80.0853	55.2664	90.0673	126.214	67.5523	80.8033	94.6425	99.5817	63.5074	105.003
Abce1	Abce1	287.769	267.595	278.622	295.445	351.752	336.063	312.177	226.978	264.525	395.327	331.922	282.03
Abcf1	Abcf1	369.703	288.191	336.289	350.717	366.728	433.452	393.119	430.041	480.814	593.574	535.99	576.337
Abcf2	Abcf2	290.695	297.344	311.575	339.662	421.902	281.572	419.2	464.017	355.681	505.825	437.633	546.464
Abcf3	Abcf3	250.704	230.981	312.399	260.273	287.907	289.688	272.605	238.039	299.33	276.162	227.13	264.327
Abcg1	Abcg1	428.228	449.521	363.474	391.919	542.498	585.331	435.389	497.993	286.9	565.408	450.502	472.334
Abcg2	Abcg2	137.557	180.637	125.395	149.73	171.253	126.214	149.394	200.903	172.54	103.915	231.726	172.495
Abcg3	Abcg3	38.0654	67.3628	39.7189	51.2466	29.3754	43.8973	30.6787	60.2599	25.8608	9.66653	18.4653	8.74492
Abhd10	Abhd10	83.9094	83.3814	73.4949	68.3305	108.196	49.6943	79.244	79.223	74.7538	84.4153	116.823	111.642
Abhd11	Abhd11	98.5405	90.2465	132.809	103.503	123.172	120.417	121.514	91.8651	138.563	114.748	109.469	113.855
Abhd11os	Abhd11os	10.7541	6.72093	10.8857	11.0493	9.67027	10.2751	5.49678	3.37039	14.2591	9.66653	14.7884	10.9578
Abhd12	Abhd12	218.515	281.325	240.727	212.036	246.132	202.733	280.7	317.053	254.581	360.661	255.626	380.501
Abhd13	Abhd13	81.9586	85.6697	84.2044	65.3157	51.4452	50.8537	101.728	61.05	58.1799	42.166	68.1036	71.8107
Abhd14a	Abhd14a	88.7865	128.005	94.9138	124.607	90.0673	67.0851	81.942	91.075	81.3834	87.6653	65.3459	45.2567
Abhd14b	Abhd14b	172.671	194.367	197.066	168.824	103.467	127.373	109.822	172.459	155.966	93.0818	63.5074	33.0861
Abhd15	Abhd15	25.3851	12.4419	11.7095	15.0691	28.5872	6.79694	14.4903	27.8645	25.8608	23.7496	16.6269	34.1925
Abhd16a	Abhd16a	600.874	594.832	634.506	592.905	544.862	673.445	596.374	780.86	885.217	756.071	938.612	911.582
Abhd17a	Abhd17a	126.827	99.4	143.518	107.523	67.2093	135.489	88.2375	63.4204	73.9251	75.7488	79.1343	103.897
Abhd17b	Abhd17b	61.4751	47.9116	71.8473	55.2664	66.4211	42.738	48.6659	47.6178	50.7217	41.0827	57.9921	50.7888
Abhd17c	Abhd17c	83.9094	134.87	95.7376	91.4439	94.7966	128.533	98.1304	92.6553	93.8138	82.2487	84.6497	58.5337
Abhd18	Abhd18	31.2376	21.5953	24.8904	20.0937	27.0108	31.1441	17.1884	20.7533	21.7174	31.3328	17.5461	30.8733
Abhd2	Abhd2	2451.22	2236.74	2386.74	2153.57	2174.09	2231.66	1993.97	2096.43	1995.67	1878.39	1799.93	1336.45
Abhd3	Abhd3	42.9424	42.1907	47.1331	50.2417	23.0698	42.738	19.8865	34.9757	49.0643	15.0831	28.5768	2.10642
Abhd4	Abhd4	669.153	637.167	683.111	595.92	492.053	630.547	420.1	629.155	566.17	399.66	444.987	339.564
Abhd5	Abhd5	278.991	228.693	269.561	288.411	265.837	252.587	289.693	370.782	329.163	260.996	253.787	194.623
Abhd6	Abhd6	77.0816	77.6604	84.2044	65.3157	69.574	78.679	95.4324	92.6553	102.101	81.1654	98.4381	117.174
Abhd8	Abhd8	152.188	126.86	176.471	149.73	119.231	135.489	98.1304	188.261	182.484	122.331	128.773	212.326
Abi1	Abi1	497.481	484.991	572.721	544.668	716.691	544.753	652.134	577.006	629.979	808.07	748.332	704.681
Abi2	Abi2	123.901	153.177	125.395	110.538	120.807	97.2292	95.4324	100.557	155.137	106.082	103.953	120.493
Abi3	Abi3	119.024	100.544	122.099	95.4637	180.711	122.736	171.878	153.495	160.938	203.58	126.015	197.942
Abi3bp	Abi3bp	431.154	410.618	420.317	535.624	321.012	356.932	263.612	381.843	185.799	77.9154	167.38	66.2786
Abitram	Abitram	76.1062	81.093	104.8	91.4439	66.4211	58.9694	82.8414	78.4329	36.6339	119.081	49.719	76.2364
Abl1	Abl1	297.523	321.372	243.199	281.376	297.366	312.875	228.537	343.127	235.521	220.913	239.999	215.645
Abl2	Abl2	108.295	150.888	129.514	119.582	138.148	129.692	135.903	147.964	116.189	166.747	239.999	225.603
Ablim1	Ablim1	1151.98	1092.55	1004.4	1032.06	971.282	899.525	751.962	788.761	915.05	705.155	694.097	1011.16
Ablim2	Ablim2	56.5981	51.3442	27.3618	29.1381	23.858	32.3035	21.6852	34.1855	22.5461	24.8329	35.9306	10.9578
Ablim3	Ablim3	514.063	339.679	426.084	360.766	304.459	315.194	281.599	345.497	419.491	210.08	210.584	108.322
Abr	Abr	310.203	338.535	309.103	375.84	328.106	261.862	284.297	314.682	301.816	332.495	341.114	374.969
Abra	Abra	9.77865	19.307	3.47142	15.0691	13.6113	19.5502	5.49678	12.0618	10.1156	3.16663	21.223	7.6385
Abracl	Abracl	63.4259	54.7767	95.7376	91.4439	102.679	86.7947	89.1369	100.557	109.559	163.497	144.399	205.687
Abraxas1	Abraxas1	15.6311	34.1814	26.538	26.1233	45.1396	19.5502	12.6916	21.5434	32.4904	37.8327	28.5768	27.554
Abraxas2	Abraxas2	227.294	187.502	190.475	207.011	214.604	184.183	239.329	222.237	213.975	251.246	260.222	212.326
Abt1	Abt1	86.8357	73.0837	105.623	92.4489	71.1504	78.679	73.8478	102.137	81.3834	107.165	123.257	96.1519
Abtb1	Abtb1	245.827	250.432	232.489	246.204	179.923	220.124	172.777	223.817	204.03	134.248	134.288	112.748
Abtb2	Abtb2	73.18	67.3628	80.9091	46.222	92.4319	87.9541	164.683	121.89	112.045	292.412	299.749	386.033
AC020971.1	AC020971.1	54.6473	45.6232	48.7807	30.143	32.5283	38.1004	33.3768	32.6053	20.8887	33.4995	9.27304	22.0219
AC113595.1	AC113595.1	71.2292	62.786	49.6045	55.2664	147.606	111.142	108.923	119.52	80.5547	187.33	162.784	194.623
AC149090.1	AC149090.1	392.138	348.832	431.027	354.736	244.556	278.094	244.725	265.694	363.968	298.912	261.141	245.518
AC151602.1	AC151602.1	46.844	55.9209	69.3759	37.1776	36.4693	33.4629	37.8736	39.7164	68.953	28.0829	13.8692	10.9578
AC154542.1	AC154542.1	20.5081	21.5953	19.1237	19.0888	12.8231	13.7533	4.59742	22.3336	6.80086	8.58321	7.43459	7.6385
AC160336.1	AC160336.1	10.7541	13.586	15.0047	20.0937	8.88206	4.47816	5.49678	4.16053	8.45825	6.41658	4.67691	6.53209
Acaa1a	Acaa1a	658.423	700.097	700.411	635.112	680.434	915.757	779.842	873.305	692.131	679.156	661.005	571.911
Acaa1b	Acaa1b	24.4097	14.7302	5.94283	14.0641	6.51744	17.2314	9.0942	16.0125	15.9165	6.41658	3.75768	4.31925
Acaa2	Acaa2	636.964	645.177	703.706	690.384	497.57	556.347	622.455	791.922	835.495	571.907	333.76	431.396
Acaca	Acaca	216.565	247	220.132	184.903	212.239	183.024	159.287	151.915	208.174	123.415	90.165	96.1519
Acacb	Acacb	112.196	86.8139	98.2091	84.4094	54.598	99.5479	44.1691	79.223	63.9808	36.7494	32.2537	53.0016
Acad10	Acad10	34.1638	61.6418	48.7807	64.3107	41.1985	35.7816	39.6723	58.6796	76.4112	35.6661	34.0922	22.0219
Acad11	Acad11	148.286	139.446	103.152	160.784	94.7966	135.489	133.205	121.89	122.818	55.1658	49.719	41.9374
Acad12	Acad12	52.6965	67.3628	68.5521	62.3009	45.1396	52.0131	55.8607	54.7289	63.1521	30.2495	23.9807	35.2989
Acad8	Acad8	132.68	110.842	108.919	130.636	118.443	145.923	131.407	162.187	171.711	138.581	162.784	89.5134
Acad9	Acad9	196.081	170.339	180.59	212.036	186.229	183.024	154.79	188.261	199.058	173.247	141.642	139.302
Acadl	Acadl	584.292	489.567	498.579	495.427	895.614	693.154	844.596	903.33	1195.15	1129.82	869.67	1038.82
Acadm	Acadm	367.752	348.832	351.941	385.889	283.966	318.672	238.43	305.991	312.589	229.58	206.907	159.218
Acads	Acads	82.934	111.986	108.919	99.4834	106.62	93.751	74.7472	102.137	111.216	125.581	91.0843	135.983
Acadsb	Acadsb	455.539	441.511	399.722	396.943	406.138	380.12	397.616	444.264	363.968	357.411	382.479	262.115
Acadvl	Acadvl	263.384	273.316	244.023	205.001	231.156	249.109	275.304	282.287	335.793	240.413	272.172	249.944
Acap1	Acap1	28.3113	39.9023	52.0759	40.1924	46.716	32.3035	36.0749	47.6178	73.9251	101.748	54.3152	196.836
Acap2	Acap2	168.77	233.27	257.204	240.174	264.261	160.995	232.134	224.607	196.572	184.08	251.03	175.814
Acap3	Acap3	92.6881	84.5256	73.4949	74.3601	104.255	129.692	74.7472	84.7539	133.591	142.914	102.115	61.853
Acat1	Acat1	459.44	470.116	404.665	476.333	449.489	433.452	521.727	506.684	422.806	377.994	450.502	400.417
Acat2	Acat2	84.8849	84.5256	113.038	65.3157	114.502	143.605	98.1304	72.1118	130.276	97.4151	72.6997	50.7888
Acbd3	Acbd3	122.926	99.4	101.504	115.562	164.947	85.6353	127.809	90.2849	99.6147	100.665	129.692	113.855
Acbd4	Acbd4	107.319	98.2558	103.976	95.4637	89.2791	136.648	91.8349	108.458	131.934	88.7486	103.034	58.5337
Acbd5	Acbd5	228.269	195.512	236.608	194.952	228.792	234.037	233.034	219.866	224.748	160.247	151.753	143.728
Acbd6	Acbd6	123.901	163.474	94.09	111.543	132.63	93.751	89.1369	72.1118	86.3555	142.914	87.4073	118.28
Accs	Accs	31.2376	38.7581	18.2999	51.2466	32.5283	40.4192	30.6787	46.8276	50.7217	56.2491	56.1536	72.9171
Acd	Acd	139.508	139.446	105.623	150.735	138.148	128.533	157.488	134.532	183.313	177.58	160.026	191.304
Ace	Ace	2920.39	2686.4	2196.44	2899.23	2256.06	2548.17	2339.33	3084.09	2065.28	1945.55	1880.82	2171.79
Ace3	Ace3	13.6803	19.307	17.4761	19.0888	13.6113	29.9847	11.7923	12.852	10.1156	4.24995	3.75768	4.31925
Acer2	Acer2	1821.11	1474.71	1513.51	1379.77	1743.72	1323.86	913.846	1382.15	1038.53	754.988	1343.99	1672.8
Acer3	Acer3	302.4	218.395	253.908	260.273	365.151	288.528	295.989	226.187	302.645	321.661	317.214	347.309
Acin1	Acin1	240.95	218.395	269.561	250.223	224.062	264.181	225.839	204.854	177.512	246.913	201.392	225.603
Ackr2	Ackr2	311.179	312.219	291.803	280.371	306.824	264.181	236.631	370.782	309.274	473.326	465.21	584.082
Ackr3	Ackr3	153.163	168.051	168.233	162.794	243.768	297.803	206.053	257.003	271.154	442.993	896.327	1707.1
Ackr4	Ackr4	41.967	27.3163	17.4761	19.0888	19.917	41.5786	7.29549	12.0618	8.45825	12.9165	6.51536	4.31925
Acly	Acly	1428.02	1160.06	1334.74	1192.85	1144.69	1257.78	1018.17	1279.43	959.8	968.401	764.878	792.088
Aco1	Aco1	354.097	279.037	298.394	305.495	293.425	297.803	322.969	337.596	441.866	308.662	293.314	268.753
Aco2	Aco2	875.939	839.688	873.41	813.99	885.368	992.276	1012.78	931.775	1205.09	962.984	979.058	848.516
Acot1	Acot1	190.229	195.512	173.175	208.016	92.4319	116.939	122.413	140.063	209.002	75.7488	18.4653	6.53209
Acot11	Acot11	90.7373	46.7674	52.8998	79.3847	44.3514	83.3165	72.0491	60.2599	90.499	63.8323	60.7498	60.7465
Acot13	Acot13	131.704	140.591	119.628	141.691	84.5499	155.199	117.916	78.4329	112.045	87.6653	74.5382	72.9171
Acot2	Acot2	222.417	153.177	122.923	182.893	125.537	159.836	124.212	140.063	194.915	114.748	76.3766	112.748
Acot6	Acot6	12.7049	11.2977	27.3618	7.0296	11.2467	12.5939	3.69807	14.4322	11.773	9.66653	3.75768	3.21283
Acot7	Acot7	550.153	456.386	562.835	541.654	551.168	611.997	508.237	513.795	571.971	529.658	373.287	309.69
Acot8	Acot8	60.4997	83.3814	47.1331	60.291	75.0914	63.6069	72.9485	97.396	63.9808	78.9987	47.8806	87.3006
Acot9	Acot9	247.778	356.842	299.218	305.495	381.704	303.6	417.402	367.621	393.801	346.578	581.032	459.057
Acox1	Acox1	473.096	455.242	547.183	470.303	463.677	434.611	421.899	535.919	618.377	514.492	387.075	287.562
Acox2	Acox2	60.4997	71.9395	98.2091	89.4341	73.515	92.5916	77.4452	77.6428	124.475	52.9992	88.3266	19.8091
Acox3	Acox3	183.401	157.753	205.304	212.036	152.336	184.183	156.589	200.903	170.054	186.247	121.419	140.409
Acoxl	Acoxl	343.367	314.507	413.727	293.435	212.239	289.688	195.261	205.644	107.902	58.4157	13.8692	4.31925
Acp1	Acp1	103.418	105.121	93.2662	114.557	114.502	142.445	119.715	112.409	122.818	136.414	159.107	158.111
Acp2	Acp2	341.416	380.87	261.323	336.647	396.68	360.41	373.333	444.264	373.084	595.74	475.321	633.871
Acp5	Acp5	73.18	89.1023	124.571	122.597	108.196	70.5633	157.488	149.545	139.392	285.912	178.411	280.924
Acp6	Acp6	104.393	97.1116	121.276	81.3946	87.7027	98.3886	101.728	115.569	96.2999	43.2493	89.2458	54.108
Acpp	Acpp	15.6311	38.7581	47.9569	39.1874	30.9518	46.2161	32.4775	23.9138	34.1478	23.7496	49.719	18.7027
Acr	Acr	5.87703	4.43256	5.94283	2.00493	5.72924	7.95633	3.69807	12.0618	10.1156	10.7498	21.223	37.5118
Acrbp	Acrbp	13.6803	20.4512	19.1237	22.1036	12.8231	16.072	14.4903	17.5928	14.2591	9.66653	7.43459	6.53209
Acsf2	Acsf2	43.9178	43.3349	43.8379	69.3354	34.8929	47.3755	26.182	46.0375	29.1756	33.4995	28.5768	25.3412
Acsf3	Acsf3	73.18	65.0744	52.8998	69.3354	68.7857	89.1135	81.942	60.2599	71.439	54.0825	83.7304	68.4915
Acsl1	Acsl1	262.409	164.619	204.48	314.539	266.626	218.965	256.417	286.237	323.362	173.247	157.269	130.451
Acsl3	Acsl3	41.967	83.3814	38.8951	62.3009	55.3862	25.3471	53.1626	16.8026	25.8608	20.4997	19.3845	2.10642
Acsl4	Acsl4	256.556	263.019	237.432	230.125	402.197	355.773	283.398	231.718	296.015	320.578	295.153	220.071
Acsl5	Acsl5	938.364	912.916	1015.93	910.464	1104.49	1162.71	1162.97	1102.44	1043.5	1196.98	947.804	842.984
Acsm1	Acsm1	23.4343	52.4884	23.2428	33.1578	59.3273	46.2161	45.0684	27.0743	38.2913	21.583	18.4653	10.9578
Acss1	Acss1	455.539	415.195	393.131	413.022	257.167	380.12	340.956	359.72	323.362	204.663	194.957	75.13
Acss2	Acss2	255.581	154.321	186.356	178.873	138.148	173.749	178.173	234.089	196.572	95.2485	138.884	111.642
Acss3	Acss3	23.4343	12.4419	44.6617	45.217	40.4103	26.5065	23.4839	39.7164	47.4069	19.4164	23.9807	14.277
Acta2	Acta2	993.963	1593.71	1466.55	1418.96	1139.17	1508.2	1435.47	1123.78	1488.51	702.989	1295.27	627.232
Actb	Actb	12890	13645.4	16702.8	13683.2	18558.5	21389.4	19026	16941.4	18196.6	27919.1	28425.3	36142.1
Actg1	Actg1	1803.55	1784.79	2051.45	1780.74	2062.95	2136.59	2216.11	1830.15	2461.39	4131.68	3054.67	3543.75
Actg2	Actg2	104.393	141.735	174.823	195.957	134.995	184.183	170.978	167.718	338.279	123.415	135.207	56.3209
Actl6a	Actl6a	245.827	248.144	238.256	258.263	294.213	232.878	248.323	290.978	284.414	317.328	281.364	276.498
Actn1	Actn1	170.721	176.06	146.814	199.977	226.427	164.474	198.858	185.891	215.632	338.995	335.599	247.731
Actn2	Actn2	150.237	136.014	76.7901	93.4538	196.475	99.5479	45.0684	65.7908	91.3277	26.9996	80.0535	62.9594
Actn4	Actn4	1784.04	1761.9	1782.07	2081.21	1917.92	2126.16	2130.67	2378.51	2768.01	2909.7	3078.57	2621
Actr10	Actr10	342.392	277.893	355.236	324.588	344.658	366.207	377.83	403.177	417.005	390.994	488.19	478.972
Actr1a	Actr1a	883.742	867.149	1034.88	888.355	804.182	951.698	1013.67	1018.69	1064.22	947.818	1096.72	1075.33
Actr1b	Actr1b	526.743	480.414	506.817	541.654	478.653	569.1	492.948	597.549	659.812	515.575	517.606	564.166
Actr2	Actr2	528.694	549.065	660.868	601.95	849.11	725.617	759.157	657.599	697.103	977.068	966.188	1048.78
Actr3	Actr3	712.07	757.307	861.053	799.921	1354.35	1102.42	1367.12	1270.74	1103.99	1765.72	1613.32	2282.43
Actr3-ps	Actr3-ps	9.77865	3.28837	5.94283	7.0296	12.0349	16.072	9.0942	13.6421	10.9443	15.0831	18.4653	14.277
Actr5	Actr5	37.09	28.4605	33.1284	43.2072	25.4344	25.3471	36.0749	34.1855	24.2034	49.7492	21.223	31.9797
Actr6	Actr6	32.213	31.893	51.2521	30.143	42.7749	23.0284	31.5781	40.5066	28.3469	21.583	26.7384	40.831
Actr8	Actr8	297.523	320.228	241.551	214.046	276.084	242.153	264.511	309.941	284.414	206.83	234.484	174.708
Acvr1	Acvr1	98.5405	75.3721	79.2615	81.3946	105.043	96.0698	80.1433	87.1243	62.3234	59.4991	70.8613	68.4915
Acvr1b	Acvr1b	89.7619	140.591	108.095	83.4045	101.89	106.504	103.527	129.001	85.5269	124.498	122.338	124.919
Acvr2a	Acvr2a	169.745	192.079	150.933	170.834	166.523	169.111	183.569	146.384	136.906	130.998	173.815	92.8326
Acvr2b	Acvr2b	41.967	65.0744	47.9569	68.3305	29.3754	57.81	34.2762	52.3585	33.3191	23.7496	34.0922	23.1283
Acvrl1	Acvrl1	3311.53	3293.97	3135.58	3225.83	2928.4	3530.18	2522.79	2756.98	2081.02	2104.8	2225.53	2664.15
Acy1	Acy1	49.7703	42.1907	33.1284	47.2269	33.3165	34.6222	43.2697	53.9388	60.666	42.166	41.446	68.4915
Acy3	Acy3	82.934	101.688	71.0235	54.2614	47.5042	86.7947	64.8543	57.0993	61.4947	26.9996	29.496	57.4273
Acyp1	Acyp1	34.1638	25.0279	24.0666	24.1134	16.7641	23.0284	16.289	22.3336	14.2591	7.4999	12.0307	6.53209
Acyp2	Acyp2	40.0162	36.4698	38.8951	27.1282	34.1047	45.0567	21.6852	18.3829	34.1478	28.0829	34.0922	34.1925
Ada	Ada	40.0162	59.3535	36.4236	27.1282	42.7749	21.869	66.653	63.4204	81.3834	112.582	168.299	221.177
Adal	Adal	49.7703	37.6139	42.1903	25.1184	41.1985	29.9847	40.5717	28.6546	33.3191	34.5828	32.2537	41.9374
Adam10	Adam10	409.695	520.46	482.926	473.318	548.015	474.03	486.652	458.486	428.606	497.159	423.844	450.205
Adam11	Adam11	2.95081	6.72093	15.8285	14.0641	5.72924	7.95633	4.59742	7.32105	8.45825	4.24995	1.91923	7.6385
Adam12	Adam12	20.5081	9.0093	11.7095	11.0493	19.917	18.3908	4.59742	6.53092	7.62956	7.4999	9.27304	30.8733
Adam15	Adam15	807.66	623.437	666.635	700.433	894.826	999.233	806.823	903.33	1026.92	1468.89	1353.18	1784.54
Adam17	Adam17	350.195	303.065	305.808	280.371	324.165	305.919	300.485	391.325	262.868	411.577	339.276	369.437
Adam19	Adam19	322.884	283.614	301.689	274.342	261.108	325.629	251.021	266.484	317.561	387.744	290.557	418.119
Adam22	Adam22	92.6881	87.9581	79.2615	121.592	52.2334	54.3318	30.6787	60.2599	54.0365	18.3331	41.446	10.9578
Adam23	Adam23	27.3359	14.7302	34.776	29.1381	15.1877	12.5939	31.5781	16.0125	14.2591	10.7498	18.4653	15.3834
Adam28	Adam28	77.0816	113.13	80.0853	100.488	63.2683	62.4475	72.9485	76.0625	84.6982	62.749	48.7998	19.8091
Adam3	Adam3	21.4835	13.586	10.8857	5.01973	12.0349	21.869	15.3897	19.9632	20.8887	8.58321	6.51536	2.10642
Adam4	Adam4	28.3113	33.0372	36.4236	34.1628	38.8339	19.5502	29.7794	17.5928	9.28695	17.2497	7.43459	5.42567
Adam8	Adam8	68.303	67.3628	61.9616	91.4439	123.96	100.707	134.105	99.7664	198.229	623.907	507.494	949.2
Adam9	Adam9	551.129	566.228	468.922	436.136	480.229	503.015	495.646	486.141	650.697	678.072	631.59	617.275
Adamdec1	Adamdec1	23.4343	19.307	27.3618	15.0691	9.67027	17.2314	12.6916	11.2717	20.06	13.9998	31.3345	4.31925
Adamts1	Adamts1	615.505	356.842	755.606	689.379	565.356	602.722	517.23	478.239	353.195	633.656	945.046	951.413
Adamts10	Adamts10	463.342	562.795	363.474	409.003	283.178	462.436	271.706	296.509	254.581	132.081	181.169	142.621
Adamts12	Adamts12	19.5327	22.7395	30.657	17.0789	13.6113	36.941	13.591	19.173	13.4304	9.66653	34.0922	27.554
Adamts14	Adamts14	38.0654	35.3256	16.6523	45.217	40.4103	55.4912	29.7794	49.9882	36.6339	74.6655	82.8112	95.0455
Adamts15	Adamts15	298.499	391.167	434.322	285.396	477.077	293.166	510.935	797.453	455.953	411.577	459.694	258.795
Adamts2	Adamts2	194.13	221.828	159.994	177.868	144.454	199.255	167.381	171.668	151.822	226.33	328.245	268.753
Adamts3	Adamts3	20.5081	17.0186	28.1856	13.0592	30.1636	26.5065	13.591	23.1237	25.0321	69.2489	56.1536	56.3209
Adamts5	Adamts5	76.1062	99.4	85.0282	144.705	67.2093	92.5916	51.3639	86.3342	89.6703	32.4162	46.9614	19.8091
Adamts6	Adamts6	16.6065	13.586	31.4808	20.0937	34.1047	42.738	20.7858	27.0743	25.8608	38.9161	26.7384	31.9797
Adamts7	Adamts7	11.7295	15.8744	24.0666	22.1036	16.7641	14.9127	20.7858	12.852	4.31478	10.7498	14.7884	2.10642
Adamts8	Adamts8	220.466	174.916	162.466	181.888	210.663	152.88	189.865	181.15	131.105	67.0823	111.307	46.3631
Adamts9	Adamts9	147.311	132.581	180.59	116.567	191.746	127.373	180.871	130.582	112.874	128.831	152.672	182.452
Adamtsl1	Adamtsl1	103.418	119.995	92.4424	122.597	98.7376	96.0698	132.306	103.717	115.36	60.5824	59.8305	53.0016
Adamtsl2	Adamtsl2	301.425	411.763	338.76	348.707	312.342	551.709	318.473	667.871	398.773	227.413	341.114	204.581
Adamtsl3	Adamtsl3	53.6719	61.6418	39.7189	53.2565	75.0914	68.2445	42.3704	46.0375	33.3191	10.7498	21.223	24.2348
Adamtsl4	Adamtsl4	420.424	629.158	393.131	366.795	473.924	468.233	403.911	598.339	563.684	682.406	598.498	613.955
Adamtsl5	Adamtsl5	183.401	228.693	252.261	230.125	198.052	245.631	215.946	180.36	223.09	168.914	129.692	112.748
Adap2	Adap2	122.926	114.274	99.8567	112.548	214.604	127.373	191.663	194.582	175.855	382.327	310.78	509.952
Adap2os	Adap2os	52.6965	27.3163	36.4236	37.1776	67.2093	38.1004	50.4646	52.3585	49.893	120.165	98.4381	150.366
Adar	Adar	159.991	225.26	151.756	145.71	585.849	552.868	624.254	702.637	418.662	608.74	567.244	599.572
Adarb1	Adarb1	279.966	282.47	276.151	277.356	191.746	162.155	143.098	223.817	165.082	91.9985	111.307	91.7262
Adat1	Adat1	31.2376	27.3163	17.4761	25.1184	20.7052	17.2314	19.8865	22.3336	25.8608	10.7498	13.8692	8.74492
Adat2	Adat2	9.77865	13.586	21.5951	19.0888	30.9518	27.6659	10.8929	15.2224	15.9165	29.1662	18.4653	39.7246
Adck1	Adck1	73.18	118.851	150.933	102.498	131.842	61.2882	90.9356	103.717	91.3277	96.3318	121.419	113.855
Adck2	Adck2	92.6881	113.13	80.0853	97.4735	79.8206	101.867	134.105	101.347	98.786	109.332	91.0843	123.812
Adck5	Adck5	86.8357	82.2372	108.095	89.4341	67.9975	58.9694	82.8414	72.902	92.1564	74.6655	41.446	47.4695
Adcy2	Adcy2	42.9424	65.0744	54.5474	59.2861	64.8447	32.3035	31.5781	40.5066	22.5461	29.1662	24.8999	25.3412
Adcy3	Adcy3	92.6881	124.572	84.2044	78.3798	51.4452	56.6506	50.4646	54.7289	73.0964	45.4159	50.6383	43.0439
Adcy4	Adcy4	791.078	670.349	704.53	581.851	667.823	849.672	697.101	794.292	641.581	930.485	463.371	475.653
Adcy5	Adcy5	52.6965	65.0744	29.8332	49.2368	20.7052	61.2882	45.9678	44.4572	49.893	43.2493	53.3959	25.3412
Adcy6	Adcy6	115.122	126.86	159.994	147.72	68.7857	122.736	76.5459	133.742	81.3834	109.332	46.0421	72.9171
Adcy7	Adcy7	288.745	289.335	314.046	297.455	257.167	177.227	251.92	257.793	227.234	259.912	206.907	324.074
Adcy8	Adcy8	238.023	216.107	206.951	206.006	120.019	269.978	194.361	196.162	73.0964	82.2487	57.9921	38.6182
Adcy9	Adcy9	123.901	166.907	131.161	109.533	108.984	148.242	112.52	118.73	121.989	62.749	63.5074	59.6401
Adcyap1r1	Adcyap1r1	21.4835	35.3256	15.0047	36.1726	12.0349	7.95633	9.0942	23.9138	35.8052	21.583	49.719	56.3209
Add1	Add1	1417.29	1438.1	1329.8	1396.85	1051.68	1177.78	979.499	1169.6	1038.53	923.985	821.87	1085.29
Add3	Add3	552.104	522.749	529.883	465.279	498.358	509.971	425.496	508.264	520.592	297.829	331.003	349.521
Adgb	Adgb	40.0162	59.3535	47.1331	42.2022	53.8098	34.6222	40.5717	23.9138	28.3469	45.4159	30.4153	5.42567
Adgra2	Adgra2	134.631	160.042	120.452	140.686	135.783	145.923	96.3317	119.52	93.8138	129.915	146.238	187.985
Adgra3	Adgra3	194.13	141.735	150.109	130.636	153.124	162.155	115.218	165.347	102.929	84.4153	69.942	93.9391
Adgrd1	Adgrd1	82.934	62.786	59.4902	127.621	78.2442	82.1571	126.91	111.618	175.026	91.9985	133.369	117.174
Adgre1	Adgre1	76.1062	121.139	79.2615	72.3502	129.478	114.62	148.494	142.434	95.4712	247.996	196.795	263.221
Adgre4	Adgre4	19.5327	12.4419	26.538	26.1233	32.5283	33.4629	43.2697	34.9757	16.7452	12.9165	4.67691	10.9578
Adgre5	Adgre5	1655.29	1583.41	1633.78	1625.98	1295.23	1548.78	1242.11	1289.7	1151.23	699.739	796.131	703.575
Adgrf5	Adgrf5	4978.49	4471.33	4409.18	4589.52	4278.6	4885.5	4051.7	4923.52	5410.72	4764.34	5075.13	4415.61
Adgrg1	Adgrg1	556.006	646.321	598.259	648.177	536.98	525.043	551.406	612.562	629.151	666.156	715.239	615.062
Adgrg2	Adgrg2	22.4589	20.4512	21.5951	12.0543	10.4585	17.2314	20.7858	16.8026	18.4026	10.7498	43.2844	17.5963
Adgrg3	Adgrg3	34.1638	46.7674	27.3618	32.1529	58.5391	39.2598	47.7665	35.7658	43.2634	59.4991	84.6497	118.28
Adgrg5	Adgrg5	15.6311	13.586	15.0047	26.1233	27.0108	40.4192	32.4775	28.6546	26.6895	87.6653	64.4267	170.282
Adgrg6	Adgrg6	406.769	367.139	324.756	279.366	290.272	332.585	226.738	256.212	152.651	108.248	130.611	112.748
Adgrl1	Adgrl1	116.098	134.87	113.038	128.626	67.9975	96.0698	75.6465	72.902	88.8416	50.8325	48.7998	51.8952
Adgrl2	Adgrl2	355.072	425.493	403.841	324.588	339.141	478.668	327.466	275.966	230.548	380.161	324.568	253.263
Adgrl3	Adgrl3	297.523	291.623	240.727	205.001	262.685	290.847	278.002	351.028	291.043	182.997	160.946	99.4712
Adgrl4	Adgrl4	1151.98	855.707	952.495	1080.3	1162.03	1079.23	1197.14	1410.59	1530.77	939.152	1276.89	1189.29
Adgrv1	Adgrv1	9.77865	9.0093	14.1809	9.03946	12.0349	6.79694	8.19485	8.90131	9.28695	6.41658	16.6269	10.9578
Adh1	Adh1	952.996	999.874	975.562	1033.07	574.814	805.615	720.485	701.847	438.551	200.33	376.045	242.199
Adh5	Adh5	363.851	345.4	462.331	313.534	380.915	378.96	393.119	407.918	363.968	426.743	398.106	441.354
Adh7	Adh7	45.8686	65.0744	40.5427	50.2417	23.0698	39.2598	17.1884	17.5928	39.12	11.8332	23.0615	4.31925
Adhfe1	Adhfe1	45.8686	43.3349	66.0806	53.2565	74.3032	54.3318	46.8671	79.223	59.8373	39.9994	89.2458	27.554
Adi1	Adi1	364.826	355.698	383.246	388.904	279.237	361.57	261.813	287.028	329.992	153.748	194.957	171.388
Adig	Adig	17.5819	10.1535	5.11903	14.0641	14.3995	9.11571	4.59742	4.95066	12.6017	5.33326	5.59614	4.31925
Adipor1	Adipor1	1196.85	1092.55	1006.87	1229.03	996.505	945.901	1017.27	1015.53	1033.55	962.984	792.455	916.007
Adipor2	Adipor2	422.375	422.06	371.713	350.717	381.704	314.035	356.246	365.251	492.416	370.411	401.783	359.479
Adk	Adk	567.71	525.037	564.483	555.723	490.476	489.102	444.382	477.449	513.133	280.495	293.314	218.964
Adm	Adm	113.172	106.265	59.4902	60.291	105.043	142.445	188.066	168.508	88.0129	171.081	276.768	328.5
Adnp2	Adnp2	112.196	74.2279	85.0282	74.3601	86.1263	93.751	80.1433	79.223	86.3555	61.6657	78.2151	109.429
Ado	Ado	318.007	295.056	285.213	271.327	259.532	207.371	266.31	272.805	236.349	200.33	197.715	186.878
Adora1	Adora1	33.1884	33.0372	44.6617	37.1776	17.5523	20.7096	49.5652	42.877	48.2356	58.4157	47.8806	20.9155
Adora2a	Adora2a	18.5573	18.1628	39.7189	30.143	52.2334	56.6506	62.1562	76.8526	52.3791	73.5822	57.0729	141.515
Adora2b	Adora2b	82.934	87.9581	43.0141	83.4045	100.314	89.1135	84.6401	61.05	59.0086	97.4151	49.719	37.5118
Adora3	Adora3	2.95081	3.28837	5.11903	3.00987	4.15283	6.79694	6.39613	3.37039	5.97217	19.4164	8.35382	20.9155
Adpgk	Adpgk	121.95	189.791	168.233	130.636	122.384	170.271	215.946	170.088	134.42	161.331	134.288	187.985
Adprh	Adprh	360.925	345.4	375.008	334.638	349.387	362.729	402.113	409.498	378.885	523.158	389.833	515.484
Adprhl1	Adprhl1	2.95081	6.72093	12.5333	4.0148	9.67027	11.4345	4.59742	6.53092	14.2591	4.24995	12.95	8.74492
Adprhl2	Adprhl2	197.056	225.26	209.423	192.942	126.325	215.487	173.676	203.274	201.544	208.997	166.461	197.942
Adprm	Adprm	147.311	117.707	162.466	180.883	142.877	92.5916	181.771	155.866	133.591	149.414	120.5	89.5134
Adra1a	Adra1a	170.721	98.2558	140.223	141.691	67.2093	140.127	75.6465	95.0256	58.1799	21.583	36.8499	13.1706
Adrb1	Adrb1	55.6227	71.9395	51.2521	68.3305	77.456	93.751	55.8607	38.1362	25.0321	18.3331	15.7076	10.9578
Adrb2	Adrb2	787.177	605.13	791.853	652.196	681.222	534.318	437.188	1398.74	1589.61	778.821	1150.95	655.999
Adrb3	Adrb3	66.3522	33.0372	66.9044	53.2565	40.4103	53.1724	20.7858	51.5684	31.6617	16.1664	3.75768	6.53209
Adrm1	Adrm1	233.146	212.674	256.38	185.908	235.097	234.037	251.92	271.225	306.788	382.327	368.691	403.736
Adsl	Adsl	177.548	160.042	229.194	168.824	261.108	254.906	259.115	274.385	258.724	366.077	297.91	360.586
Adss	Adss	359.949	359.13	417.846	297.455	414.808	307.078	395.817	287.818	431.921	333.578	399.025	215.645
Adssl1	Adssl1	80.9832	106.265	81.7329	117.572	79.8206	64.7663	83.7407	76.8526	100.443	185.164	116.823	107.216
Aebp1	Aebp1	454.563	518.172	434.322	675.31	483.382	474.03	599.072	557.253	646.553	499.325	816.354	460.163
Aebp2	Aebp2	98.5405	90.2465	117.157	96.4686	108.984	119.258	102.627	107.668	98.786	130.998	134.288	170.282
Aen	Aen	77.0816	132.581	91.6186	64.3107	122.384	129.692	146.696	142.434	121.989	193.83	168.299	181.346
Afap1	Afap1	390.187	504.442	373.36	387.899	346.234	353.454	314.875	388.164	273.641	272.912	344.791	258.795
Afap1l1	Afap1l1	1234.89	1258.46	1352.86	1165.72	1231.39	1374.87	1122.5	1385.31	1170.29	895.819	630.671	561.954
Afap1l2	Afap1l2	110.245	100.544	94.09	140.686	78.2442	155.199	86.4388	121.89	81.3834	107.165	85.5689	77.3428
Afdn	Afdn	416.523	417.484	417.022	421.062	367.516	460.117	316.674	392.115	417.005	262.079	315.376	272.072
Aff1	Aff1	666.226	581.102	473.864	643.152	654.423	599.244	685.41	785.601	826.38	874.153	949.642	979.073
Aff3	Aff3	176.573	176.06	126.218	130.636	140.513	129.692	119.715	168.508	141.878	85.4986	92.9227	72.9171
Aff4	Aff4	371.654	364.851	370.065	355.741	308.4	348.816	402.113	360.51	363.14	215.497	305.264	291.988
Afg1l	Afg1l	84.8849	69.6511	76.7901	101.493	57.7509	69.4039	77.4452	84.7539	62.3234	36.7494	43.2844	54.108
Afg3l1	Afg3l1	160.966	166.907	181.413	185.908	187.017	213.168	222.242	217.496	160.109	307.578	273.091	313.01
Afg3l2	Afg3l2	271.187	212.674	206.128	227.11	272.143	246.79	296.888	243.57	295.187	301.078	275.849	381.608
Afmid	Afmid	11.7295	9.0093	7.59044	25.1184	6.51744	12.5939	26.182	13.6421	19.2313	18.3331	29.496	19.8091
Aftph	Aftph	251.679	248.144	245.67	211.031	464.465	304.76	547.808	459.276	262.868	465.742	765.797	731.236
Aga	Aga	120.975	100.544	155.052	127.621	137.36	122.736	120.614	130.582	117.846	140.748	137.965	126.025
Agap1	Agap1	468.219	440.367	364.298	344.687	308.4	383.598	277.102	314.682	323.362	185.164	166.461	135.983
Agap3	Agap3	180.475	193.223	173.999	198.972	142.089	121.576	167.381	146.384	151.822	110.415	96.5996	96.1519
Agbl2	Agbl2	49.7703	44.4791	56.195	54.2614	35.6811	48.5349	27.9807	39.7164	74.7538	42.166	35.0114	38.6182
Agbl3	Agbl3	23.4343	22.7395	22.4189	19.0888	26.2226	21.869	12.6916	28.6546	17.5739	21.583	23.0615	39.7246
Agbl5	Agbl5	69.2784	50.2	39.7189	46.222	54.598	41.5786	28.88	49.9882	66.4669	24.8329	22.1422	28.6604
Ager	Ager	14578.4	14401.7	13028.7	12079.3	10879.8	15047.5	11902.2	16302.2	16057.8	9961.01	10148.3	3622.3
Agfg1	Agfg1	225.343	185.214	192.123	186.913	280.025	231.718	263.612	219.076	174.197	211.163	156.349	170.282
Agfg2	Agfg2	111.221	136.014	100.68	116.567	122.384	89.1135	86.4388	139.273	168.396	188.414	121.419	172.495
Aggf1	Aggf1	119.024	131.437	94.09	164.804	105.043	97.2292	103.527	83.9638	102.929	96.3318	91.0843	72.9171
Agk	Agk	89.7619	86.8139	102.328	98.4785	108.984	92.5916	90.0362	91.8651	86.3555	68.1656	79.1343	103.897
Agl	Agl	78.057	81.093	103.976	71.3453	46.716	46.2161	55.8607	61.8401	71.439	50.8325	65.3459	92.8326
Agmo	Agmo	128.778	67.3628	122.923	124.607	96.373	104.185	97.2311	95.0256	93.8138	52.9992	48.7998	7.6385
Ago1	Ago1	331.662	355.698	332.17	362.776	240.615	309.397	264.511	238.039	183.313	160.247	140.723	117.174
Ago2	Ago2	615.505	593.688	599.907	589.89	598.46	545.912	561.299	574.635	543.795	519.908	487.271	613.955
Ago3	Ago3	161.942	132.581	186.356	149.73	97.9494	98.3886	110.721	121.89	153.48	140.748	86.4881	111.642
Ago4	Ago4	138.532	103.977	121.276	109.533	61.6919	90.2728	41.471	83.1737	58.1799	33.4995	26.7384	18.7027
Agpat1	Agpat1	183.401	220.684	180.59	196.962	196.475	194.618	234.833	184.311	151.822	246.913	136.126	149.26
Agpat2	Agpat2	204.86	237.846	168.233	182.893	239.038	177.227	178.173	140.853	271.154	188.414	201.392	175.814
Agpat3	Agpat3	346.293	299.632	292.627	348.707	269.778	380.12	272.605	370.782	385.514	409.41	242.757	311.903
Agpat4	Agpat4	376.531	367.139	354.413	319.564	355.693	338.382	375.132	402.387	479.157	435.41	429.36	480.079
Agpat5	Agpat5	79.0324	94.8232	86.6758	99.4834	94.7966	79.8384	84.6401	95.0256	75.5825	93.0818	110.388	148.154
Agps	Agps	163.893	132.581	130.337	156.765	127.901	135.489	129.608	145.594	101.272	149.414	125.096	116.067
Agr3	Agr3	25.3851	30.7488	24.0666	28.1332	29.3754	24.1878	15.3897	21.5434	37.4626	20.4997	16.6269	3.21283
Agrn	Agrn	708.169	706.963	749.839	687.369	1198.29	1124.45	1020.87	1371.09	795.718	622.823	587.467	217.858
Agrp	Agrp	15.6311	12.4419	17.4761	11.0493	10.4585	6.79694	5.49678	5.74079	8.45825	3.16663	12.95	5.42567
Agtpbp1	Agtpbp1	201.933	173.772	151.756	145.71	198.052	162.155	117.916	136.903	143.535	164.581	93.8419	134.877
Agtrap	Agtrap	363.851	408.33	375.008	327.603	447.125	374.323	409.308	461.647	439.379	596.824	782.343	818.642
Ahctf1	Ahctf1	212.663	224.116	206.128	223.09	190.958	183.024	159.287	162.187	169.225	166.747	157.269	173.601
Ahcy	Ahcy	44.8932	46.7674	57.8426	56.2713	64.0565	58.9694	70.2504	56.3092	104.587	122.331	92.0035	131.557
Ahcyl1	Ahcyl1	198.032	209.242	198.713	190.932	226.427	234.037	218.644	208.805	219.775	224.163	205.988	171.388
Ahcyl2	Ahcyl2	539.424	406.042	404.665	466.284	337.564	431.133	312.177	296.509	340.765	291.329	201.392	129.344
Ahdc1	Ahdc1	93.6635	75.3721	64.433	82.3995	56.9627	94.9104	55.8607	77.6428	78.0686	58.4157	58.9113	39.7246
Ahi1	Ahi1	59.5243	47.9116	68.5521	57.2762	40.4103	53.1724	59.4581	53.1487	41.606	51.9158	69.0228	82.8749
Ahnak	Ahnak	3993.33	3879.79	3401.67	3342.4	3133.33	3802.63	2872.64	3073.82	3459.14	2630.21	3312.06	2193.92
Ahnak2	Ahnak2	207.786	206.953	213.542	264.292	190.17	191.14	165.582	241.99	224.748	142.914	257.464	140.409
Ahr	Ahr	241.925	224.116	195.418	262.282	168.888	198.096	89.1369	129.001	97.1286	119.081	101.196	77.3428
Ahsa1	Ahsa1	508.211	468.972	358.532	427.091	417.173	375.482	510.035	485.351	418.662	568.658	439.471	528.761
Ahsa2	Ahsa2	61.4751	35.3256	46.3093	64.3107	49.8688	57.81	53.1626	53.1487	45.7495	60.5824	44.2037	66.2786
AI413582	AI413582	96.5897	114.274	143.518	111.543	150.759	143.605	138.601	153.495	160.109	279.412	179.33	305.265
AI467606	AI467606	167.794	163.474	231.666	182.893	159.429	163.314	161.085	139.273	220.604	193.83	137.046	232.241
AI480526	AI480526	16.6065	15.8744	14.1809	17.0789	12.0349	10.2751	6.39613	14.4322	11.773	9.66653	8.35382	9.85134
AI504432	AI504432	19.5327	28.4605	23.2428	19.0888	21.4934	28.8253	26.182	24.7039	17.5739	48.6659	28.5768	48.5759
AI506816	AI506816	109.27	91.3907	103.152	93.4538	194.111	147.083	217.745	135.322	201.544	338.995	296.072	431.396
AI597479	AI597479	130.729	146.312	157.523	180.883	154.7	122.736	111.621	145.594	98.786	77.9154	79.1343	75.13
AI661453	AI661453	40.0162	58.2093	55.3712	62.3009	55.3862	71.7226	55.8607	56.3092	56.5225	35.6661	49.719	9.85134
AI662270	AI662270	14.6557	12.4419	25.7142	18.0839	34.1047	19.5502	45.0684	34.1855	33.3191	87.6653	68.1036	110.535
AI837181	AI837181	93.6635	94.8232	80.0853	89.4341	86.1263	91.4322	101.728	98.1862	103.758	83.332	121.419	109.429
AI987944	AI987944	59.5243	54.7767	81.7329	72.3502	94.0084	99.5479	75.6465	78.4329	85.5269	74.6655	98.4381	76.2364
Aida	Aida	96.5897	82.2372	74.3187	87.4242	181.499	176.068	197.959	177.199	102.929	156.997	217.938	189.091
Aif1l	Aif1l	31.2376	18.1628	30.657	12.0543	30.1636	29.9847	20.7858	17.5928	10.9443	18.3331	21.223	3.21283
Aifm1	Aifm1	99.5159	118.851	129.514	160.784	149.971	111.142	138.601	165.347	185.799	146.164	132.449	123.812
Aifm2	Aifm2	112.196	141.735	104.8	73.3551	109.772	98.3886	108.923	140.063	166.739	201.413	165.542	157.005
Aig1	Aig1	311.179	367.139	295.922	338.657	285.543	332.585	276.203	296.509	310.103	317.328	363.175	247.731
Aim2	Aim2	3.92622	5.57674	15.8285	11.0493	32.5283	13.7533	33.3768	32.6053	25.8608	46.4993	23.9807	48.5759
Aimp1	Aimp1	165.843	160.042	202.009	166.814	207.51	225.921	204.254	195.372	215.632	252.329	302.506	297.52
Aimp2	Aimp2	49.7703	59.3535	54.5474	53.2565	60.1155	84.4759	73.8478	70.5316	68.1243	110.415	93.8419	145.941
Aip	Aip	408.719	407.186	397.25	404.983	444.76	508.812	466.866	476.659	526.392	506.909	392.591	486.717
Airn	Airn	144.385	140.591	94.9138	169.829	86.1263	99.5479	90.0362	85.5441	62.3234	67.0823	84.6497	60.7465
Ajuba	Ajuba	146.335	152.033	91.6186	86.4193	104.255	123.895	151.192	113.989	146.022	57.3324	53.3959	40.831
Ak1	Ak1	227.294	216.107	230.018	248.213	192.534	191.14	162.884	155.866	146.022	133.165	151.753	130.451
Ak2	Ak2	202.909	240.135	203.656	189.927	296.577	298.963	312.177	302.04	393.801	750.655	606.771	692.511
Ak3	Ak3	760.841	747.009	781.144	952.671	784.477	710.545	733.975	767.428	812.292	439.743	504.736	351.734
Ak4	Ak4	5.87703	13.586	11.7095	20.0937	15.1877	10.2751	16.289	10.4816	7.62956	15.0831	3.75768	5.42567
Ak6	Ak6	81.9586	84.5256	83.3806	64.3107	130.266	84.4759	136.803	78.4329	109.559	138.581	88.3266	134.877
Ak7	Ak7	79.0324	90.2465	119.628	73.3551	39.6221	55.4912	85.5394	52.3585	75.5825	36.7494	43.2844	16.4898
Ak8	Ak8	40.0162	55.9209	49.6045	50.2417	22.2816	35.7816	36.0749	34.1855	54.0365	44.3326	64.4267	24.2348
Ak9	Ak9	29.2868	36.4698	29.8332	48.2318	27.799	31.1441	27.0813	23.9138	34.9765	28.0829	7.43459	5.42567
Akap1	Akap1	77.0816	92.5349	58.6664	84.4094	53.8098	64.7663	51.3639	52.3585	60.666	71.4155	63.5074	48.5759
Akap10	Akap10	85.8603	67.3628	94.9138	47.2269	92.4319	133.17	79.244	102.927	70.6103	70.3322	96.5996	96.1519
Akap11	Akap11	217.54	185.214	272.856	198.972	190.958	187.661	161.985	153.495	131.105	130.998	95.6804	97.2583
Akap12	Akap12	655.497	587.967	775.377	604.964	801.029	718.661	679.114	604.66	543.795	1196.98	887.135	575.231
Akap13	Akap13	2229.8	2185.25	2281.29	2187.73	1983.34	1975.44	2013.76	2168.33	2040.42	1872.97	1804.52	1563.26
Akap14	Akap14	10.7541	10.1535	36.4236	16.074	8.88206	18.3908	9.0942	22.3336	26.6895	17.2497	6.51536	3.21283
Akap17b	Akap17b	43.9178	57.0651	36.4236	59.2861	30.9518	31.1441	43.2697	27.0743	20.06	11.8332	24.8999	17.5963
Akap5	Akap5	1285.61	1307.66	1118.9	876.296	843.593	1166.18	879.671	777.699	971.401	587.074	571.84	62.9594
Akap6	Akap6	22.4589	36.4698	22.4189	15.0691	7.30565	9.11571	14.4903	4.95066	7.62956	18.3331	9.27304	3.21283
Akap7	Akap7	130.729	150.888	136.928	106.518	84.5499	116.939	72.9485	73.6921	96.2999	59.4991	55.2344	65.1722
Akap8	Akap8	220.466	210.386	234.137	242.184	230.368	207.371	228.537	253.842	207.345	245.829	307.103	284.243
Akap8l	Akap8l	301.425	311.074	288.508	304.49	215.392	235.196	236.631	235.669	282.756	178.664	223.453	192.41
Akap9	Akap9	472.121	403.753	465.626	467.289	411.656	447.364	491.149	452.955	555.397	387.744	433.956	309.69
Akip1	Akip1	200.958	192.079	211.894	220.075	157.853	191.14	188.965	174.039	186.628	187.33	145.319	170.282
Akirin1	Akirin1	157.065	114.274	197.89	197.967	250.073	185.343	250.122	227.768	252.094	263.162	272.172	279.817
Akirin2	Akirin2	67.3276	65.0744	67.7283	60.291	88.4909	50.8537	42.3704	43.6671	31.6617	49.7492	57.9921	34.1925
Akna	Akna	326.785	367.139	388.189	366.795	402.197	411.423	377.83	317.843	407.06	600.074	408.218	715.746
Akr1a1	Akr1a1	3079.38	3210.44	3218.78	2920.33	3417.87	3515.1	3559.75	3966.67	3327.38	4016.85	4375.6	4487.52
Akr1b10	Akr1b10	117.073	131.437	156.699	132.646	120.807	121.576	94.533	78.4329	126.962	94.1652	84.6497	99.4712
Akr1b3	Akr1b3	237.048	252.721	225.899	218.065	275.296	311.716	289.693	291.768	213.975	236.08	216.099	205.687
Akr1b8	Akr1b8	60.4997	44.4791	77.6139	63.3058	110.561	118.098	107.124	79.223	123.647	138.581	142.561	155.898
Akr1c13	Akr1c13	34.1638	29.6046	37.2474	24.1134	27.799	46.2161	49.5652	21.5434	36.6339	24.8329	47.8806	57.4273
Akr1c14	Akr1c14	284.843	233.27	345.351	192.942	272.143	242.153	362.541	923.083	1719.71	663.989	848.527	113.855
Akr1c19	Akr1c19	15.6311	12.4419	3.47142	30.143	31.74	19.5502	29.7794	25.4941	20.06	23.7496	34.0922	4.31925
Akr1e1	Akr1e1	131.704	134.87	122.099	124.607	135.783	144.764	141.3	96.6059	87.1842	82.2487	71.7805	76.2364
Akr7a5	Akr7a5	219.491	196.656	235.785	219.07	146.03	230.559	190.764	157.446	163.424	108.248	100.277	99.4712
Akt1	Akt1	278.991	371.716	318.989	313.534	324.953	310.556	299.586	325.744	305.96	398.577	385.237	433.609
Akt1s1	Akt1s1	155.114	153.177	145.99	151.74	97.9494	135.489	165.582	137.693	158.452	138.581	114.984	128.238
Akt2	Akt2	378.482	406.042	390.66	342.677	469.983	384.757	377.83	392.115	436.065	450.576	439.471	409.268
Akt3	Akt3	304.351	304.209	290.98	235.149	255.591	295.484	234.833	320.213	271.154	279.412	283.203	244.412
Aktip	Aktip	399.941	385.446	351.117	359.761	214.604	205.052	176.374	223.027	259.553	151.581	111.307	98.3647
Alad	Alad	261.433	349.977	300.865	282.381	257.955	278.094	340.956	288.608	300.159	238.246	244.595	192.41
Alas1	Alas1	1024.2	1163.49	1222.7	1304.4	1076.11	1088.51	1363.52	2011.09	1960.86	1235.98	1787.06	740.087
Alas2	Alas2	617.456	316.795	765.492	752.69	455.795	618.954	647.637	1584.42	558.711	186.247	80.0535	46.3631
Alcam	Alcam	852.529	863.716	911.305	782.837	770.289	686.198	722.283	625.204	629.151	487.409	503.817	186.878
Aldh16a1	Aldh16a1	171.696	195.512	173.175	124.607	115.29	184.183	158.387	207.224	178.341	214.413	217.938	225.603
Aldh18a1	Aldh18a1	102.442	57.0651	45.4855	69.3354	168.1	135.489	117.916	132.162	105.416	251.246	144.399	171.388
Aldh1a1	Aldh1a1	4082.1	4632.66	4573.12	4253.87	3150.67	3793.36	3432.04	4337.24	4746.11	1965.05	2603.33	1282.23
Aldh1a2	Aldh1a2	147.311	117.707	121.276	210.026	139.724	129.692	178.173	196.162	176.683	77.9154	149.915	143.728
Aldh1a3	Aldh1a3	10.7541	18.1628	13.3571	6.02466	8.09386	4.47816	20.7858	4.16053	10.1156	19.4164	19.3845	20.9155
Aldh1a7	Aldh1a7	400.916	396.888	452.445	453.22	335.988	399.829	300.485	359.72	319.219	223.08	235.403	110.535
Aldh1b1	Aldh1b1	27.3359	22.7395	12.5333	9.03946	44.3514	40.4192	45.9678	49.9882	20.8887	64.9156	90.165	93.9391
Aldh1l1	Aldh1l1	133.655	117.707	111.39	136.666	177.558	163.314	152.991	225.397	170.054	117.998	254.707	99.4712
Aldh2	Aldh2	3390.53	3290.53	3439.56	3325.32	2343.55	2799.76	2598.34	4075.71	4325.13	2111.3	2166.7	1672.8
Aldh3a1	Aldh3a1	181.45	158.898	111.39	137.671	29.3754	123.895	95.4324	103.717	103.758	59.4991	68.1036	20.9155
Aldh3a2	Aldh3a2	469.195	541.056	624.621	463.269	516.487	462.436	447.08	546.191	495.731	361.744	418.329	286.456
Aldh3b1	Aldh3b1	525.768	606.274	548.007	496.432	350.964	512.29	409.308	424.51	519.763	413.743	391.672	342.883
Aldh4a1	Aldh4a1	140.483	186.358	155.052	149.73	111.349	120.417	103.527	142.434	118.675	49.7492	75.4574	39.7246
Aldh5a1	Aldh5a1	9.77865	28.4605	20.7713	31.148	11.2467	16.072	17.1884	19.173	10.1156	5.33326	12.0307	3.21283
Aldh6a1	Aldh6a1	410.67	325.949	445.855	377.85	242.191	307.078	255.518	435.572	479.985	173.247	216.099	66.2786
Aldh7a1	Aldh7a1	250.704	295.056	298.394	253.238	233.521	283.891	277.102	302.83	215.632	171.081	210.584	149.26
Aldh9a1	Aldh9a1	240.95	264.163	241.551	277.356	288.695	237.515	304.982	260.953	357.339	307.578	227.13	335.138
Aldoa	Aldoa	3173.99	3427.84	3566.43	3186.64	3202.69	3588.15	3658.68	3581.88	4023.48	4994	4216.58	5611.64
Aldoc	Aldoc	29.2868	15.8744	42.1903	42.2022	37.2575	29.9847	33.3768	55.5191	61.4947	33.4995	26.7384	38.6182
Alg1	Alg1	247.778	218.395	197.89	215.051	194.899	302.441	184.469	235.669	212.317	189.497	200.472	200.155
Alg10b	Alg10b	113.172	131.437	150.109	106.518	105.831	91.4322	91.8349	68.9513	93.8138	112.582	124.176	88.407
Alg11	Alg11	68.303	76.5163	89.971	86.4193	75.0914	82.1571	81.0427	97.396	59.0086	74.6655	65.3459	76.2364
Alg12	Alg12	84.8849	85.6697	59.4902	75.365	96.373	137.808	109.822	77.6428	121.989	102.832	77.2959	116.067
Alg13	Alg13	19.5327	25.0279	24.8904	26.1233	34.1047	26.5065	27.9807	27.0743	21.7174	22.6663	27.6576	12.0642
Alg14	Alg14	192.179	198.944	202.009	197.967	186.229	189.98	143.098	167.718	140.221	102.832	103.034	85.0877
Alg2	Alg2	191.204	171.484	217.661	216.056	188.593	177.227	185.368	166.928	153.48	156.997	127.853	85.0877
Alg3	Alg3	124.876	128.005	135.28	132.646	158.641	176.068	141.3	106.087	141.878	160.247	103.953	217.858
Alg5	Alg5	154.139	211.53	202.009	168.824	249.285	260.703	269.907	279.126	305.96	314.078	426.602	418.119
Alg6	Alg6	50.7457	41.0465	46.3093	59.2861	53.8098	35.7816	53.1626	33.3954	38.2913	39.9994	31.3345	45.2567
Alg8	Alg8	61.4751	55.9209	59.4902	64.3107	68.7857	58.9694	102.627	60.2599	59.0086	112.582	69.942	89.5134
Alg9	Alg9	52.6965	43.3349	47.9569	42.2022	60.9037	32.3035	28.88	28.6546	36.6339	52.9992	38.6883	38.6182
Alkbh1	Alkbh1	78.057	54.7767	95.7376	60.291	78.2442	86.7947	64.8543	72.1118	62.3234	95.2485	77.2959	126.025
Alkbh2	Alkbh2	4.90162	29.6046	10.0619	12.0543	21.4934	18.3908	20.7858	20.7533	17.5739	15.0831	25.8191	7.6385
Alkbh3	Alkbh3	123.901	153.177	155.052	149.73	190.958	189.98	205.154	163.767	204.03	207.913	262.061	234.454
Alkbh4	Alkbh4	49.7703	52.4884	66.9044	67.3255	67.9975	49.6943	74.7472	49.198	87.1842	68.1656	74.5382	106.11
Alkbh5	Alkbh5	387.26	336.246	334.641	363.781	345.446	522.724	354.447	375.522	373.913	368.244	433.956	404.842
Alkbh6	Alkbh6	187.302	206.953	195.418	179.878	200.416	181.864	144.897	194.582	209.831	174.331	172.895	133.77
Alkbh7	Alkbh7	95.6143	87.9581	87.4996	108.528	78.2442	94.9104	68.4517	76.8526	62.3234	50.8325	35.0114	55.2145
Alkbh8	Alkbh8	55.6227	71.9395	66.9044	85.4143	66.4211	60.1288	70.2504	62.6303	59.0086	97.4151	51.5575	55.2145
Alms1	Alms1	56.5981	67.3628	47.9569	58.2812	44.3514	57.81	55.8607	49.198	39.12	25.9163	36.8499	28.6604
Alox12	Alox12	80.9832	74.2279	36.4236	87.4242	86.9145	100.707	28.88	49.9882	122.818	96.3318	59.8305	54.108
Alox5	Alox5	49.7703	61.6418	57.0188	72.3502	38.0457	49.6943	38.7729	28.6546	36.6339	24.8329	34.0922	20.9155
Alox5ap	Alox5ap	206.811	206.953	295.922	199.977	342.293	316.353	423.697	352.609	259.553	591.407	537.829	720.171
Alpk1	Alpk1	22.4589	17.0186	37.2474	25.1184	41.9867	33.4629	28.88	19.9632	28.3469	65.999	89.2458	67.385
Alpk3	Alpk3	27.3359	7.86511	5.94283	8.03453	7.30565	12.5939	4.59742	7.32105	5.97217	2.08332	6.51536	2.10642
Alpl	Alpl	11.7295	27.3163	35.5998	34.1628	162.582	108.823	142.199	125.051	57.3512	107.165	270.334	173.601
Als2	Als2	67.3276	39.9023	52.8998	75.365	97.1612	92.5916	86.4388	97.396	65.6382	80.0821	84.6497	110.535
Als2cl	Als2cl	311.179	416.339	324.756	299.465	216.969	309.397	245.625	309.941	336.621	198.163	192.199	138.196
Alyref	Alyref	32.213	23.8837	32.3046	24.1134	43.5631	32.3035	35.1755	25.4941	28.3469	72.4988	57.0729	68.4915
Alyref2	Alyref2	10.7541	17.0186	10.8857	9.03946	7.30565	13.7533	11.7923	7.32105	15.9165	16.1664	12.95	12.0642
Amacr	Amacr	64.4013	60.4977	50.4283	79.3847	49.8688	56.6506	48.6659	44.4572	50.7217	47.5826	34.0922	30.8733
Ambra1	Ambra1	160.966	164.619	181.413	183.898	172.041	187.661	160.186	189.841	117.017	213.33	174.734	195.729
Amd1	Amd1	83.9094	61.6418	67.7283	130.636	86.1263	82.1571	94.533	98.1862	62.3234	89.8319	105.792	97.2583
Amdhd2	Amdhd2	125.852	230.981	137.752	132.646	163.371	239.834	188.066	193.792	228.891	276.162	184.845	252.157
Amer1	Amer1	176.573	229.837	145.166	195.957	174.405	184.183	207.852	258.583	266.182	203.58	263.899	129.344
Amfr	Amfr	461.391	365.995	344.527	345.692	361.999	367.366	382.327	314.682	358.167	328.161	333.76	330.712
Amhr2	Amhr2	46.844	39.9023	26.538	24.1134	20.7052	20.7096	18.0878	27.0743	27.5182	10.7498	9.27304	7.6385
Amigo1	Amigo1	46.844	63.9302	52.0759	63.3058	56.9627	78.679	36.9742	80.8033	51.5504	35.6661	33.1729	37.5118
Amigo2	Amigo2	36.1146	47.9116	63.6092	33.1578	34.1047	40.4192	36.0749	32.6053	45.7495	37.8327	44.2037	41.9374
Amigo3	Amigo3	14.6557	14.7302	24.8904	15.0691	38.8339	42.738	44.1691	30.2349	12.6017	42.166	35.0114	59.6401
Ammecr1	Ammecr1	11.7295	21.5953	15.8285	19.0888	13.6113	13.7533	15.3897	19.173	15.9165	24.8329	20.3038	30.8733
Ammecr1l	Ammecr1l	140.483	140.591	117.98	128.626	141.301	109.982	139.501	141.643	120.332	174.331	133.369	113.855
Amn1	Amn1	156.089	131.437	166.585	170.834	181.499	167.952	161.085	189.051	158.452	141.831	173.815	178.027
Amot	Amot	66.3522	45.6232	61.9616	46.222	45.9278	43.8973	46.8671	66.5809	34.9765	22.6663	22.1422	36.4054
Amotl1	Amotl1	649.645	641.744	674.873	628.078	592.155	625.91	473.162	502.733	419.491	310.828	353.983	409.268
Amotl2	Amotl2	976.405	796.209	708.649	816	946.848	1243.86	853.589	924.664	1065.04	796.154	892.65	546.464
Ampd2	Ampd2	112.196	117.707	120.452	154.755	134.207	166.792	120.614	110.828	91.3277	201.413	101.196	157.005
Ampd3	Ampd3	149.262	125.716	183.885	197.967	225.639	181.864	232.134	245.151	300.159	323.828	489.11	470.121
Amph	Amph	211.688	201.232	200.361	174.853	127.113	164.474	98.1304	121.1	82.2121	44.3326	51.5575	56.3209
Amt	Amt	35.1392	38.7581	59.4902	26.1233	30.9518	31.1441	34.2762	33.3954	24.2034	23.7496	24.8999	14.277
Amz1	Amz1	34.1638	71.9395	48.7807	62.3009	25.4344	64.7663	23.4839	59.4697	21.7174	16.1664	18.4653	5.42567
Amz2	Amz2	231.196	206.953	183.061	154.755	149.183	125.054	200.657	170.878	146.85	128.831	95.6804	145.941
Anapc1	Anapc1	451.637	531.902	524.117	457.239	469.195	499.537	380.528	445.844	344.908	405.077	307.103	423.651
Anapc10	Anapc10	76.1062	52.4884	62.7854	71.3453	88.4909	84.4759	94.533	72.1118	71.439	69.2489	114.065	114.961
Anapc11	Anapc11	306.302	327.093	291.803	274.342	228.003	275.775	229.436	252.262	248.78	239.329	152.672	196.836
Anapc13	Anapc13	149.262	148.6	227.547	161.789	131.842	148.242	156.589	111.618	166.739	135.331	133.369	95.0455
Anapc15	Anapc15	21.4835	17.0186	24.8904	28.1332	49.8688	32.3035	27.9807	31.8151	35.8052	65.999	38.6883	53.0016
Anapc16	Anapc16	173.647	188.646	208.599	170.834	131.054	171.43	166.481	186.681	249.608	160.247	215.18	257.689
Anapc2	Anapc2	865.209	740.144	708.649	812.985	759.255	755.761	729.478	766.637	640.752	647.74	504.736	455.738
Anapc4	Anapc4	279.966	256.153	305.808	276.352	265.049	257.225	318.473	314.682	390.486	353.078	321.81	288.669
Anapc5	Anapc5	860.332	655.474	797.62	776.808	813.641	937.785	857.187	906.491	923.337	1122.23	862.316	974.647
Anapc7	Anapc7	149.262	187.502	180.59	167.819	180.711	207.371	178.173	177.989	211.488	225.246	215.18	267.647
Ang	Ang	216.565	161.186	183.885	157.769	101.102	144.764	108.023	96.6059	99.6147	59.4991	50.6383	54.108
Angel1	Angel1	51.7211	62.786	45.4855	62.3009	55.3862	40.4192	43.2697	61.05	46.5782	47.5826	19.3845	30.8733
Angel2	Angel2	226.319	177.205	254.732	226.105	231.156	244.471	238.43	252.262	233.034	229.58	228.049	233.348
Angpt1	Angpt1	159.991	172.628	159.171	138.676	167.312	151.72	155.689	200.903	131.105	77.9154	112.226	50.7888
Angptl2	Angptl2	313.13	349.977	388.189	409.003	306.036	340.701	349.051	336.016	243.808	182.997	143.48	150.366
Angptl3	Angptl3	7.82784	13.586	5.94283	21.0987	4.15283	6.79694	11.7923	4.16053	4.31478	6.41658	3.75768	4.31925
Angptl4	Angptl4	370.679	325.949	268.737	263.287	637.871	243.312	546.909	737.403	799.862	662.906	423.844	809.791
Angptl6	Angptl6	8.80324	11.2977	13.3571	18.0839	12.0349	9.11571	10.8929	8.11118	8.45825	8.58321	4.67691	18.7027
Angptl7	Angptl7	16.6065	20.4512	17.4761	21.0987	2.57641	11.4345	6.39613	8.11118	8.45825	9.66653	16.6269	6.53209
Angptl8	Angptl8	39.0408	45.6232	18.2999	37.1776	41.1985	42.738	54.9613	51.5684	34.9765	25.9163	35.9306	48.5759
Ank	Ank	54.6473	52.4884	54.5474	64.3107	75.8796	41.5786	59.4581	33.3954	49.0643	36.7494	31.3345	48.5759
Ank2	Ank2	27.3359	34.1814	27.3618	26.1233	23.858	31.1441	17.1884	17.5928	20.06	24.8329	35.9306	13.1706
Ank3	Ank3	491.629	464.395	411.255	518.54	349.387	485.624	255.518	287.028	293.529	142.914	157.269	19.8091
Ankfn1	Ankfn1	39.0408	34.1814	29.0094	41.1973	12.0349	26.5065	49.5652	29.4447	47.4069	16.1664	18.4653	5.42567
Ankfy1	Ankfy1	620.382	696.665	542.24	553.713	954.73	947.06	1192.65	1126.15	814.778	1096.23	1013.99	989.031
Ankhd1	Ankhd1	262.409	244.712	235.785	285.396	231.944	309.397	272.605	229.348	257.067	285.912	217.018	253.263
Ankib1	Ankib1	101.467	115.419	87.4996	105.513	115.29	112.301	131.407	130.582	85.5269	138.581	171.976	120.493
Ankle2	Ankle2	145.36	123.428	107.271	160.784	147.606	118.098	140.4	123.47	106.244	179.747	126.015	137.089
Ankmy2	Ankmy2	123.901	132.581	138.576	127.621	96.373	127.373	131.407	122.68	90.499	100.665	111.307	116.067
Ankra2	Ankra2	54.6473	81.093	88.3234	64.3107	60.1155	70.5633	50.4646	65.0007	45.7495	44.3326	53.3959	49.6824
Ankrd1	Ankrd1	102.442	37.6139	74.3187	41.1973	210.663	133.17	197.959	169.298	280.27	154.831	215.18	242.199
Ankrd10	Ankrd10	228.269	263.019	252.261	248.213	181.499	207.371	166.481	277.546	209.831	184.08	201.392	179.133
Ankrd11	Ankrd11	478.949	639.456	551.302	577.831	505.452	584.172	572.091	602.29	518.934	642.323	575.517	665.957
Ankrd12	Ankrd12	212.663	198.944	251.437	291.425	281.601	228.24	284.297	252.262	257.067	254.496	199.553	178.027
Ankrd13a	Ankrd13a	305.326	327.093	356.884	295.445	369.092	293.166	369.736	344.707	375.57	332.495	455.098	551.996
Ankrd13b	Ankrd13b	17.5819	6.72093	21.5951	16.074	14.3995	6.79694	4.59742	12.852	7.62956	5.33326	18.4653	25.3412
Ankrd13c	Ankrd13c	132.68	89.1023	103.152	118.577	122.384	116.939	142.199	94.2355	88.8416	96.3318	94.7612	97.2583
Ankrd13d	Ankrd13d	30.2622	15.8744	25.7142	23.1085	17.5523	28.8253	25.2826	23.9138	29.1756	22.6663	24.8999	25.3412
Ankrd16	Ankrd16	61.4751	61.6418	61.1378	74.3601	68.7857	69.4039	58.5588	87.9145	51.5504	83.332	93.8419	82.8749
Ankrd17	Ankrd17	478.949	590.256	482.102	550.698	700.139	595.766	690.806	637.056	572.799	636.906	743.736	760.002
Ankrd23	Ankrd23	22.4589	12.4419	13.3571	9.03946	8.09386	18.3908	8.19485	17.5928	13.4304	18.3331	6.51536	6.53209
Ankrd24	Ankrd24	28.3113	25.0279	34.776	45.217	23.858	28.8253	25.2826	21.5434	21.7174	30.2495	11.1115	18.7027
Ankrd26	Ankrd26	69.2784	41.0465	55.3712	61.296	44.3514	38.1004	41.471	62.6303	64.8095	64.9156	61.669	34.1925
Ankrd27	Ankrd27	208.761	136.014	120.452	176.863	185.44	245.631	160.186	189.051	147.679	152.664	122.338	147.047
Ankrd28	Ankrd28	46.844	57.0651	62.7854	48.2318	63.2683	69.4039	58.5588	50.7783	33.3191	39.9994	51.5575	78.4492
Ankrd29	Ankrd29	95.6143	55.9209	58.6664	75.365	67.2093	29.9847	72.0491	57.8895	52.3791	48.6659	47.8806	46.3631
Ankrd33b	Ankrd33b	496.506	547.921	501.05	486.382	432.937	549.39	308.58	465.597	411.204	527.492	486.352	548.677
Ankrd39	Ankrd39	71.2292	134.87	108.919	69.3354	79.8206	79.8384	86.4388	117.939	78.8973	95.2485	106.711	81.7685
Ankrd40	Ankrd40	303.376	369.428	320.637	318.559	271.355	301.281	300.485	244.36	242.979	198.163	163.703	118.28
Ankrd42	Ankrd42	35.1392	50.2	50.4283	74.3601	41.9867	86.7947	41.471	51.5684	48.2356	20.4997	50.6383	17.5963
Ankrd44	Ankrd44	836.922	763.028	659.221	745.655	563.779	659.532	553.204	559.623	579.429	441.91	370.529	310.797
Ankrd46	Ankrd46	540.399	526.181	464.803	466.284	436.878	505.334	376.931	452.165	399.602	424.576	318.133	228.922
Ankrd49	Ankrd49	61.4751	67.3628	61.1378	101.493	85.3381	80.9977	95.4324	75.2724	70.6103	106.082	104.873	140.409
Ankrd50	Ankrd50	302.4	305.353	242.375	289.416	268.99	266.5	184.469	220.657	199.887	140.748	179.33	153.686
Ankrd52	Ankrd52	243.876	221.828	173.175	258.263	261.896	258.384	206.053	220.657	211.488	397.494	228.968	383.82
Ankrd54	Ankrd54	224.368	273.316	181.413	240.174	187.805	238.674	242.027	302.83	299.33	210.08	188.522	184.665
Ankrd66	Ankrd66	16.6065	21.5953	11.7095	22.1036	15.1877	10.2751	12.6916	9.69145	5.97217	11.8332	11.1115	14.277
Ankrd9	Ankrd9	48.7949	33.0372	34.776	66.3206	36.4693	67.0851	18.0878	37.346	83.8695	36.7494	36.8499	39.7246
Anks1	Anks1	362.875	387.735	314.87	322.578	302.883	309.397	279.8	351.028	289.386	217.663	224.372	234.454
Anks3	Anks3	186.327	146.312	146.814	139.681	134.995	121.576	113.419	231.718	142.707	114.748	158.188	110.535
Anks6	Anks6	12.7049	22.7395	11.7095	18.0839	10.4585	10.2751	7.29549	8.11118	18.4026	13.9998	9.27304	6.53209
Ankub1	Ankub1	4.90162	22.7395	7.59044	5.01973	13.6113	6.79694	8.19485	3.37039	20.8887	7.4999	13.8692	3.21283
Ankzf1	Ankzf1	96.5897	114.274	103.976	103.503	74.3032	56.6506	73.8478	90.2849	80.5547	78.9987	57.0729	70.7043
Anln	Anln	27.3359	29.6046	12.5333	43.2072	44.3514	19.5502	36.0749	40.5066	45.7495	42.166	58.9113	36.4054
Ano1	Ano1	521.866	509.018	444.207	525.575	401.409	529.681	497.444	420.56	436.893	363.911	334.679	127.132
Ano10	Ano10	308.253	260.73	252.261	250.223	248.497	280.412	305.882	308.361	290.214	216.58	231.726	193.517
Ano5	Ano5	9.77865	14.7302	16.6523	15.0691	12.0349	9.11571	12.6916	3.37039	5.14347	2.08332	1.91923	5.42567
Ano6	Ano6	696.464	940.376	907.186	787.862	670.187	767.355	808.622	862.243	869.472	1017.15	862.316	723.491
Anp32a	Anp32a	156.089	171.484	154.228	183.898	103.467	106.504	108.023	95.8158	102.929	98.4984	73.6189	86.1941
Anp32b	Anp32b	175.598	243.567	203.656	221.08	235.097	164.474	188.965	136.112	170.882	386.66	164.622	276.498
Anp32e	Anp32e	418.473	341.967	392.308	401.968	409.291	391.714	358.944	353.399	429.435	421.327	444.067	513.271
Anpep	Anpep	212.663	176.06	159.171	253.238	151.547	199.255	106.225	151.125	130.276	173.247	108.55	99.4712
Antxr1	Antxr1	610.628	522.749	479.631	539.644	370.669	428.814	335.56	249.101	187.456	182.997	166.461	182.452
Antxr2	Antxr2	427.252	356.842	400.546	477.338	347.811	378.96	275.304	306.781	225.576	202.497	197.715	165.856
Anxa1	Anxa1	1358.76	1323.68	1530.81	1413.94	1945.51	1672.84	2321.34	1827.78	2226.05	2645.37	4234.96	2536.91
Anxa11	Anxa11	112.196	114.274	103.152	114.557	55.3862	106.504	46.8671	99.7664	92.9851	93.0818	73.6189	87.3006
Anxa11os	Anxa11os	18.5573	35.3256	25.7142	37.1776	32.5283	32.3035	27.0813	24.7039	10.1156	9.66653	26.7384	14.277
Anxa2	Anxa2	6281.63	6331.78	6476.11	6488.84	6470.6	6944.57	6997.09	6620.72	6608.18	9129.02	9253.94	10073.8
Anxa3	Anxa3	2211.27	1853.44	1918.82	1709.39	2344.34	2174.85	2579.45	2528.63	2625.48	2947.62	3150.27	1757.99
Anxa4	Anxa4	1015.42	958.683	979.681	981.814	1259.77	1173.14	1229.52	1194.89	1286.31	1333.48	1561.85	1159.42
Anxa5	Anxa5	5496.43	5580.05	5253.58	4806.59	4406.29	5161.43	4775.68	4991.47	3899.18	3768.77	3836.93	2523.63
Anxa6	Anxa6	1688.45	1644.05	1659.32	1501.36	1444.99	1837.47	1488.53	1547.29	1640.16	1645.47	1311.82	1599.77
Anxa7	Anxa7	787.177	712.683	800.915	748.67	1039.86	751.124	1060.44	985.504	1009.52	1248.98	1395.47	1354.15
Anxa8	Anxa8	201.933	226.405	255.556	207.011	157.853	143.605	211.449	203.274	270.326	147.248	363.175	173.601
Anxa9	Anxa9	31.2376	38.7581	41.3665	46.222	31.74	28.8253	26.182	57.8895	52.3791	41.0827	22.1422	25.3412
Aoah	Aoah	5.87703	10.1535	9.23806	7.0296	46.716	26.5065	45.9678	46.8276	52.3791	116.915	109.469	135.983
Aoc1	Aoc1	17.5819	37.6139	53.7236	30.143	41.9867	62.4475	58.5588	55.5191	118.675	75.7488	100.277	62.9594
Aoc3	Aoc3	21.4835	22.7395	19.1237	15.0691	12.8231	13.7533	9.0942	8.90131	4.31478	7.4999	1.91923	4.31925
Aopep	Aopep	663.3	633.735	832.22	829.064	676.493	850.831	723.183	641.797	652.354	780.987	922.066	951.413
Aox1	Aox1	204.86	268.739	204.48	172.843	157.065	205.052	143.998	158.236	190.771	109.332	124.176	57.4273
Aox3	Aox3	675.98	680.646	933.548	892.375	340.717	431.133	396.717	757.946	750.969	263.162	211.503	39.7246
Ap1ar	Ap1ar	45.8686	66.2186	39.7189	70.3403	45.1396	47.3755	51.3639	36.5559	48.2356	56.2491	62.5882	35.2989
Ap1b1	Ap1b1	470.17	427.781	394.779	365.791	459.736	559.825	495.646	520.907	545.452	672.656	543.344	540.932
Ap1g1	Ap1g1	278.015	251.577	302.513	280.371	326.529	290.847	296.888	298.88	307.617	249.079	269.414	314.116
Ap1g2	Ap1g2	71.2292	130.293	79.2615	82.3995	78.2442	119.258	88.2375	122.68	130.276	147.248	94.7612	193.517
Ap1m1	Ap1m1	452.613	484.991	428.555	455.229	495.205	501.855	512.733	577.006	572.799	654.239	580.113	782.131
Ap1m2	Ap1m2	178.524	187.502	229.194	203.996	154.7	209.69	211.449	211.175	178.341	146.164	127.853	47.4695
Ap1s1	Ap1s1	298.499	316.795	312.399	247.208	396.68	345.338	348.151	343.127	321.705	399.66	432.118	507.739
Ap1s2	Ap1s2	171.696	126.86	135.28	202.991	157.065	125.054	150.293	151.915	131.934	154.831	120.5	117.174
Ap2a1	Ap2a1	206.811	232.126	192.947	194.952	190.958	173.749	167.381	253.052	205.688	253.413	205.068	270.966
Ap2a2	Ap2a2	603.8	740.144	690.525	648.177	567.72	736.052	558.601	822.737	716.992	797.237	742.816	632.764
Ap2b1	Ap2b1	501.383	410.618	394.779	431.111	468.406	514.609	532.519	437.943	470.041	582.741	380.641	422.545
Ap2m1	Ap2m1	438.957	364.851	446.679	442.165	486.535	445.045	564.896	614.142	602.632	685.656	641.701	794.301
Ap2m1-ps	Ap2m1-ps	34.1638	25.0279	31.4808	22.1036	42.7749	29.9847	50.4646	39.7164	48.2356	51.9158	48.7998	47.4695
Ap2s1	Ap2s1	296.548	363.707	342.879	342.677	338.352	457.799	436.288	415.029	390.486	598.99	515.767	709.107
Ap3b1	Ap3b1	505.285	430.07	421.141	387.899	487.323	499.537	468.665	548.561	470.041	590.324	473.483	480.079
Ap3d1	Ap3d1	866.184	832.823	839.634	867.252	670.975	913.438	837.401	833.008	844.611	1012.82	820.031	938.136
Ap3m1	Ap3m1	159.991	171.484	161.642	165.809	178.346	171.43	183.569	137.693	132.762	194.914	194.038	189.091
Ap3m2	Ap3m2	88.7865	67.3628	86.6758	98.4785	72.7268	114.62	124.212	126.631	99.6147	111.498	110.388	113.855
Ap3s1	Ap3s1	29.2868	25.0279	24.0666	40.1924	38.8339	24.1878	36.9742	22.3336	30.0043	36.7494	46.9614	47.4695
Ap3s2	Ap3s2	161.942	117.707	180.59	172.843	180.711	157.517	174.576	200.113	130.276	147.248	165.542	133.77
Ap4b1	Ap4b1	18.5573	22.7395	16.6523	18.0839	21.4934	13.7533	11.7923	16.0125	30.833	19.4164	17.5461	38.6182
Ap4e1	Ap4e1	33.1884	45.6232	44.6617	57.2762	75.0914	33.4629	52.2633	65.0007	51.5504	71.4155	52.4767	54.108
Ap4m1	Ap4m1	59.5243	61.6418	43.0141	52.2516	36.4693	49.6943	39.6723	61.05	43.2634	41.0827	27.6576	26.4476
Ap4s1	Ap4s1	89.7619	121.139	123.747	92.4489	120.807	128.533	106.225	93.4454	112.045	89.8319	91.0843	95.0455
Ap5b1	Ap5b1	67.3276	75.3721	96.5614	54.2614	106.62	90.2728	92.7343	76.8526	52.3791	99.5817	69.942	175.814
Ap5m1	Ap5m1	148.286	140.591	115.509	156.765	138.148	126.214	114.319	133.742	160.109	160.247	123.257	106.11
Ap5s1	Ap5s1	98.5405	82.2372	67.7283	61.296	61.6919	53.1724	48.6659	79.223	92.9851	62.749	97.5188	93.9391
Ap5z1	Ap5z1	51.7211	90.2465	75.1425	74.3601	56.1744	79.8384	82.8414	87.9145	51.5504	114.748	64.4267	141.515
Apaf1	Apaf1	93.6635	109.698	96.5614	99.4834	141.301	111.142	108.023	117.939	112.874	188.414	153.592	201.262
Apba1	Apba1	33.1884	49.0558	19.9475	28.1332	43.5631	36.941	38.7729	26.2842	42.4347	37.8327	51.5575	59.6401
Apba3	Apba3	222.417	136.014	177.294	201.987	239.827	261.862	219.543	244.36	235.521	243.663	222.534	214.539
Apbb1	Apbb1	656.472	539.911	572.721	610.994	409.291	631.707	385.025	651.278	525.564	322.745	319.053	151.473
Apbb1ip	Apbb1ip	57.5735	70.7953	72.6711	73.3551	111.349	111.142	124.212	87.9145	68.1243	203.58	137.965	170.282
Apbb2	Apbb2	633.063	462.107	513.407	538.639	516.487	570.259	490.25	468.758	457.611	410.493	427.521	464.589
Apbb3	Apbb3	66.3522	62.786	50.4283	78.3798	58.5391	64.7663	45.0684	57.8895	55.6938	47.5826	44.2037	35.2989
Apc	Apc	428.228	458.674	397.25	366.795	402.985	354.613	342.755	357.349	321.705	277.246	254.707	232.241
Apc2	Apc2	20.5081	50.2	18.2999	26.1233	14.3995	46.2161	9.0942	27.8645	21.7174	16.1664	8.35382	12.0642
Apcdd1	Apcdd1	18.5573	12.4419	27.3618	25.1184	15.1877	33.4629	20.7858	41.2967	12.6017	15.0831	15.7076	17.5963
Apeh	Apeh	297.523	272.172	298.394	328.608	306.036	288.528	277.102	305.991	268.668	333.578	192.199	294.201
Apex1	Apex1	43.9178	34.1814	31.4808	39.1874	35.6811	36.941	34.2762	25.4941	30.833	42.166	47.8806	39.7246
Apex2	Apex2	72.2046	114.274	76.7901	102.498	84.5499	72.882	49.5652	65.7908	93.8138	85.4986	84.6497	90.6198
Aph1a	Aph1a	209.737	210.386	155.875	228.115	187.805	180.705	191.663	193.002	223.09	239.329	205.988	257.689
Aph1b	Aph1b	71.2292	42.1907	68.5521	94.4587	38.8339	41.5786	30.6787	38.9263	72.2677	30.2495	58.9113	34.1925
Aph1c	Aph1c	43.9178	42.1907	45.4855	43.2072	27.799	34.6222	24.3833	44.4572	39.9486	25.9163	36.8499	31.9797
Api5	Api5	442.859	316.795	427.731	368.805	421.114	461.277	463.269	433.202	441.037	514.492	531.394	589.614
Apip	Apip	147.311	134.87	205.304	123.602	224.062	138.967	204.254	174.039	156.795	152.664	139.803	174.708
Aplf	Aplf	21.4835	37.6139	28.1856	39.1874	41.1985	35.7816	24.3833	30.2349	27.5182	29.1662	38.6883	38.6182
Apln	Apln	400.916	404.898	258.851	301.475	441.607	376.642	319.372	215.126	36.6339	112.582	24.8999	27.554
Aplp1	Aplp1	12.7049	18.1628	10.0619	22.1036	15.1877	6.79694	21.6852	14.4322	14.2591	10.7498	7.43459	13.1706
Aplp2	Aplp2	3002.32	2854.6	2838.19	2974.6	2488.58	2581.8	2519.2	2739.6	2247.59	1427.73	1501.18	1067.59
Apmap	Apmap	418.473	322.516	364.298	286.401	345.446	359.251	322.07	438.733	399.602	276.162	334.679	355.054
Apobec1	Apobec1	60.4997	109.698	96.5614	67.3255	219.333	166.792	251.021	248.311	126.962	431.076	451.421	585.188
Apobec2	Apobec2	24.4097	3.28837	12.5333	11.0493	15.9759	25.3471	22.5845	6.53092	12.6017	8.58321	6.51536	20.9155
Apobec3	Apobec3	366.777	407.186	459.86	430.106	961.035	719.82	1070.33	1051.87	1162	1674.72	1755.8	1741.39
Apobr	Apobr	52.6965	47.9116	33.1284	27.1282	48.2924	39.2598	44.1691	56.3092	41.606	49.7492	43.2844	92.8326
Apoc1	Apoc1	55.6227	42.1907	31.4808	37.1776	43.5631	45.0567	38.7729	42.0868	56.5225	19.4164	21.223	5.42567
Apod	Apod	41.967	37.6139	35.5998	23.1085	1769.74	1170.82	1771.83	1876.77	452.639	609.824	1878.06	2567.89
Apoe	Apoe	4210.85	4304.28	4079.66	3974.5	2705.34	3955.67	2667.59	3735.16	2927.12	2561.96	3632.87	3907.76
Apol10b	Apol10b	27.3359	22.7395	17.4761	12.0543	67.9975	76.3602	108.923	68.9513	279.441	523.158	488.19	774.386
Apol6	Apol6	8.80324	9.0093	13.3571	4.0148	56.1744	24.1878	34.2762	56.3092	178.341	237.163	339.276	306.371
Apol7a	Apol7a	1	1	5.11903	2.00493	12.8231	20.7096	23.4839	27.8645	21.7174	35.6661	73.6189	43.0439
Apol7c	Apol7c	14.6557	14.7302	10.0619	9.03946	6.51744	9.11571	4.59742	3.37039	8.45825	12.9165	4.67691	2.10642
Apol7e	Apol7e	7.82784	6.72093	6.76664	14.0641	19.1287	2.15939	8.19485	7.32105	10.1156	13.9998	9.27304	16.4898
Apol9a	Apol9a	17.5819	4.43256	8.41425	8.03453	187.017	155.199	284.297	266.484	209.002	372.577	601.255	495.569
Apol9b	Apol9b	19.5327	12.4419	24.8904	19.0888	233.521	220.124	339.158	299.67	197.401	361.744	534.152	411.481
Apold1	Apold1	33.1884	42.1907	33.9522	23.1085	17.5523	42.738	26.182	29.4447	36.6339	31.3328	42.3652	56.3209
Apoo	Apoo	15.6311	17.0186	11.7095	16.074	16.7641	7.95633	16.289	15.2224	13.4304	21.583	12.95	19.8091
Apoo-ps	Apoo-ps	10.7541	10.1535	14.1809	10.0444	12.8231	4.47816	13.591	11.2717	10.1156	8.58321	16.6269	8.74492
Apool	Apool	81.9586	82.2372	106.447	113.552	82.1853	112.301	112.52	75.2724	106.244	139.664	173.815	130.451
Apopt1	Apopt1	99.5159	87.9581	96.5614	71.3453	93.2201	90.2728	67.5523	89.4947	86.3555	100.665	114.984	114.961
App	App	2364.41	2166.94	2001.2	2351.54	2195.37	1969.64	2156.76	1972.38	2177.15	1987.8	1684.1	1492.45
Appbp2	Appbp2	174.622	169.195	163.29	182.893	190.17	170.271	216.845	171.668	160.938	148.331	171.976	178.027
Appl1	Appl1	194.13	249.288	180.59	187.917	174.405	163.314	186.267	136.903	150.165	210.08	179.33	141.515
Appl2	Appl2	195.106	233.27	192.947	263.287	195.687	163.314	243.826	240.41	198.229	128.831	177.492	102.79
Aprt	Aprt	288.745	361.418	314.046	309.514	276.872	343.019	344.554	297.299	383.028	653.156	474.402	784.344
Aptx	Aptx	101.467	105.121	89.971	92.4489	103.467	80.9977	121.514	102.927	126.962	124.498	160.946	153.686
Aqp1	Aqp1	3499.78	2933.55	3126.52	3421.79	2345.91	2977.15	1869.86	2633.72	2594.81	1529.56	2296.31	1918.42
Aqp11	Aqp11	60.4997	71.9395	39.7189	39.1874	19.917	25.3471	15.3897	36.5559	65.6382	19.4164	27.6576	69.5979
Aqp4	Aqp4	46.844	28.4605	32.3046	36.1726	52.2334	27.6659	52.2633	27.8645	31.6617	26.9996	52.4767	2.10642
Aqp5	Aqp5	2267.84	2261.91	2089.35	2034.98	2144.92	2807.88	2278.17	2185.71	2080.19	1408.23	1509.45	315.223
Aqp9	Aqp9	6.85243	4.43256	15.0047	11.0493	22.2816	3.31878	11.7923	12.852	14.2591	11.8332	3.75768	8.74492
Aqr	Aqr	151.212	204.665	151.756	207.011	161.006	230.559	200.657	203.274	209.002	195.997	202.311	172.495
Ar	Ar	95.6143	118.851	92.4424	114.557	93.2201	94.9104	91.8349	113.989	108.73	58.4157	67.1844	37.5118
Araf	Araf	352.146	364.851	344.527	343.682	421.902	303.6	338.258	351.028	352.367	304.328	306.183	306.371
Arap1	Arap1	682.808	705.818	571.073	590.895	557.474	698.951	564.896	711.328	540.48	776.654	597.578	630.552
Arap2	Arap2	220.466	236.702	239.08	258.263	206.722	268.819	176.374	189.841	213.146	175.414	204.149	139.302
Arap3	Arap3	983.233	1094.84	871.762	940.612	771.078	941.263	643.14	796.662	603.461	566.491	534.152	498.888
Arcn1	Arcn1	738.406	697.809	671.578	715.507	841.228	690.836	912.047	912.812	776.658	900.152	964.35	871.751
Areg	Areg	33.1884	14.7302	15.0047	50.2417	44.3514	26.5065	50.4646	21.5434	36.6339	52.9992	93.8419	92.8326
Arel1	Arel1	146.335	132.581	153.404	158.774	222.486	323.31	274.404	283.867	242.15	357.411	471.644	382.714
Arf1	Arf1	1984.97	1915.22	1908.93	1988.76	2361.68	2129.64	2129.78	2238.65	2203.67	2184.96	2474.64	2488.23
Arf2	Arf2	238.023	272.172	241.551	219.07	334.411	311.716	312.177	366.041	331.649	341.161	425.683	463.482
Arf3	Arf3	608.677	777.902	695.468	594.915	591.367	761.558	584.682	651.278	694.617	684.572	813.597	812.004
Arf4	Arf4	1151.98	1027.33	1139.5	1238.07	1746.88	1438.64	1689.09	1498.3	1352.6	1738.64	2130.85	1850.93
Arf5	Arf5	256.556	323.66	276.975	365.791	302.883	304.76	295.089	274.385	296.844	474.409	283.203	430.29
Arf6	Arf6	116.098	138.302	96.5614	100.488	134.995	116.939	118.816	90.2849	127.79	218.746	143.48	194.623
Arfgap1	Arfgap1	251.679	332.814	294.275	290.421	304.459	380.12	326.567	380.263	363.968	362.827	356.741	408.162
Arfgap2	Arfgap2	163.893	203.521	196.242	186.913	180.711	177.227	197.959	231.718	231.377	195.997	226.211	194.623
Arfgap3	Arfgap3	249.728	265.307	230.842	258.263	251.65	199.255	287.895	365.251	383.028	291.329	370.529	314.116
Arfgef1	Arfgef1	257.532	303.065	225.899	293.435	271.355	267.659	266.31	230.138	276.955	262.079	301.587	251.05
Arfgef2	Arfgef2	207.786	234.414	156.699	189.927	204.357	260.703	195.261	181.15	218.118	202.497	270.334	153.686
Arfgef3	Arfgef3	172.671	147.456	116.333	102.498	116.866	143.605	102.627	61.05	116.189	82.2487	57.0729	16.4898
Arfip1	Arfip1	78.057	97.1116	103.152	86.4193	98.7376	103.026	91.8349	91.8651	71.439	58.4157	85.5689	76.2364
Arfip2	Arfip2	112.196	177.205	118.804	131.641	159.429	120.417	151.192	160.607	166.739	123.415	227.13	126.025
Arfrp1	Arfrp1	373.605	300.777	320.637	303.485	317.859	305.919	300.485	327.324	315.904	315.162	305.264	330.712
Arg2	Arg2	32.213	46.7674	44.6617	57.2762	78.2442	50.8537	117.017	76.0625	69.7817	96.3318	117.742	41.9374
Arglu1	Arglu1	152.188	157.753	257.204	242.184	209.875	228.24	183.569	211.965	160.938	168.914	197.715	225.603
Arhgap1	Arhgap1	852.529	1051.36	1005.22	744.65	961.824	1130.24	964.21	1052.67	1021.95	1031.23	1029.62	1037.71
Arhgap10	Arhgap10	65.3767	71.9395	60.314	79.3847	66.4211	60.1288	60.3575	52.3585	81.3834	83.332	78.2151	59.6401
Arhgap11a	Arhgap11a	21.4835	14.7302	9.23806	14.0641	13.6113	14.9127	18.9871	23.1237	31.6617	63.8323	34.0922	45.2567
Arhgap12	Arhgap12	131.704	125.716	126.218	142.695	109.772	111.142	164.683	95.8158	121.161	109.332	138.884	65.1722
Arhgap15	Arhgap15	111.221	95.9674	137.752	98.4785	122.384	86.7947	144.897	100.557	124.475	179.747	179.33	222.283
Arhgap17	Arhgap17	211.688	263.019	238.256	232.134	239.038	298.963	286.995	257.793	216.461	312.995	248.272	265.434
Arhgap18	Arhgap18	119.999	147.456	136.104	162.794	132.63	113.461	98.1304	145.594	154.309	137.498	132.449	80.6621
Arhgap19	Arhgap19	17.5819	38.7581	29.0094	32.1529	45.9278	48.5349	27.0813	23.1237	38.2913	95.2485	44.2037	103.897
Arhgap20	Arhgap20	106.344	87.9581	49.6045	78.3798	69.574	107.664	29.7794	39.7164	36.6339	22.6663	35.9306	6.53209
Arhgap21	Arhgap21	298.499	291.623	251.437	207.011	210.663	322.15	198.858	223.027	216.461	127.748	152.672	130.451
Arhgap22	Arhgap22	29.2868	44.4791	43.8379	26.1233	37.2575	26.5065	39.6723	32.6053	33.3191	20.4997	30.4153	25.3412
Arhgap23	Arhgap23	147.311	192.079	187.18	153.75	133.419	158.677	126.01	109.248	128.619	94.1652	86.4881	101.684
Arhgap24	Arhgap24	171.696	174.916	146.814	169.829	191.746	151.72	152.092	205.644	135.249	149.414	178.411	147.047
Arhgap25	Arhgap25	77.0816	61.6418	85.852	119.582	116.078	206.212	171.878	190.632	154.309	234.996	206.907	207.9
Arhgap26	Arhgap26	191.204	186.358	201.185	179.878	217.757	172.589	251.92	236.459	267.84	264.246	307.103	238.88
Arhgap27	Arhgap27	244.851	264.163	293.451	291.425	297.366	307.078	295.989	289.398	384.686	337.911	179.33	266.54
Arhgap27os3	Arhgap27os3	24.4097	33.0372	26.538	41.1973	38.0457	29.9847	19.8865	34.1855	26.6895	33.4995	16.6269	39.7246
Arhgap28	Arhgap28	108.295	90.2465	103.976	107.523	75.0914	76.3602	65.7536	113.989	73.9251	64.9156	74.5382	58.5337
Arhgap29	Arhgap29	634.038	592.544	697.94	623.053	593.731	753.443	504.639	624.414	548.767	511.242	528.636	414.8
Arhgap30	Arhgap30	120.975	107.409	151.756	131.641	238.25	165.633	254.618	324.164	252.923	504.742	410.975	758.896
Arhgap31	Arhgap31	1015.42	991.865	1057.12	960.711	1028.82	1090.82	842.797	1065.31	1040.18	845.986	840.254	913.794
Arhgap32	Arhgap32	175.598	204.665	204.48	173.848	128.689	194.618	190.764	208.014	172.54	140.748	127.853	109.429
Arhgap33	Arhgap33	36.1146	36.4698	26.538	45.217	15.1877	27.6659	18.9871	24.7039	42.4347	33.4995	21.223	14.277
Arhgap35	Arhgap35	451.637	438.079	449.15	405.988	436.878	403.307	295.989	347.868	333.307	276.162	334.679	254.37
Arhgap39	Arhgap39	45.8686	93.679	81.7329	68.3305	64.0565	48.5349	58.5588	32.6053	47.4069	52.9992	35.0114	22.0219
Arhgap4	Arhgap4	52.6965	71.9395	61.9616	46.222	55.3862	65.9257	67.5523	79.223	66.4669	140.748	50.6383	113.855
Arhgap42	Arhgap42	260.458	172.628	181.413	172.843	230.368	210.849	149.394	172.459	117.846	54.0825	92.9227	87.3006
Arhgap44	Arhgap44	310.203	299.632	272.032	241.179	190.17	278.094	233.933	223.027	261.21	141.831	223.453	53.0016
Arhgap45	Arhgap45	377.506	335.102	344.527	366.795	354.905	382.439	438.087	496.412	526.392	753.905	520.363	741.193
Arhgap5	Arhgap5	279.966	189.791	228.37	252.233	248.497	210.849	196.16	159.816	164.253	187.33	175.653	109.429
Arhgap6	Arhgap6	154.139	141.735	147.637	184.903	197.263	167.952	152.991	189.841	172.54	156.997	152.672	127.132
Arhgap8	Arhgap8	97.5651	71.9395	100.68	115.562	157.853	176.068	188.066	209.595	168.396	255.579	301.587	123.812
Arhgap9	Arhgap9	48.7949	57.0651	133.633	63.3058	85.3381	80.9977	107.124	126.631	125.304	343.328	200.472	401.523
Arhgdia	Arhgdia	2621.91	2702.42	2535.85	2632.92	2926.82	2935.41	2994.96	2971.89	3435.11	3933.44	3797.41	4467.61
Arhgdib	Arhgdib	383.359	382.014	573.545	497.437	581.12	487.943	769.05	646.537	908.421	1511.14	996.523	1889.65
Arhgdig	Arhgdig	41.967	29.6046	52.8998	36.1726	21.4934	50.8537	47.7665	28.6546	25.0321	12.9165	15.7076	18.7027
Arhgef1	Arhgef1	476.998	632.59	456.564	570.797	481.806	423.017	472.262	539.87	551.253	576.241	451.421	492.249
Arhgef10	Arhgef10	225.343	178.349	173.999	176.863	122.384	133.17	121.514	117.149	122.818	102.832	66.2651	81.7685
Arhgef10l	Arhgef10l	137.557	101.688	96.5614	104.508	140.513	198.096	170.079	110.038	98.786	206.83	118.661	242.199
Arhgef11	Arhgef11	147.311	244.712	124.571	191.937	165.735	138.967	132.306	141.643	115.36	99.5817	118.661	76.2364
Arhgef12	Arhgef12	743.283	668.06	664.163	611.999	647.329	738.371	512.733	521.697	482.472	246.913	349.387	319.648
Arhgef15	Arhgef15	499.432	427.781	559.54	534.619	395.103	525.043	385.025	419.77	324.191	227.413	219.776	224.496
Arhgef16	Arhgef16	114.147	162.33	91.6186	92.4489	100.314	111.142	60.3575	102.927	117.846	57.3324	111.307	88.407
Arhgef17	Arhgef17	590.145	509.018	501.05	521.555	370.669	509.971	385.025	450.585	476.671	238.246	344.791	247.731
Arhgef18	Arhgef18	221.442	265.307	230.842	237.159	193.322	196.937	189.865	211.175	190.771	184.08	169.219	147.047
Arhgef2	Arhgef2	908.127	821.381	744.073	739.625	780.536	818.368	747.465	744.514	817.264	785.321	624.236	653.786
Arhgef25	Arhgef25	108.295	129.149	150.933	144.705	103.467	114.62	98.1304	117.939	89.6703	41.0827	29.496	60.7465
Arhgef26	Arhgef26	432.129	376.293	462.331	302.48	443.972	476.349	450.678	494.042	596.831	349.828	477.16	361.692
Arhgef28	Arhgef28	420.424	487.279	368.417	385.889	239.038	337.222	278.002	249.101	229.72	106.082	157.269	53.0016
Arhgef3	Arhgef3	640.866	523.893	654.278	626.068	713.539	719.82	565.795	720.02	681.358	590.324	679.39	608.423
Arhgef37	Arhgef37	2.95081	9.0093	10.0619	14.0641	17.5523	19.5502	27.9807	33.3954	25.0321	50.8325	109.469	33.0861
Arhgef39	Arhgef39	5.87703	21.5953	15.8285	15.0691	8.09386	18.3908	8.19485	5.74079	10.1156	11.8332	7.43459	14.277
Arhgef4	Arhgef4	18.5573	38.7581	25.7142	29.1381	13.6113	23.0284	12.6916	13.6421	29.1756	25.9163	22.1422	35.2989
Arhgef40	Arhgef40	187.302	204.665	149.285	236.154	129.478	187.661	190.764	157.446	128.619	100.665	128.773	105.003
Arhgef5	Arhgef5	306.302	306.498	277.799	332.628	247.709	336.063	254.618	272.015	329.992	247.996	291.476	192.41
Arhgef6	Arhgef6	325.81	314.507	342.056	313.534	295.001	199.255	248.323	298.089	315.075	285.912	247.353	337.351
Arhgef7	Arhgef7	454.563	527.325	410.431	603.96	492.841	534.318	528.922	664.71	537.994	550.241	605.851	494.462
Arhgef9	Arhgef9	13.6803	28.4605	9.23806	21.0987	4.15283	5.63755	5.49678	11.2717	6.80086	9.66653	10.1923	8.74492
Arid1a	Arid1a	644.767	744.721	675.697	720.532	695.41	694.314	647.637	631.525	621.692	618.49	507.494	617.275
Arid1b	Arid1b	255.581	260.73	222.604	260.273	182.287	238.674	214.147	229.348	205.688	154.831	173.815	149.26
Arid2	Arid2	248.753	317.939	283.565	280.371	287.907	246.79	275.304	226.187	304.302	215.497	260.222	206.794
Arid3a	Arid3a	30.2622	26.1721	29.0094	33.1578	15.9759	38.1004	28.88	20.7533	16.7452	44.3326	35.9306	61.853
Arid3b	Arid3b	163.893	101.688	152.58	128.626	133.419	138.967	110.721	129.001	126.133	108.248	70.8613	102.79
Arid4a	Arid4a	305.326	208.098	270.384	268.312	215.392	157.517	286.096	252.262	170.882	267.496	238.161	236.667
Arid4b	Arid4b	369.703	457.53	491.988	309.514	369.881	376.642	383.226	386.584	431.093	359.578	351.226	301.946
Arid5a	Arid5a	122.926	195.512	144.342	183.898	335.2	338.382	397.616	270.435	412.033	819.987	1173.93	991.244
Arid5b	Arid5b	556.981	530.758	580.959	449.2	555.897	643.301	555.903	541.45	549.596	607.657	620.559	516.591
Arih1	Arih1	201.933	219.539	159.994	232.134	257.167	227.081	250.122	198.533	207.345	226.33	239.999	193.517
Arih2	Arih2	287.769	305.353	248.142	229.12	309.977	246.79	319.372	358.93	386.343	368.244	426.602	424.758
Arl1	Arl1	434.08	403.753	433.498	425.082	530.675	413.742	421.899	400.807	409.546	396.41	589.305	497.781
Arl10	Arl10	114.147	111.986	92.4424	132.646	82.9735	97.2292	79.244	89.4947	83.8695	81.1654	60.7498	53.0016
Arl13b	Arl13b	137.557	138.302	113.038	116.567	101.89	97.2292	114.319	110.038	116.189	102.832	86.4881	76.2364
Arl14ep	Arl14ep	88.7865	75.3721	96.5614	111.543	74.3032	77.5196	103.527	94.2355	93.8138	97.4151	103.034	138.196
Arl15	Arl15	152.188	178.349	122.099	160.784	147.606	164.474	100.828	110.828	89.6703	57.3324	41.446	46.3631
Arl16	Arl16	43.9178	60.4977	64.433	80.3897	56.9627	56.6506	66.653	89.4947	112.874	80.0821	61.669	70.7043
Arl2	Arl2	254.605	282.47	283.565	264.292	244.556	240.993	219.543	200.903	291.043	252.329	238.161	186.878
Arl2bp	Arl2bp	182.425	204.665	159.994	156.765	127.113	155.199	99.0298	133.742	104.587	100.665	103.953	79.5556
Arl3	Arl3	179.499	160.042	183.061	179.878	138.148	150.561	137.702	117.939	117.846	122.331	98.4381	76.2364
Arl4a	Arl4a	94.6389	79.9488	101.504	125.612	112.925	87.9541	88.2375	175.619	210.66	210.08	356.741	434.716
Arl4c	Arl4c	98.5405	81.093	163.29	116.567	135.783	104.185	137.702	89.4947	97.1286	128.831	132.449	139.302
Arl4d	Arl4d	261.433	263.019	428.555	260.273	265.837	203.893	185.368	565.154	537.994	176.497	381.56	319.648
Arl5a	Arl5a	138.532	115.419	111.39	127.621	144.454	147.083	117.017	140.063	109.559	113.665	97.5188	67.385
Arl5b	Arl5b	323.859	339.679	300.865	340.667	316.283	310.556	327.466	257.793	223.09	306.495	337.437	248.838
Arl5c	Arl5c	20.5081	28.4605	37.2474	29.1381	50.657	34.6222	39.6723	42.0868	29.1756	47.5826	28.5768	44.1503
Arl6	Arl6	68.303	78.8046	67.7283	81.3946	77.456	61.2882	83.7407	77.6428	101.272	69.2489	133.369	76.2364
Arl6ip1	Arl6ip1	1609.44	1336.26	1607.42	1468.2	1676.73	1617.19	1855.47	1872.03	1800.92	1713.72	1594.94	1844.29
Arl6ip4	Arl6ip4	211.688	255.009	241.551	213.041	236.674	251.428	225.839	248.311	285.242	325.995	405.46	370.543
Arl6ip5	Arl6ip5	342.392	306.498	317.341	363.781	349.387	414.901	389.522	353.399	412.861	523.158	542.425	725.703
Arl6ip6	Arl6ip6	48.7949	41.0465	66.0806	74.3601	64.8447	46.2161	64.8543	39.7164	54.0365	77.9154	59.8305	65.1722
Arl8a	Arl8a	67.3276	84.5256	76.7901	76.3699	64.8447	75.2008	73.8478	61.05	71.439	73.5822	85.5689	108.322
Arl8b	Arl8b	675.98	560.507	720.182	641.142	730.091	632.866	697.101	570.685	611.748	715.988	694.097	742.3
Armc1	Armc1	210.712	194.367	193.771	205.001	202.781	201.574	210.55	188.261	179.169	225.246	167.38	205.687
Armc10	Armc10	150.237	141.735	182.237	154.755	161.006	142.445	117.916	147.964	140.221	163.497	169.219	190.197
Armc2	Armc2	30.2622	12.4419	16.6523	23.1085	12.0349	12.5939	25.2826	29.4447	22.5461	9.66653	4.67691	3.21283
Armc3	Armc3	34.1638	35.3256	19.1237	34.1628	15.1877	32.3035	21.6852	19.9632	27.5182	19.4164	25.8191	5.42567
Armc4	Armc4	44.8932	50.2	15.8285	39.1874	34.1047	13.7533	15.3897	19.173	25.0321	37.8327	23.9807	16.4898
Armc5	Armc5	247.778	315.651	243.199	267.307	213.816	333.744	233.034	232.509	263.696	301.078	298.83	319.648
Armc6	Armc6	32.213	54.7767	43.0141	62.3009	43.5631	48.5349	46.8671	59.4697	31.6617	52.9992	35.9306	69.5979
Armc7	Armc7	34.1638	55.9209	48.7807	55.2664	70.3622	46.2161	75.6465	63.4204	67.2956	107.165	89.2458	145.941
Armc8	Armc8	249.728	156.609	224.251	231.13	194.111	193.458	239.329	226.978	302.645	260.996	316.295	320.755
Armc9	Armc9	56.5981	108.553	57.8426	61.296	53.8098	68.2445	66.653	83.9638	68.953	47.5826	84.6497	88.407
Armcx1	Armcx1	119.999	89.1023	91.6186	98.4785	93.2201	89.1135	90.9356	101.347	88.8416	52.9992	52.4767	37.5118
Armcx2	Armcx2	110.245	111.986	134.457	129.631	111.349	96.0698	126.01	107.668	109.559	76.8321	80.0535	74.0236
Armcx3	Armcx3	34.1638	34.1814	44.6617	43.2072	51.4452	35.7816	47.7665	56.3092	23.3748	21.583	33.1729	25.3412
Armcx4	Armcx4	45.8686	41.0465	25.7142	44.2121	53.8098	42.738	27.9807	34.1855	45.7495	26.9996	40.5268	23.1283
Armcx5	Armcx5	27.3359	49.0558	35.5998	26.1233	45.1396	23.0284	26.182	46.0375	73.9251	45.4159	68.1036	57.4273
Armh1	Armh1	22.4589	35.3256	35.5998	32.1529	8.09386	13.7533	21.6852	15.2224	27.5182	15.0831	2.83845	8.74492
Armh3	Armh3	118.049	90.2465	108.095	113.552	96.373	135.489	100.828	125.051	129.448	140.748	136.126	88.407
Armt1	Armt1	44.8932	70.7953	74.3187	57.2762	56.1744	36.941	63.0556	64.2105	56.5225	49.7492	49.719	89.5134
Arnt	Arnt	298.499	321.372	323.932	295.445	254.014	309.397	271.706	340.757	296.844	234.996	294.233	303.052
Arntl	Arntl	252.655	238.991	182.237	228.115	130.266	196.937	176.374	179.57	126.133	126.665	119.58	126.025
Arntl2	Arntl2	9.77865	9.0093	3.47142	11.0493	4.15283	10.2751	10.8929	7.32105	7.62956	5.33326	8.35382	18.7027
Arpc1a	Arpc1a	676.956	649.753	682.287	648.177	610.284	654.895	692.605	772.168	822.236	773.404	843.012	975.754
Arpc1b	Arpc1b	1175.39	1182.94	1170.8	1243.1	1715.35	1723.85	1922.92	1597.86	1849.82	3208.7	2800.97	4016.19
Arpc2	Arpc2	1208.55	1227.57	1331.45	1159.69	1660.17	1478.06	1730.46	1457.21	1892.91	3025.62	2482.91	2822.36
Arpc3	Arpc3	347.269	308.786	225.899	328.608	350.964	402.148	328.366	321.003	344.908	490.659	397.187	450.205
Arpc4	Arpc4	515.039	483.846	505.993	560.747	663.093	705.908	689.907	697.106	663.956	987.901	744.655	1187.08
Arpc5	Arpc5	866.184	760.739	900.596	915.489	1161.24	956.335	1107.21	991.035	1123.05	1403.89	1434.08	1729.22
Arpc5l	Arpc5l	287.769	265.307	371.713	285.396	307.612	340.701	359.843	354.189	343.251	369.327	412.814	429.184
Arpin	Arpin	253.63	219.539	265.442	244.194	276.084	231.718	212.349	216.706	254.581	203.58	208.745	171.388
Arpp19	Arpp19	348.244	346.544	374.184	338.657	394.315	380.12	340.956	324.164	388.829	348.744	381.56	429.184
Arrb1	Arrb1	1165.63	1185.23	945.905	979.804	816.005	1035.17	711.491	912.812	870.301	643.406	685.824	689.192
Arrb2	Arrb2	46.844	47.9116	52.0759	63.3058	67.9975	49.6943	72.9485	85.5441	82.2121	197.08	118.661	201.262
Arrdc1	Arrdc1	387.26	431.214	379.127	341.672	265.837	372.004	313.976	405.547	436.065	428.91	334.679	314.116
Arrdc2	Arrdc2	61.4751	83.3814	80.9091	51.2466	73.515	104.185	81.942	189.841	286.071	130.998	160.946	88.407
Arrdc3	Arrdc3	538.448	423.205	591.669	453.22	424.267	439.249	243.826	689.205	256.238	190.58	248.272	236.667
Arrdc4	Arrdc4	228.269	148.6	148.461	238.164	216.18	188.821	191.663	86.3342	202.373	362.827	177.492	226.709
Arsa	Arsa	299.474	289.335	272.032	281.376	238.25	315.194	278.002	272.015	240.493	272.912	180.249	289.775
Arsb	Arsb	281.917	182.926	230.842	210.026	220.91	215.487	247.423	255.422	260.381	325.995	224.372	453.525
Arsg	Arsg	28.3113	53.6325	29.8332	37.1776	21.4934	34.6222	18.9871	27.8645	37.4626	12.9165	24.8999	27.554
Arsj	Arsj	17.5819	14.7302	11.7095	7.0296	13.6113	13.7533	17.1884	18.3829	12.6017	11.8332	12.95	4.31925
Arsk	Arsk	62.4505	50.2	62.7854	59.2861	49.8688	71.7226	52.2633	52.3585	41.606	73.5822	39.6075	44.1503
Art2a	Art2a	1	1	3.47142	5.01973	11.2467	10.2751	13.591	10.4816	5.14347	6.41658	2.83845	13.1706
Art3	Art3	113.172	141.735	102.328	67.3255	178.346	177.227	168.28	185.101	170.054	86.582	252.868	221.177
Art4	Art4	113.172	134.87	126.218	121.592	75.8796	87.9541	84.6401	63.4204	67.2956	38.9161	40.5268	20.9155
Arv1	Arv1	25.3851	67.3628	38.0713	42.2022	40.4103	38.1004	38.7729	51.5684	53.2078	32.4162	38.6883	48.5759
Arvcf	Arvcf	215.589	170.339	172.352	191.937	108.196	201.574	108.023	180.36	182.484	64.9156	29.496	34.1925
Arxes2	Arxes2	33.1884	70.7953	54.5474	36.1726	49.0806	53.1724	35.1755	47.6178	32.4904	9.66653	13.8692	14.277
As3mt	As3mt	197.056	163.474	189.651	167.819	144.454	193.458	188.965	171.668	134.42	173.247	114.065	109.429
Asah1	Asah1	889.594	795.065	828.925	817.005	1031.19	1017.78	1107.21	1109.55	1118.91	1061.57	1285.16	952.519
Asah2	Asah2	37.09	73.0837	96.5614	73.3551	51.4452	83.3165	88.2375	77.6428	60.666	49.7492	51.5575	55.2145
Asap1	Asap1	336.539	260.73	305.808	335.643	302.883	279.253	328.366	223.027	294.358	320.578	337.437	307.478
Asap2	Asap2	156.089	170.339	155.875	138.676	154.7	134.33	114.319	117.939	83.0408	109.332	84.6497	81.7685
Asap3	Asap3	66.3522	94.8232	50.4283	50.2417	165.735	149.402	188.066	159.816	142.707	201.413	193.118	118.28
Asb1	Asb1	120.975	99.4	99.8567	95.4637	68.7857	79.8384	79.244	73.6921	69.7817	77.9154	84.6497	77.3428
Asb13	Asb13	128.778	106.265	117.98	127.621	238.25	180.705	217.745	249.891	229.72	211.163	408.218	202.368
Asb2	Asb2	85.8603	75.3721	57.8426	65.3157	62.4801	63.6069	57.6594	67.371	47.4069	39.9994	28.5768	24.2348
Asb3	Asb3	113.172	129.149	118.804	118.577	120.807	120.417	125.111	121.1	115.36	86.582	111.307	113.855
Asb4	Asb4	2.95081	2.14419	10.8857	3.00987	4.94103	7.95633	11.7923	4.95066	8.45825	24.8329	24.8999	8.74492
Asb6	Asb6	193.155	133.726	127.042	134.656	136.571	147.083	168.28	173.249	161.767	153.748	178.411	206.794
Asb7	Asb7	42.9424	70.7953	67.7283	84.4094	62.4801	47.3755	83.7407	61.05	65.6382	88.7486	64.4267	60.7465
Asb8	Asb8	229.245	242.423	296.746	203.996	250.861	290.847	266.31	248.311	252.094	278.329	355.822	311.903
Ascc1	Ascc1	237.048	208.098	228.37	245.199	160.218	207.371	220.443	203.274	220.604	132.081	181.169	113.855
Ascc2	Ascc2	538.448	544.488	462.331	574.816	544.862	549.39	472.262	550.141	499.874	444.076	343.872	325.18
Ascc3	Ascc3	246.802	213.819	196.242	251.228	446.337	355.773	427.295	413.449	212.317	323.828	439.471	335.138
Asf1a	Asf1a	49.7703	71.9395	56.195	77.3749	78.2442	56.6506	71.1498	40.5066	56.5225	55.1658	56.1536	48.5759
Asf1b	Asf1b	16.6065	13.586	18.2999	26.1233	36.4693	13.7533	56.7601	41.2967	109.559	102.832	75.4574	195.729
Asgr1	Asgr1	19.5327	42.1907	44.6617	40.1924	6.51744	11.4345	5.49678	12.852	10.1156	3.16663	1.91923	5.42567
Ash1l	Ash1l	519.916	392.312	481.279	481.358	468.406	403.307	490.25	474.289	383.028	333.578	374.206	341.777
Ash2l	Ash2l	66.3522	116.563	81.7329	89.4341	72.7268	77.5196	70.2504	65.7908	67.2956	89.8319	64.4267	85.0877
Asl	Asl	119.999	157.753	136.928	120.587	151.547	121.576	109.822	160.607	187.456	169.997	205.068	214.539
Asna1	Asna1	121.95	114.274	150.933	168.824	165.735	179.546	150.293	144.804	142.707	187.33	203.23	193.517
Asns	Asns	130.729	142.879	180.59	165.809	219.333	231.718	291.492	155.866	253.752	342.244	205.988	179.133
Asnsd1	Asnsd1	17.5819	14.7302	21.5951	27.1282	35.6811	29.9847	38.7729	34.9757	30.0043	43.2493	49.719	56.3209
Aspa	Aspa	42.9424	35.3256	49.6045	63.3058	33.3165	36.941	18.0878	18.3829	28.3469	28.0829	29.496	17.5963
Asph	Asph	317.031	285.902	275.327	280.371	281.601	288.528	315.775	294.139	273.641	161.331	192.199	138.196
Aspm	Aspm	9.77865	18.1628	8.41425	15.0691	11.2467	13.7533	10.8929	18.3829	28.3469	20.4997	39.6075	28.6604
Aspn	Aspn	38.0654	36.4698	33.1284	58.2812	35.6811	38.1004	31.5781	38.1362	22.5461	13.9998	17.5461	9.85134
Asprv1	Asprv1	7.82784	9.0093	10.0619	12.0543	35.6811	28.8253	37.8736	14.4322	15.9165	39.9994	45.1229	36.4054
Aspscr1	Aspscr1	212.663	290.479	228.37	218.065	236.674	234.037	284.297	302.04	281.927	247.996	312.618	297.52
Asrgl1	Asrgl1	75.1308	94.8232	105.623	91.4439	82.9735	84.4759	98.1304	113.989	93.8138	111.498	91.0843	99.4712
Ass1	Ass1	109.27	91.3907	113.038	95.4637	216.969	164.474	232.134	194.582	166.739	249.079	205.988	272.072
Aste1	Aste1	33.1884	58.2093	24.8904	44.2121	32.5283	40.4192	43.2697	21.5434	49.893	34.5828	62.5882	69.5979
Astn2	Astn2	26.3605	21.5953	33.1284	19.0888	16.7641	35.7816	16.289	30.2349	10.1156	10.7498	7.43459	14.277
Asxl1	Asxl1	194.13	274.46	219.308	240.174	208.298	301.281	181.771	164.557	227.234	289.162	238.161	243.305
Asxl2	Asxl2	275.089	269.884	282.742	316.549	349.387	323.31	291.492	323.374	276.955	295.662	280.445	258.795
Atad1	Atad1	297.523	243.567	275.327	310.519	409.291	310.556	340.956	321.003	296.015	291.329	394.429	377.182
Atad2	Atad2	29.2868	28.4605	60.314	70.3403	83.7617	87.9541	90.9356	75.2724	52.3791	102.832	48.7998	85.0877
Atad2b	Atad2b	95.6143	78.8046	89.1472	98.4785	97.9494	92.5916	86.4388	95.0256	49.0643	87.6653	73.6189	86.1941
Atad3a	Atad3a	84.8849	91.3907	83.3806	114.557	133.419	86.7947	95.4324	95.0256	85.5269	140.748	94.7612	117.174
Atad3aos	Atad3aos	11.7295	12.4419	3.47142	2.00493	6.51744	14.9127	4.59742	1.79013	5.97217	4.24995	1.91923	7.6385
Atad5	Atad5	11.7295	12.4419	19.1237	14.0641	19.1287	14.9127	26.182	16.8026	30.0043	36.7494	37.7691	60.7465
Atat1	Atat1	87.8111	85.6697	71.8473	79.3847	152.336	133.17	106.225	125.841	63.9808	70.3322	65.3459	41.9374
Ate1	Ate1	350.195	260.73	251.437	235.149	309.189	301.281	268.109	282.287	209.002	241.496	261.141	235.56
Atf1	Atf1	102.442	101.688	122.923	91.4439	119.231	115.779	142.199	87.1243	132.762	162.414	164.622	163.643
Atf2	Atf2	261.433	225.26	221.78	235.149	247.709	191.14	197.06	199.323	222.261	164.581	205.988	200.155
Atf3	Atf3	32.213	34.1814	61.9616	52.2516	205.145	194.618	268.109	234.089	381.371	870.903	1010.31	790.982
Atf4	Atf4	553.079	541.056	641.921	499.447	752.161	708.226	779.842	839.33	812.292	1065.9	1076.5	1147.25
Atf5	Atf5	124.876	123.428	106.447	68.3305	103.467	132.011	65.7536	85.5441	76.4112	74.6655	62.5882	65.1722
Atf6	Atf6	276.064	316.795	280.27	275.347	319.435	304.76	357.145	362.88	333.307	485.242	488.19	485.611
Atf6b	Atf6b	286.794	300.777	209.423	250.223	253.226	271.137	242.927	260.953	242.15	323.828	251.949	244.412
Atf7	Atf7	786.201	782.479	683.935	714.502	641.024	634.026	608.965	635.476	587.716	522.075	491.867	464.589
Atf7ip	Atf7ip	1001.77	938.088	911.305	823.035	816.794	804.456	811.32	1002.89	830.523	815.654	570.002	651.573
Atg10	Atg10	57.5735	60.4977	61.1378	55.2664	55.3862	50.8537	72.9485	48.4079	54.8652	48.6659	53.3959	60.7465
Atg101	Atg101	205.835	181.781	240.727	200.982	159.429	176.068	174.576	223.027	210.66	208.997	170.138	161.431
Atg12	Atg12	239.974	266.451	274.503	283.386	293.425	257.225	373.333	337.596	298.501	285.912	256.545	290.881
Atg13	Atg13	305.326	247	230.842	273.337	243.768	294.325	278.901	389.745	334.964	276.162	351.226	223.39
Atg14	Atg14	87.8111	84.5256	119.628	113.552	97.1612	119.258	99.9291	132.162	134.42	87.6653	99.3573	92.8326
Atg16l1	Atg16l1	184.376	146.312	202.832	157.769	224.062	216.646	225.839	246.731	203.201	280.495	186.684	191.304
Atg16l2	Atg16l2	75.1308	101.688	116.333	109.533	68.7857	86.7947	94.533	83.9638	103.758	97.4151	55.2344	74.0236
Atg2a	Atg2a	233.146	229.837	201.185	237.159	199.628	261.862	176.374	239.62	210.66	119.081	272.172	187.985
Atg2b	Atg2b	177.548	164.619	123.747	153.75	115.29	105.345	95.4324	119.52	97.9573	120.165	97.5188	112.748
Atg3	Atg3	268.261	241.279	229.194	366.795	380.915	294.325	323.869	222.237	294.358	346.578	276.768	238.88
Atg4a	Atg4a	50.7457	38.7581	51.2521	46.222	67.2093	67.0851	77.4452	67.371	59.0086	69.2489	62.5882	83.9813
Atg4b	Atg4b	450.662	382.014	377.479	405.988	329.682	418.38	383.226	395.276	450.981	397.494	342.033	383.82
Atg4c	Atg4c	55.6227	44.4791	74.3187	80.3897	65.6329	63.6069	74.7472	63.4204	51.5504	39.9994	42.3652	34.1925
Atg4d	Atg4d	173.647	224.116	205.304	226.105	215.392	193.458	197.959	234.879	242.15	320.578	239.999	274.285
Atg5	Atg5	163.893	210.386	215.189	253.238	249.285	189.98	213.248	208.805	194.086	249.079	241.838	231.135
Atg7	Atg7	250.704	248.144	267.913	250.223	198.84	222.443	267.209	228.558	267.84	240.413	251.03	291.988
Atg9a	Atg9a	114.147	101.688	136.104	128.626	101.89	116.939	99.0298	151.125	138.563	143.998	102.115	100.578
Atic	Atic	82.934	108.553	52.8998	128.626	81.3971	80.9977	68.4517	60.2599	54.8652	91.9985	46.9614	87.3006
Atl1	Atl1	18.5573	9.0093	10.0619	11.0493	9.67027	14.9127	15.3897	16.8026	9.28695	4.24995	9.27304	18.7027
Atl2	Atl2	129.753	117.707	149.285	136.666	156.277	126.214	133.205	165.347	144.364	109.332	217.938	151.473
Atl3	Atl3	505.285	519.316	460.684	516.53	508.605	538.956	407.509	553.302	495.731	384.494	412.814	390.459
Atm	Atm	67.3276	66.2186	66.0806	85.4143	74.3032	56.6506	80.1433	47.6178	46.5782	86.582	53.3959	98.3647
Atmin	Atmin	134.631	128.005	108.919	87.4242	95.5848	106.504	81.0427	84.7539	68.953	82.2487	98.4381	97.2583
Atoh8	Atoh8	79.0324	74.2279	58.6664	53.2565	49.0806	64.7663	46.8671	63.4204	97.1286	44.3326	36.8499	46.3631
Atox1	Atox1	333.613	319.084	382.422	335.643	347.811	363.888	353.547	296.509	344.908	480.909	436.714	477.866
Atp10a	Atp10a	41.967	37.6139	47.9569	38.1825	59.3273	65.9257	86.4388	90.2849	50.7217	95.2485	87.4073	102.79
Atp10d	Atp10d	99.5159	109.698	131.161	105.513	113.714	111.142	89.1369	107.668	155.137	116.915	105.792	95.0455
Atp11a	Atp11a	1530.44	1764.19	1369.34	1442.07	1783.13	1794.57	1395.9	1166.44	1263.93	1231.65	831.062	456.844
Atp11b	Atp11b	167.794	160.042	155.875	180.883	154.7	162.155	150.293	147.174	149.336	189.497	205.988	237.773
Atp11c	Atp11c	95.6143	68.507	94.09	74.3601	92.4319	61.2882	65.7536	88.7046	83.0408	64.9156	64.4267	68.4915
Atp13a1	Atp13a1	397.015	281.325	290.156	272.332	405.35	432.292	456.973	458.486	384.686	529.658	638.944	581.869
Atp13a2	Atp13a2	322.884	365.995	277.799	316.549	272.143	290.847	333.762	400.807	320.876	359.578	368.691	470.121
Atp13a3	Atp13a3	310.203	325.949	303.337	376.845	282.39	268.819	223.141	244.36	284.414	202.497	193.118	157.005
Atp13a4	Atp13a4	19.5327	51.3442	8.41425	31.148	9.67027	10.2751	9.99356	23.9138	6.80086	17.2497	1	1
Atp1a1	Atp1a1	436.031	561.651	580.135	512.511	547.227	559.825	583.783	508.264	669.757	826.487	804.405	805.365
Atp1a2	Atp1a2	554.055	431.214	438.441	451.21	293.425	458.958	360.742	365.251	315.075	117.998	192.199	97.2583
Atp1a3	Atp1a3	50.7457	61.6418	100.68	79.3847	138.148	132.011	129.608	126.631	65.6382	151.581	96.5996	170.282
Atp1b1	Atp1b1	830.094	837.4	801.739	906.444	772.654	718.661	758.258	979.973	1159.52	812.404	918.389	283.136
Atp1b2	Atp1b2	74.1554	71.9395	81.7329	72.3502	48.2924	47.3755	22.5845	68.1612	33.3191	24.8329	27.6576	17.5963
Atp1b3	Atp1b3	952.996	991.865	899.772	925.538	1055.62	938.945	945.324	927.034	883.56	1120.07	1250.23	1368.53
Atp23	Atp23	21.4835	25.0279	11.7095	10.0444	18.3405	19.5502	27.0813	19.173	15.9165	13.9998	12.95	3.21283
Atp2a2	Atp2a2	726.702	615.428	520.821	492.412	637.083	576.056	496.545	418.189	634.123	454.909	536.909	482.292
Atp2a3	Atp2a3	1462.16	1553.66	1372.64	1484.28	1072.17	1456.03	924.638	1484.87	1119.74	548.075	453.26	309.69
Atp2b1	Atp2b1	1106.13	1033.06	1208.7	1093.36	1139.17	1007.35	1019.07	1005.26	1088.25	894.736	938.612	765.534
Atp2b2	Atp2b2	5.87703	50.2	29.0094	39.1874	19.1287	13.7533	16.289	16.8026	15.0878	25.9163	10.1923	3.21283
Atp2b4	Atp2b4	104.393	163.474	120.452	140.686	138.936	122.736	102.627	86.3342	112.874	139.664	81.892	121.599
Atp2c1	Atp2c1	343.367	382.014	340.408	340.667	365.94	265.34	314.875	249.101	351.538	320.578	240.918	227.816
Atp2c2	Atp2c2	35.1392	60.4977	67.7283	54.2614	28.5872	63.6069	53.1626	55.5191	81.3834	33.4995	46.0421	23.1283
Atp5a1	Atp5a1	3147.66	3082.29	3040.84	2873.1	2887.41	2841.5	3207.2	3166.27	3158.33	3143.7	3187.96	3403.23
Atp5b	Atp5b	3309.57	3169.25	3080.39	2964.55	3573.15	3504.67	4100.26	3759.66	4035.91	4281.18	4412.37	4352.54
Atp5c1	Atp5c1	1104.18	996.442	1118.08	1004.93	1132.86	1043.29	1124.3	1099.28	1183.55	1259.81	1171.18	1275.59
Atp5d	Atp5d	1030.05	1085.69	1036.52	961.715	840.44	1083.87	938.129	968.121	1166.14	1183.98	1004.8	1044.35
Atp5e	Atp5e	465.293	433.502	538.121	495.427	445.548	452.002	468.665	403.967	446.838	555.658	414.652	588.508
Atp5g1	Atp5g1	231.196	218.395	272.856	210.026	234.309	221.284	250.122	181.94	261.21	353.078	293.314	370.543
Atp5g2	Atp5g2	60.4997	85.6697	93.2662	67.3255	64.0565	86.7947	63.0556	60.2599	65.6382	78.9987	65.3459	67.385
Atp5g3	Atp5g3	631.112	650.897	726.773	646.167	619.742	667.648	719.585	681.303	820.579	939.152	809.92	903.837
Atp5h	Atp5h	509.186	544.488	609.792	498.442	497.57	526.203	461.47	459.276	506.504	555.658	478.079	523.229
Atp5j	Atp5j	911.053	893.465	991.214	922.523	829.405	841.556	838.3	798.243	862.014	798.32	771.312	835.239
Atp5j2	Atp5j2	469.195	482.702	567.778	503.466	466.83	490.262	498.344	483.77	442.694	525.325	406.379	542.038
Atp5k	Atp5k	129.753	125.716	141.871	112.548	112.137	98.3886	123.312	128.211	180.827	193.83	135.207	173.601
Atp5l	Atp5l	40.9916	60.4977	43.0141	42.2022	45.1396	28.8253	31.5781	38.9263	45.7495	47.5826	50.6383	59.6401
Atp5md	Atp5md	158.04	117.707	181.413	132.646	189.381	171.43	178.173	148.755	188.285	229.58	176.572	244.412
Atp5mpl	Atp5mpl	300.449	316.795	426.907	331.623	356.481	327.947	331.963	305.201	320.047	358.494	366.852	444.673
Atp5o	Atp5o	578.44	509.018	577.664	597.93	613.436	534.318	574.789	527.228	586.058	655.323	643.54	740.087
Atp5pb	Atp5pb	823.267	841.976	875.058	757.714	1081.63	958.654	1081.13	877.256	1021.12	1156.9	1135.33	1076.44
Atp6ap1	Atp6ap1	1366.57	1464.41	1281.19	1382.78	1354.35	1338.93	1502.92	1571.78	1220.01	1428.81	1303.54	1253.46
Atp6ap2	Atp6ap2	498.457	501.009	475.512	534.619	608.707	599.244	542.412	629.945	506.504	485.242	597.578	603.997
Atp6v0a1	Atp6v0a1	539.424	488.423	423.612	463.269	436.09	482.146	341.856	497.203	536.337	467.909	410.975	275.392
Atp6v0a2	Atp6v0a2	325.81	271.028	244.023	268.312	315.494	282.731	372.434	403.177	319.219	394.244	385.237	454.631
Atp6v0a4	Atp6v0a4	22.4589	15.8744	8.41425	11.0493	5.72924	13.7533	9.0942	8.11118	15.9165	8.58321	9.27304	3.21283
Atp6v0b	Atp6v0b	692.562	749.297	725.949	712.492	716.691	679.242	747.465	685.254	683.016	971.651	597.578	923.752
Atp6v0c	Atp6v0c	307.277	395.744	346.175	314.539	447.913	456.639	479.457	461.647	463.412	709.489	590.225	762.215
Atp6v0d1	Atp6v0d1	434.08	480.414	428.555	503.466	506.24	468.233	455.175	500.363	410.375	562.158	503.817	558.634
Atp6v0d2	Atp6v0d2	75.1308	118.851	88.3234	77.3749	71.1504	65.9257	86.4388	90.2849	41.606	31.3328	56.1536	16.4898
Atp6v0e	Atp6v0e	832.045	845.409	913.777	833.084	877.486	896.047	944.424	919.133	852.069	1163.4	920.227	1216.95
Atp6v0e2	Atp6v0e2	220.466	226.405	258.027	236.154	158.641	254.906	193.462	230.138	247.122	136.414	196.795	170.282
Atp6v1a	Atp6v1a	812.537	724.125	823.982	694.403	705.657	743.008	791.534	857.503	723.622	875.236	683.986	703.575
Atp6v1b2	Atp6v1b2	892.52	952.962	845.401	798.916	982.317	926.191	1008.28	1149.06	1043.5	1311.81	1350.43	1354.15
Atp6v1c1	Atp6v1c1	310.203	339.679	310.751	303.485	355.693	325.629	349.051	339.966	358.167	362.827	343.872	388.246
Atp6v1c2	Atp6v1c2	153.163	198.944	186.356	186.913	133.419	201.574	136.803	215.916	166.739	76.8321	69.942	17.5963
Atp6v1d	Atp6v1d	288.745	247	281.918	234.144	410.867	298.963	312.177	268.064	334.964	433.243	408.218	461.27
Atp6v1e1	Atp6v1e1	475.047	458.674	575.192	466.284	573.238	560.984	573.89	590.438	635.78	582.741	672.036	634.977
Atp6v1f	Atp6v1f	491.629	590.256	638.626	532.609	518.063	644.46	555.003	500.363	545.452	570.824	553.455	679.234
Atp6v1g1	Atp6v1g1	462.367	410.618	443.384	424.077	539.345	563.303	460.571	446.634	525.564	604.407	558.052	550.889
Atp6v1g2	Atp6v1g2	10.7541	21.5953	16.6523	6.02466	11.2467	4.47816	13.591	18.3829	18.4026	9.66653	6.51536	5.42567
Atp6v1h	Atp6v1h	341.416	295.056	342.056	275.347	390.374	349.976	447.08	444.264	419.491	467.909	452.341	483.398
Atp7a	Atp7a	286.794	307.642	281.094	277.356	242.979	268.819	286.995	291.768	196.572	349.828	227.13	316.329
Atp7b	Atp7b	308.253	353.409	372.536	371.82	261.108	156.358	257.316	369.991	422.806	166.747	183.926	24.2348
Atp8a1	Atp8a1	1173.44	1130.31	1035.7	1142.6	1005.17	1014.3	941.726	962.59	1027.75	769.071	598.498	331.819
Atp8b1	Atp8b1	76.1062	93.679	82.5568	77.3749	106.62	82.1571	88.2375	74.4822	88.8416	152.664	149.915	160.324
Atp8b2	Atp8b2	12.7049	44.4791	18.2999	34.1628	37.2575	16.072	30.6787	28.6546	20.8887	36.7494	42.3652	57.4273
Atp8b4	Atp8b4	29.2868	47.9116	32.3046	23.1085	61.6919	25.3471	65.7536	42.0868	35.8052	97.4151	110.388	176.92
Atp9a	Atp9a	457.49	414.051	288.508	335.643	208.298	245.631	238.43	291.768	279.441	224.163	217.938	211.219
Atp9b	Atp9b	335.564	332.814	288.508	283.386	251.65	323.31	277.102	326.534	283.585	376.911	262.98	276.498
Atpaf1	Atpaf1	40.0162	54.7767	30.657	37.1776	45.9278	46.2161	35.1755	38.1362	34.1478	22.6663	37.7691	51.8952
Atpaf2	Atpaf2	83.9094	103.977	112.214	71.3453	110.561	136.648	110.721	91.075	102.101	108.248	137.965	153.686
Atpif1	Atpif1	448.711	463.251	548.007	458.244	354.116	431.133	366.138	309.941	387.172	400.744	344.791	378.288
Atpsckmt	Atpsckmt	64.4013	60.4977	57.8426	70.3403	71.9386	89.1135	52.2633	66.5809	52.3791	65.999	43.2844	61.853
Atr	Atr	86.8357	85.6697	77.6139	65.3157	98.7376	65.9257	81.942	73.6921	78.0686	75.7488	61.669	74.0236
Atraid	Atraid	405.793	449.521	478.807	385.889	371.457	374.323	361.642	478.239	424.463	324.911	422.925	308.584
Atrip	Atrip	82.934	107.409	93.2662	139.681	112.925	149.402	125.111	104.507	131.934	136.414	131.53	154.792
Atrn	Atrn	321.908	348.832	255.556	302.48	261.896	213.168	244.725	198.533	209.002	155.914	171.057	148.154
Atrnl1	Atrnl1	131.704	146.312	103.152	169.829	112.137	96.0698	98.1304	106.087	78.8973	68.1656	68.1036	95.0455
Atrx	Atrx	542.35	521.604	578.488	460.254	551.956	482.146	502.841	498.783	520.592	431.076	430.279	428.077
Atxn1	Atxn1	278.015	268.739	275.327	209.021	224.851	216.646	197.06	214.336	261.21	272.912	194.038	225.603
Atxn10	Atxn10	1044.68	1050.22	1054.65	988.849	1010.69	1014.3	1071.23	1064.52	1006.21	967.318	907.358	627.232
Atxn1l	Atxn1l	238.023	266.451	189.651	206.006	216.18	221.284	186.267	186.681	146.022	137.498	228.049	180.24
Atxn2	Atxn2	224.368	322.516	219.308	274.342	216.969	224.762	209.651	189.841	160.938	216.58	163.703	109.429
Atxn2l	Atxn2l	530.645	449.521	389.836	598.935	463.677	418.38	468.665	351.818	484.129	592.49	347.549	407.055
Atxn3	Atxn3	69.2784	73.0837	69.3759	68.3305	55.3862	61.2882	59.4581	80.8033	55.6938	49.7492	57.9921	38.6182
Atxn7	Atxn7	169.745	160.042	141.871	138.676	173.617	135.489	162.884	164.557	169.225	114.748	161.865	121.599
Atxn7l1	Atxn7l1	238.023	264.163	253.908	212.036	293.425	250.268	252.82	271.225	223.09	395.327	303.426	391.565
Atxn7l2	Atxn7l2	36.1146	22.7395	23.2428	17.0789	23.0698	14.9127	17.1884	20.7533	17.5739	31.3328	16.6269	20.9155
Atxn7l3	Atxn7l3	79.0324	128.005	100.68	99.4834	85.3381	71.7226	85.5394	91.8651	105.416	151.581	108.55	157.005
Atxn7l3b	Atxn7l3b	522.842	552.498	484.574	505.476	462.889	513.449	439.886	490.091	388.829	409.41	425.683	360.586
AU020206	AU020206	488.703	518.172	549.655	522.56	435.302	548.231	390.421	467.178	542.138	759.321	717.997	829.707
AU021092	AU021092	451.637	406.042	485.398	572.807	281.601	363.888	403.911	494.042	509.819	268.579	285.041	107.216
AU022252	AU022252	97.5651	102.833	83.3806	95.4637	106.62	122.736	92.7343	103.717	76.4112	93.0818	73.6189	79.5556
AU040320	AU040320	263.384	257.298	265.442	280.371	256.379	246.79	263.612	264.114	317.561	291.329	266.657	211.219
AU040972	AU040972	34.1638	99.4	89.1472	59.2861	163.371	180.705	160.186	118.73	218.947	110.415	285.96	85.0877
AU041133	AU041133	14.6557	29.6046	19.9475	22.1036	18.3405	36.941	24.3833	16.0125	24.2034	11.8332	35.0114	27.554
Auh	Auh	228.269	189.791	160.818	206.006	215.392	208.53	168.28	169.298	179.998	160.247	200.472	182.452
Aup1	Aup1	553.079	589.111	526.588	558.738	622.107	538.956	595.474	620.463	704.562	858.986	807.162	887.24
Aurka	Aurka	18.5573	17.0186	15.8285	20.0937	23.0698	14.9127	31.5781	34.9757	48.2356	73.5822	79.1343	110.535
Aurkaip1	Aurkaip1	316.056	408.33	397.25	321.573	375.398	418.38	361.642	422.93	402.917	501.492	423.844	579.656
Aurkb	Aurkb	18.5573	33.0372	22.4189	28.1332	45.9278	26.5065	25.2826	44.4572	87.1842	103.915	88.3266	142.621
Auts2	Auts2	46.844	51.3442	66.9044	69.3354	32.5283	36.941	33.3768	66.5809	58.1799	42.166	51.5575	34.1925
Aven	Aven	25.3851	17.0186	17.4761	15.0691	14.3995	17.2314	18.9871	10.4816	25.0321	17.2497	13.8692	20.9155
Avil	Avil	8.80324	12.4419	10.8857	2.00493	11.2467	5.63755	5.49678	7.32105	5.97217	4.24995	1.91923	7.6385
Avl9	Avl9	121.95	90.2465	66.0806	108.528	79.0324	120.417	103.527	94.2355	110.388	102.832	132.449	128.238
Avpi1	Avpi1	312.154	266.451	307.456	376.845	325.741	329.107	313.976	303.62	400.431	320.578	319.053	359.479
AW011738	AW011738	59.5243	39.9023	43.8379	35.1677	171.253	188.821	202.456	248.311	104.587	71.4155	114.984	102.79
AW112010	AW112010	502.358	490.711	622.149	521.555	1813.87	1209.08	1982.28	1584.42	2833.48	4095.93	3329.52	4782.94
AW146154	AW146154	35.1392	25.0279	49.6045	47.2269	30.9518	25.3471	36.0749	20.7533	29.1756	19.4164	22.1422	24.2348
AW209491	AW209491	74.1554	82.2372	95.7376	105.513	92.4319	80.9977	97.2311	76.8526	78.8973	73.5822	86.4881	59.6401
AW549877	AW549877	198.032	158.898	148.461	210.026	175.194	159.836	143.098	147.174	150.165	124.498	179.33	112.748
AW554918	AW554918	71.2292	65.0744	49.6045	51.2466	44.3514	65.9257	60.3575	52.3585	52.3791	60.5824	57.0729	70.7043
Axin1	Axin1	89.7619	119.995	88.3234	95.4637	92.4319	90.2728	95.4324	106.878	86.3555	107.165	116.823	133.77
Axin2	Axin2	73.18	115.419	55.3712	85.4143	60.1155	64.7663	54.9613	66.5809	42.4347	41.0827	29.496	37.5118
Axl	Axl	631.112	555.93	553.774	573.812	1075.33	1020.1	1157.57	1351.33	602.632	896.902	1402.82	1537.81
Azgp1	Azgp1	12.7049	25.0279	24.0666	35.1677	18.3405	18.3908	15.3897	34.9757	49.0643	17.2497	40.5268	7.6385
Azi2	Azi2	407.744	338.535	298.394	320.569	686.74	562.144	528.922	554.092	513.962	662.906	868.75	835.239
Azin1	Azin1	443.834	339.679	427.731	410.008	493.629	419.539	420.999	380.263	334.964	470.076	349.387	290.881
Azin2	Azin2	42.9424	34.1814	53.7236	53.2565	22.2816	27.6659	37.8736	55.5191	51.5504	21.583	30.4153	28.6604
B020010K11Rik	B020010K11Rik	12.7049	11.2977	9.23806	12.0543	15.1877	10.2751	23.4839	6.53092	11.773	7.4999	4.67691	10.9578
B130021K23Rik	B130021K23Rik	14.6557	13.586	13.3571	14.0641	10.4585	17.2314	12.6916	19.9632	9.28695	18.3331	11.1115	19.8091
B130055M24Rik	B130055M24Rik	20.5081	22.7395	31.4808	20.0937	22.2816	24.1878	32.4775	27.0743	16.7452	12.9165	12.95	12.0642
B230118H07Rik	B230118H07Rik	100.491	92.5349	90.7948	87.4242	60.1155	101.867	81.0427	91.8651	59.8373	71.4155	59.8305	49.6824
B230208H11Rik	B230208H11Rik	11.7295	23.8837	9.23806	7.0296	4.15283	6.79694	9.99356	5.74079	11.773	8.58321	4.67691	6.53209
B230216N24Rik	B230216N24Rik	71.2292	15.8744	38.8951	28.1332	31.74	40.4192	18.9871	32.6053	17.5739	15.0831	18.4653	16.4898
B230217C12Rik	B230217C12Rik	8.80324	3.28837	5.94283	7.0296	3.36462	9.11571	10.8929	5.74079	8.45825	5.33326	15.7076	16.4898
B230219D22Rik	B230219D22Rik	222.417	196.656	181.413	227.11	224.062	187.661	152.991	125.841	150.994	126.665	128.773	109.429
B230307C23Rik	B230307C23Rik	35.1392	39.9023	39.7189	25.1184	75.8796	35.7816	72.0491	46.8276	44.0921	62.749	70.8613	118.28
B230354K17Rik	B230354K17Rik	28.3113	29.6046	52.0759	32.1529	11.2467	34.6222	27.9807	25.4941	17.5739	34.5828	22.1422	38.6182
B230369F24Rik	B230369F24Rik	11.7295	2.14419	8.41425	3.00987	10.4585	9.11571	3.69807	11.2717	7.62956	5.33326	12.0307	10.9578
B2m	B2m	7032.7	5600.64	6982.75	6286.85	19374.3	15378	22010.9	18032.6	20863.4	24540.3	29669.1	32922.5
B3galnt1	B3galnt1	54.6473	42.1907	52.0759	61.296	41.1985	63.6069	77.4452	84.7539	52.3791	59.4991	67.1844	80.6621
B3galnt2	B3galnt2	138.532	145.167	132.809	161.789	125.537	159.836	135.903	129.791	125.304	91.9985	83.7304	91.7262
B3galt1	B3galt1	11.7295	2.14419	12.5333	14.0641	7.30565	4.47816	10.8929	11.2717	6.80086	2.08332	8.35382	10.9578
B3galt2	B3galt2	42.9424	43.3349	29.8332	47.2269	39.6221	35.7816	41.471	36.5559	25.0321	30.2495	22.1422	17.5963
B3galt4	B3galt4	33.1884	26.1721	38.0713	51.2466	27.799	13.7533	29.7794	42.877	33.3191	58.4157	57.9921	77.3428
B3galt6	B3galt6	55.6227	77.6604	68.5521	44.2121	61.6919	103.026	63.0556	85.5441	73.9251	57.3324	71.7805	71.8107
B3gat2	B3gat2	13.6803	10.1535	14.1809	10.0444	7.30565	14.9127	14.4903	12.852	7.62956	7.4999	15.7076	7.6385
B3gat3	B3gat3	124.876	121.139	113.861	103.503	112.925	122.736	131.407	125.051	139.392	98.4984	92.0035	113.855
B3glct	B3glct	20.5081	36.4698	57.8426	40.1924	36.4693	52.0131	35.1755	34.9757	46.5782	60.5824	43.2844	26.4476
B3gnt2	B3gnt2	22.4589	20.4512	19.1237	17.0789	22.2816	14.9127	16.289	15.2224	10.1156	21.583	17.5461	19.8091
B3gnt3	B3gnt3	205.835	134.87	166.585	151.74	209.086	240.993	261.813	227.768	381.371	441.91	453.26	542.038
B3gnt5	B3gnt5	47.8195	50.2	51.2521	41.1973	30.9518	46.2161	45.0684	30.2349	32.4904	37.8327	47.8806	66.2786
B3gnt7	B3gnt7	26.3605	37.6139	18.2999	32.1529	17.5523	23.0284	33.3768	31.025	34.9765	34.5828	25.8191	23.1283
B3gnt8	B3gnt8	40.9916	18.1628	75.1425	56.2713	45.9278	27.6659	35.1755	32.6053	44.0921	42.166	47.8806	55.2145
B3gnt9	B3gnt9	110.245	107.409	76.7901	117.572	117.655	157.517	126.91	106.878	63.9808	76.8321	64.4267	53.0016
B3gntl1	B3gntl1	34.1638	31.893	43.0141	40.1924	18.3405	31.1441	43.2697	35.7658	35.8052	32.4162	22.1422	34.1925
B430010I23Rik	B430010I23Rik	410.67	573.093	486.221	528.59	351.752	330.266	258.216	336.806	206.516	126.665	93.8419	57.4273
B4galnt1	B4galnt1	193.155	208.098	264.618	226.105	311.553	300.122	277.102	265.694	369.769	395.327	336.518	389.353
B4galt1	B4galt1	1078.82	1279.06	1214.47	1186.82	1481.25	1313.43	1485.84	1619.19	1544.86	2028.97	2658.49	2731.64
B4galt2	B4galt2	17.5819	13.586	13.3571	16.074	13.6113	14.9127	14.4903	13.6421	16.7452	16.1664	19.3845	16.4898
B4galt3	B4galt3	186.327	211.53	196.242	215.051	230.368	236.356	266.31	232.509	257.067	291.329	284.122	225.603
B4galt4	B4galt4	391.162	317.939	375.832	338.657	270.567	303.6	364.34	319.423	242.15	161.331	160.026	119.387
B4galt5	B4galt5	38.0654	49.0558	61.1378	47.2269	127.113	135.489	139.501	122.68	126.962	288.079	244.595	351.734
B4galt6	B4galt6	10.7541	22.7395	7.59044	17.0789	16.7641	11.4345	9.0942	13.6421	9.28695	7.4999	15.7076	23.1283
B4galt7	B4galt7	96.5897	62.786	50.4283	54.2614	56.1744	35.7816	61.2568	87.1243	127.79	59.4991	70.8613	91.7262
B930086L07Rik	B930086L07Rik	11.7295	14.7302	21.5951	9.03946	4.94103	10.2751	3.69807	3.37039	10.1156	6.41658	2.83845	9.85134
B930095G15Rik	B930095G15Rik	84.8849	57.0651	75.9663	80.3897	69.574	78.679	36.0749	57.8895	87.1842	86.582	65.3459	43.0439
B9d1	B9d1	100.491	107.409	127.042	151.74	116.078	112.301	124.212	111.618	92.1564	83.332	72.6997	54.108
B9d2	B9d2	67.3276	113.13	108.095	69.3354	82.9735	137.808	106.225	110.038	96.2999	127.748	127.853	123.812
Babam1	Babam1	278.991	343.112	331.346	240.174	324.165	327.947	340.057	346.287	346.566	367.161	342.952	390.459
Babam2	Babam2	311.179	313.363	335.465	338.657	428.996	348.816	348.151	339.966	365.626	431.076	373.287	362.798
Bace1	Bace1	266.31	268.739	246.494	240.174	190.958	205.052	167.381	238.83	179.998	154.831	146.238	119.387
Bace2	Bace2	155.114	189.791	169.056	160.784	136.571	104.185	101.728	110.828	108.73	85.4986	100.277	126.025
Bach1	Bach1	73.18	66.2186	69.3759	69.3354	90.0673	96.0698	102.627	80.8033	89.6703	113.665	91.0843	108.322
Bach2	Bach2	141.458	139.446	117.98	108.528	80.6088	86.7947	78.3446	84.7539	52.3791	60.5824	47.8806	43.0439
Bad	Bad	185.352	139.446	160.818	146.715	128.689	150.561	136.803	196.162	154.309	165.664	143.48	179.133
Bag1	Bag1	175.598	168.051	178.942	131.641	138.148	141.286	118.816	129.001	196.572	156.997	150.834	150.366
Bag2	Bag2	69.2784	53.6325	33.9522	56.2713	30.1636	53.1724	48.6659	55.5191	41.606	42.166	29.496	25.3412
Bag3	Bag3	398.965	370.572	426.907	388.904	413.232	389.395	394.018	415.029	432.75	528.575	552.536	587.401
Bag4	Bag4	56.5981	57.0651	47.1331	59.2861	55.3862	16.072	23.4839	25.4941	28.3469	25.9163	30.4153	28.6604
Bag5	Bag5	243.876	242.423	304.984	250.223	285.543	260.703	315.775	268.064	324.191	230.663	287.799	246.625
Bag6	Bag6	239.974	327.093	247.318	217.06	256.379	273.456	294.19	221.447	256.238	266.412	259.303	272.072
Bahcc1	Bahcc1	49.7703	76.5163	45.4855	62.3009	44.3514	43.8973	37.8736	38.1362	51.5504	26.9996	23.0615	20.9155
Bahd1	Bahd1	127.803	60.4977	85.0282	79.3847	64.0565	113.461	85.5394	77.6428	96.2999	134.248	66.2651	131.557
Baiap2	Baiap2	472.121	582.246	436.793	455.229	519.64	470.552	511.834	657.599	781.63	568.658	764.878	463.482
Baiap2l1	Baiap2l1	258.507	247	223.428	261.278	177.558	160.995	181.771	216.706	200.715	155.914	150.834	62.9594
Baiap3	Baiap3	24.4097	31.893	25.7142	24.1134	40.4103	61.2882	40.5717	53.1487	63.9808	44.3326	21.223	68.4915
Bak1	Bak1	39.0408	29.6046	29.0094	41.1973	49.0806	21.869	58.5588	52.3585	58.1799	117.998	79.1343	129.344
Bambi	Bambi	220.466	206.953	248.965	241.179	152.336	201.574	213.248	241.99	162.595	108.248	137.046	93.9391
Banf1	Banf1	376.531	460.963	445.031	364.786	415.597	405.626	474.061	351.818	380.542	473.326	424.764	569.699
Bank1	Bank1	67.3276	36.4698	117.98	124.607	67.9975	63.6069	76.5459	50.7783	44.0921	18.3331	29.496	9.85134
Banp	Banp	145.36	117.707	159.171	183.898	130.266	149.402	170.978	147.964	108.73	90.9152	54.3152	86.1941
Bap1	Bap1	286.794	353.409	307.456	298.46	276.872	340.701	345.453	448.214	382.2	369.327	440.391	422.545
Bard1	Bard1	4.90162	6.72093	6.76664	8.03453	3.36462	2.15939	13.591	7.32105	14.2591	24.8329	17.5461	14.277
Batf	Batf	40.0162	60.4977	43.0141	35.1677	82.9735	85.6353	72.0491	69.7414	123.647	142.914	157.269	269.859
Batf2	Batf2	27.3359	31.893	36.4236	16.074	95.5848	89.1135	146.696	120.31	262.039	587.074	466.129	529.868
Bax	Bax	187.302	174.916	197.066	171.839	255.591	257.225	277.102	209.595	244.636	419.16	332.841	430.29
Baz1a	Baz1a	96.5897	103.977	95.7376	78.3798	136.571	76.3602	131.407	93.4454	107.073	240.413	137.046	262.115
Baz1b	Baz1b	358.974	345.4	347.822	367.8	393.527	325.629	295.089	317.053	314.247	343.328	315.376	324.074
Baz2a	Baz2a	288.745	313.363	262.97	279.366	280.813	286.209	284.297	257.793	262.039	357.411	339.276	390.459
Baz2b	Baz2b	382.383	364.851	405.489	397.948	346.234	338.382	407.509	336.806	310.932	298.912	296.072	297.52
BB365896	BB365896	21.4835	42.1907	27.3618	25.1184	24.6462	9.11571	10.8929	19.9632	15.0878	5.33326	5.59614	14.277
Bbc3	Bbc3	12.7049	33.0372	33.1284	25.1184	28.5872	14.9127	26.182	12.0618	23.3748	20.4997	14.7884	13.1706
Bbip1	Bbip1	80.9832	110.842	103.976	99.4834	122.384	114.62	129.608	87.9145	107.073	116.915	112.226	76.2364
Bbof1	Bbof1	26.3605	38.7581	47.1331	21.0987	21.4934	9.11571	10.8929	19.9632	27.5182	26.9996	26.7384	2.10642
Bbs1	Bbs1	27.3359	31.893	28.1856	43.2072	66.4211	46.2161	36.0749	41.2967	36.6339	22.6663	26.7384	43.0439
Bbs10	Bbs10	13.6803	6.72093	15.8285	24.1134	17.5523	6.79694	12.6916	15.2224	11.773	10.7498	10.1923	8.74492
Bbs12	Bbs12	19.5327	7.86511	26.538	10.0444	16.7641	4.47816	25.2826	13.6421	19.2313	18.3331	2.83845	33.0861
Bbs2	Bbs2	95.6143	101.688	77.6139	70.3403	55.3862	74.0414	28.88	51.5684	55.6938	37.8327	25.8191	24.2348
Bbs4	Bbs4	76.1062	95.9674	66.0806	57.2762	75.8796	69.4039	85.5394	84.7539	69.7817	110.415	90.165	97.2583
Bbs5	Bbs5	21.4835	15.8744	19.9475	34.1628	21.4934	38.1004	21.6852	13.6421	27.5182	19.4164	14.7884	18.7027
Bbs7	Bbs7	38.0654	47.9116	61.1378	66.3206	41.1985	29.9847	47.7665	57.0993	64.8095	28.0829	33.1729	37.5118
Bbs9	Bbs9	107.319	129.149	141.047	113.552	86.9145	87.9541	81.0427	172.459	115.36	70.3322	126.015	76.2364
Bbx	Bbx	251.679	304.209	327.227	224.095	263.473	247.95	314.875	272.015	258.724	211.163	405.46	272.072
BC002059	BC002059	57.5735	23.8837	22.4189	26.1233	28.5872	28.8253	27.9807	30.2349	31.6617	38.9161	34.0922	26.4476
BC003965	BC003965	153.163	118.851	126.218	120.587	125.537	115.779	92.7343	87.9145	82.2121	124.498	95.6804	102.79
BC004004	BC004004	505.285	522.749	460.684	374.835	486.535	449.683	496.545	417.399	469.212	532.908	533.233	555.315
BC005537	BC005537	433.105	411.763	454.093	363.781	454.219	440.408	412.006	392.905	408.718	451.659	523.121	582.976
BC005624	BC005624	229.245	253.865	235.785	240.174	198.052	244.471	204.254	223.817	161.767	215.497	180.249	213.432
BC017158	BC017158	114.147	133.726	96.5614	170.834	97.1612	108.823	77.4452	70.5316	96.2999	65.999	59.8305	53.0016
BC024978	BC024978	51.7211	35.3256	57.0188	78.3798	45.9278	54.3318	61.2568	75.2724	51.5504	59.4991	47.8806	59.6401
BC028528	BC028528	587.219	504.442	590.021	512.511	579.543	659.532	469.564	510.635	406.232	164.581	289.637	301.946
BC029722	BC029722	124.876	76.5163	75.9663	77.3749	71.9386	80.9977	61.2568	74.4822	99.6147	56.2491	57.9921	85.0877
BC031181	BC031181	353.121	335.102	375.832	336.647	340.717	355.773	377.83	359.72	342.422	362.827	347.549	334.032
BC034090	BC034090	35.1392	18.1628	16.6523	32.1529	49.8688	45.0567	17.1884	39.7164	13.4304	12.9165	21.223	12.0642
BC035044	BC035044	10.7541	19.307	16.6523	24.1134	21.4934	11.4345	13.591	21.5434	7.62956	9.66653	8.35382	24.2348
BC037032	BC037032	5.87703	19.307	14.1809	11.0493	8.09386	7.95633	9.0942	7.32105	6.80086	19.4164	2.83845	12.0642
BC043934	BC043934	19.5327	7.86511	7.59044	14.0641	8.09386	24.1878	9.99356	8.11118	12.6017	9.66653	1.91923	8.74492
BC046401	BC046401	20.5081	12.4419	20.7713	11.0493	9.67027	6.79694	12.6916	11.2717	5.97217	16.1664	6.51536	8.74492
BC048403	BC048403	20.5081	28.4605	24.0666	26.1233	30.1636	26.5065	36.0749	27.0743	27.5182	12.9165	26.7384	31.9797
BC049715	BC049715	12.7049	19.307	12.5333	10.0444	17.5523	14.9127	10.8929	7.32105	8.45825	9.66653	10.1923	9.85134
BC051019	BC051019	99.5159	132.581	147.637	124.607	109.772	125.054	110.721	129.791	162.595	80.0821	138.884	26.4476
BC052040	BC052040	19.5327	18.1628	13.3571	19.0888	45.1396	11.4345	23.4839	23.1237	20.06	33.4995	29.496	29.7669
BC060293	BC060293	12.7049	17.0186	15.0047	10.0444	11.2467	10.2751	11.7923	18.3829	10.1156	11.8332	17.5461	10.9578
BC064078	BC064078	33.1884	42.1907	24.8904	31.148	37.2575	35.7816	46.8671	41.2967	49.893	24.8329	35.9306	34.1925
BC067074	BC067074	56.5981	52.4884	45.4855	40.1924	27.0108	34.6222	18.9871	36.5559	30.0043	13.9998	25.8191	8.74492
BC147527	BC147527	9.77865	14.7302	11.7095	13.0592	68.7857	58.9694	146.696	124.261	52.3791	124.498	112.226	154.792
Bcam	Bcam	3250.07	3171.54	2609.99	3191.66	2234.78	3061.78	2279.07	2998.76	2714.97	2138.38	1580.23	939.242
Bcan	Bcan	18.5573	25.0279	10.0619	37.1776	8.09386	20.7096	3.69807	2.58026	7.62956	7.4999	1.91923	5.42567
Bcap29	Bcap29	134.631	100.544	134.457	122.597	173.617	121.576	137.702	128.211	152.651	195.997	154.511	204.581
Bcap31	Bcap31	863.258	970.125	978.033	911.469	802.606	847.353	816.716	833.799	729.423	598.99	762.12	789.876
Bcar1	Bcar1	181.45	214.963	186.356	199.977	183.076	264.181	232.134	234.089	237.178	257.746	286.88	268.753
Bcar3	Bcar3	206.811	152.033	164.937	205.001	168.1	167.952	271.706	285.447	430.264	367.161	469.806	247.731
Bcas2	Bcas2	257.532	266.451	332.17	300.47	293.425	259.543	255.518	244.36	272.812	318.412	251.03	215.645
Bcas3	Bcas3	268.261	189.791	253.085	250.223	164.159	276.934	172.777	276.756	239.664	152.664	175.653	165.856
Bcas3os1	Bcas3os1	33.1884	50.2	34.776	34.1628	27.799	41.5786	37.8736	19.173	15.9165	13.9998	21.223	6.53209
Bcat2	Bcat2	187.302	179.493	153.404	172.843	160.218	183.024	145.796	158.236	183.313	173.247	135.207	141.515
Bccip	Bccip	205.835	251.577	234.961	199.977	246.92	253.746	269.907	243.57	256.238	290.245	296.991	249.944
Bcdin3d	Bcdin3d	41.967	42.1907	35.5998	22.1036	46.716	42.738	18.0878	32.6053	29.1756	42.166	20.3038	19.8091
Bche	Bche	23.4343	18.1628	24.8904	14.0641	11.2467	23.0284	18.0878	28.6546	23.3748	9.66653	12.95	2.10642
Bckdha	Bckdha	64.4013	50.2	60.314	48.2318	44.3514	62.4475	47.7665	68.1612	58.1799	43.2493	55.2344	71.8107
Bckdhb	Bckdhb	55.6227	54.7767	47.9569	43.2072	43.5631	26.5065	43.2697	28.6546	44.9208	46.4993	37.7691	33.0861
Bckdk	Bckdk	463.342	460.963	393.131	433.121	365.94	433.452	363.44	445.054	451.81	405.077	351.226	413.694
Bcl10	Bcl10	205.835	153.177	202.832	183.898	270.567	216.646	336.46	257.793	292.701	358.494	312.618	358.373
Bcl11a	Bcl11a	20.5081	55.9209	45.4855	35.1677	27.0108	24.1878	28.88	22.3336	16.7452	26.9996	12.95	13.1706
Bcl11b	Bcl11b	16.6065	51.3442	41.3665	21.0987	30.9518	42.738	31.5781	22.3336	47.4069	78.9987	39.6075	48.5759
Bcl2	Bcl2	127.803	95.9674	136.928	117.572	179.135	133.17	164.683	161.397	112.045	136.414	146.238	114.961
Bcl2a1a	Bcl2a1a	10.7541	14.7302	17.4761	10.0444	25.4344	21.869	27.0813	31.025	16.7452	25.9163	18.4653	36.4054
Bcl2a1b	Bcl2a1b	14.6557	9.0093	29.0094	12.0543	41.1985	34.6222	45.9678	44.4572	36.6339	68.1656	62.5882	112.748
Bcl2a1d	Bcl2a1d	7.82784	10.1535	10.0619	17.0789	37.2575	17.2314	34.2762	18.3829	46.5782	58.4157	46.0421	64.0658
Bcl2l1	Bcl2l1	1170.51	1117.73	1370.99	1089.34	1621.55	1261.25	2007.46	2940.29	3847.8	3135.03	3452.7	2788.07
Bcl2l11	Bcl2l11	126.827	85.6697	117.98	116.567	114.502	86.7947	90.0362	95.8158	128.619	184.08	148.996	216.751
Bcl2l12	Bcl2l12	40.9916	43.3349	56.195	48.2318	30.1636	49.6943	45.0684	40.5066	37.4626	42.166	35.0114	49.6824
Bcl2l13	Bcl2l13	178.524	210.386	211.894	121.592	167.312	177.227	172.777	178.78	240.493	180.83	192.199	176.92
Bcl2l14	Bcl2l14	33.1884	49.0558	31.4808	14.0641	38.8339	28.8253	36.9742	39.7164	42.4347	38.9161	52.4767	8.74492
Bcl2l2	Bcl2l2	166.819	203.521	168.233	151.74	90.0673	103.026	126.91	120.31	94.6425	59.4991	76.3766	79.5556
Bcl3	Bcl3	19.5327	39.9023	22.4189	39.1874	93.2201	56.6506	93.6336	40.5066	68.953	171.081	115.903	178.027
Bcl6	Bcl6	289.72	283.614	255.556	267.307	266.626	227.081	225.839	240.41	194.915	377.994	229.888	253.263
Bcl6b	Bcl6b	83.9094	113.13	86.6758	98.4785	172.829	135.489	187.167	115.569	140.221	286.995	153.592	155.898
Bcl7a	Bcl7a	103.418	70.7953	98.2091	105.513	61.6919	58.9694	61.2568	65.0007	73.9251	41.0827	32.2537	19.8091
Bcl7b	Bcl7b	358.974	343.112	356.06	325.593	388.798	410.264	386.824	433.202	378.885	480.909	426.602	482.292
Bcl7c	Bcl7c	32.213	30.7488	29.8332	29.1381	30.9518	26.5065	16.289	27.8645	29.1756	28.0829	26.7384	18.7027
Bcl9	Bcl9	165.843	125.716	142.695	130.636	150.759	157.517	183.569	167.718	163.424	110.415	141.642	166.963
Bcl9l	Bcl9l	310.203	322.516	280.27	324.588	243.768	372.004	243.826	291.768	284.414	219.83	215.18	200.155
Bclaf1	Bclaf1	506.26	450.665	520.821	498.442	516.487	507.652	572.99	487.721	631.637	604.407	641.701	779.918
Bclaf3	Bclaf3	50.7457	49.0558	47.1331	48.2318	34.1047	24.1878	34.2762	46.0375	49.0643	45.4159	46.9614	30.8733
Bco2	Bco2	1.97541	6.72093	9.23806	9.03946	9.67027	4.47816	14.4903	13.6421	1.82869	3.16663	1.91923	9.85134
Bcor	Bcor	141.458	126.86	118.804	148.725	120.807	158.677	104.426	136.112	98.786	119.081	88.3266	97.2583
Bcorl1	Bcorl1	116.098	116.563	111.39	102.498	96.373	145.923	71.1498	104.507	75.5825	54.0825	51.5575	46.3631
Bcr	Bcr	197.056	222.972	199.537	255.248	187.805	236.356	157.488	247.521	161.767	177.58	207.826	168.069
Bcs1l	Bcs1l	52.6965	53.6325	73.4949	53.2565	56.1744	60.1288	62.1562	44.4572	45.7495	61.6657	33.1729	43.0439
Bdh1	Bdh1	19.5327	36.4698	20.7713	35.1677	21.4934	34.6222	13.591	27.8645	38.2913	42.166	45.1229	40.831
Bdh2	Bdh2	6.85243	4.43256	14.1809	14.0641	1.78821	7.95633	7.29549	11.2717	5.14347	3.16663	6.51536	8.74492
Bdkrb1	Bdkrb1	10.7541	7.86511	14.1809	25.1184	74.3032	42.738	36.9742	35.7658	18.4026	34.5828	80.0535	98.3647
Bdkrb2	Bdkrb2	61.4751	49.0558	66.0806	81.3946	67.9975	65.9257	90.0362	38.1362	43.2634	135.331	80.9728	133.77
Bdnf	Bdnf	184.376	176.06	150.109	113.552	127.901	185.343	143.098	119.52	170.054	86.582	96.5996	15.3834
Bdp1	Bdp1	169.745	170.339	169.88	219.07	224.062	224.762	220.443	224.607	175.026	179.747	229.888	220.071
BE692007	BE692007	50.7457	46.7674	34.776	34.1628	65.6329	40.4192	70.2504	64.2105	49.893	115.831	111.307	114.961
Becn1	Becn1	294.597	320.228	403.017	381.869	324.165	356.932	383.226	433.992	438.551	504.742	444.067	436.928
Bend3	Bend3	49.7703	69.6511	52.0759	41.1973	39.6221	45.0567	35.1755	25.4941	25.0321	30.2495	37.7691	47.4695
Bend4	Bend4	28.3113	44.4791	66.0806	25.1184	54.598	50.8537	31.5781	36.5559	51.5504	19.4164	28.5768	5.42567
Bend5	Bend5	8.80324	22.7395	12.5333	6.02466	14.3995	18.3908	11.7923	6.53092	6.80086	4.24995	13.8692	10.9578
Bend7	Bend7	86.8357	87.9581	86.6758	89.4341	100.314	50.8537	59.4581	64.2105	70.6103	38.9161	54.3152	18.7027
Best1	Best1	23.4343	11.2977	43.0141	13.0592	23.0698	45.0567	22.5845	22.3336	24.2034	35.6661	39.6075	37.5118
Best3	Best3	54.6473	26.1721	45.4855	62.3009	29.3754	26.5065	33.3768	35.7658	14.2591	6.41658	18.4653	5.42567
Bet1	Bet1	117.073	128.005	138.576	138.676	190.17	127.373	153.89	121.89	106.244	109.332	91.0843	96.1519
Bet1l	Bet1l	192.179	179.493	195.418	242.184	190.17	250.268	175.475	227.768	240.493	227.413	216.099	246.625
Bex3	Bex3	168.77	219.539	219.308	226.105	262.685	260.703	269.008	233.299	236.349	318.412	230.807	179.133
Bex4	Bex4	52.6965	53.6325	89.1472	50.2417	49.0806	48.5349	44.1691	72.1118	57.3512	18.3331	15.7076	6.53209
Bfar	Bfar	251.679	272.172	236.608	234.144	279.237	278.094	330.164	299.67	316.733	266.412	294.233	223.39
Bgn	Bgn	5394.99	5179.58	4938.07	4932.2	4902.86	4922.6	5004.12	6526.7	5382.54	5121.83	7774.9	7363.1
Bhlhb9	Bhlhb9	48.7949	43.3349	51.2521	51.2466	27.799	52.0131	68.4517	61.8401	72.2677	48.6659	54.3152	38.6182
Bhlhe40	Bhlhe40	142.434	176.06	179.766	231.13	319.435	273.456	351.749	232.509	343.251	611.99	554.375	868.431
Bhlhe41	Bhlhe41	42.9424	62.786	66.9044	67.3255	52.2334	24.1878	57.6594	56.3092	74.7538	59.4991	184.845	123.812
Bicc1	Bicc1	132.68	158.898	120.452	195.957	157.065	134.33	154.79	121.1	121.161	80.0821	159.107	124.919
Bicd1	Bicd1	40.9916	30.7488	28.1856	41.1973	23.858	40.4192	41.471	41.2967	60.666	25.9163	57.9921	29.7669
Bicd2	Bicd2	460.416	430.07	394.779	358.756	368.304	410.264	338.258	358.139	325.02	413.743	237.241	274.285
Bicdl1	Bicdl1	62.4505	67.3628	71.8473	65.3157	60.9037	53.1724	81.942	69.7414	69.7817	82.2487	84.6497	83.9813
Bicdl2	Bicdl2	31.2376	46.7674	45.4855	41.1973	35.6811	36.941	41.471	57.8895	59.0086	33.4995	61.669	19.8091
Bicra	Bicra	158.04	115.419	156.699	162.794	153.124	151.72	160.186	191.422	138.563	189.497	123.257	144.834
Bicral	Bicral	154.139	169.195	126.218	95.4637	128.689	149.402	123.312	111.618	110.388	97.4151	108.55	113.855
Bid	Bid	13.6803	41.0465	41.3665	57.2762	117.655	56.6506	122.413	103.717	93.8138	226.33	177.492	187.985
Bik	Bik	42.9424	52.4884	74.3187	77.3749	40.4103	47.3755	51.3639	49.198	49.0643	36.7494	36.8499	20.9155
Bin1	Bin1	225.343	204.665	196.242	202.991	206.722	222.443	229.436	208.014	267.84	407.243	238.161	381.608
Bin2	Bin2	61.4751	71.9395	64.433	64.3107	134.207	101.867	142.199	132.162	227.234	299.995	150.834	325.18
Bin3	Bin3	194.13	164.619	186.356	167.819	189.381	203.893	261.813	274.385	246.294	288.079	397.187	484.504
Birc2	Birc2	149.262	137.158	187.18	143.7	278.449	212.009	232.134	246.731	258.724	255.579	370.529	287.562
Birc3	Birc3	168.77	145.167	244.846	147.72	378.551	273.456	452.477	343.127	317.561	410.493	539.667	402.63
Birc5	Birc5	11.7295	33.0372	24.0666	17.0789	34.1047	34.6222	37.8736	46.0375	114.531	165.664	99.3573	230.028
Birc6	Birc6	641.841	679.502	664.987	728.571	900.343	697.792	879.671	788.761	738.538	841.653	706.966	944.774
Bivm	Bivm	28.3113	33.0372	34.776	47.2269	48.2924	42.738	48.6659	37.346	34.9765	42.166	27.6576	24.2348
Blcap	Blcap	253.63	257.298	248.965	220.075	194.899	278.094	221.342	253.842	223.919	197.08	229.888	231.135
Blk	Blk	19.5327	18.1628	61.1378	24.1134	23.0698	19.5502	7.29549	22.3336	10.1156	8.58321	13.8692	13.1706
Blm	Blm	11.7295	17.0186	5.94283	9.03946	16.7641	11.4345	20.7858	19.9632	19.2313	64.9156	39.6075	37.5118
Blmh	Blmh	256.556	264.163	300.041	305.495	354.905	307.078	278.002	332.065	308.446	362.827	287.799	336.244
Blnk	Blnk	65.3767	67.3628	117.98	89.4341	55.3862	70.5633	95.4324	72.1118	54.0365	97.4151	61.669	57.4273
Bloc1s1	Bloc1s1	89.7619	109.698	86.6758	84.4094	83.7617	96.0698	95.4324	75.2724	91.3277	65.999	96.5996	101.684
Bloc1s2	Bloc1s2	36.1146	49.0558	50.4283	38.1825	46.716	43.8973	55.8607	47.6178	65.6382	45.4159	77.2959	71.8107
Bloc1s3	Bloc1s3	40.9916	30.7488	22.4189	27.1282	19.1287	14.9127	16.289	8.11118	22.5461	17.2497	7.43459	20.9155
Bloc1s4	Bloc1s4	40.9916	31.893	25.7142	36.1726	19.917	19.5502	32.4775	19.9632	25.0321	51.9158	28.5768	23.1283
Bloc1s5	Bloc1s5	124.876	129.149	140.223	113.552	120.807	116.939	81.942	122.68	98.786	107.165	75.4574	113.855
Bloc1s6	Bloc1s6	178.524	132.581	186.356	175.858	161.794	125.054	184.469	176.409	181.655	178.664	217.018	204.581
Blvra	Blvra	141.458	134.87	165.761	96.4686	145.242	159.836	156.589	181.15	192.428	256.663	233.564	317.435
Blvrb	Blvrb	155.114	158.898	211.894	198.972	190.958	157.517	163.783	242.78	224.748	273.996	270.334	288.669
Blzf1	Blzf1	131.704	86.8139	158.347	141.691	166.523	156.358	151.192	159.816	172.54	160.247	215.18	117.174
Bmf	Bmf	47.8195	83.3814	40.5427	45.217	59.3273	41.5786	55.8607	36.5559	39.12	47.5826	53.3959	28.6604
Bmi1	Bmi1	79.0324	79.9488	94.09	127.621	107.408	77.5196	80.1433	85.5441	78.0686	80.0821	92.0035	99.4712
Bmp1	Bmp1	293.622	341.967	234.961	371.82	289.484	363.888	283.398	279.916	409.546	228.496	228.968	157.005
Bmp2	Bmp2	10.7541	25.0279	37.2474	24.1134	19.917	33.4629	28.88	44.4572	16.7452	31.3328	10.1923	8.74492
Bmp2k	Bmp2k	71.2292	78.8046	106.447	80.3897	118.443	75.2008	102.627	83.9638	70.6103	115.831	160.026	159.218
Bmp3	Bmp3	361.9	404.898	451.622	498.442	198.052	332.585	302.284	285.447	240.493	103.915	102.115	56.3209
Bmp4	Bmp4	284.843	250.432	225.075	304.49	185.44	340.701	224.94	198.533	235.521	156.997	172.895	98.3647
Bmp5	Bmp5	122.926	83.3814	142.695	124.607	77.456	129.692	117.017	134.532	79.726	44.3326	80.9728	70.7043
Bmp6	Bmp6	305.326	348.832	322.284	262.282	153.124	209.69	137.702	196.162	132.762	59.4991	69.942	80.6621
Bmp7	Bmp7	9.77865	7.86511	6.76664	16.074	8.09386	7.95633	15.3897	16.8026	15.0878	8.58321	11.1115	13.1706
Bmper	Bmper	102.442	85.6697	94.09	65.3157	199.628	167.952	122.413	168.508	102.101	177.58	307.103	300.839
Bmpr1a	Bmpr1a	239.974	221.828	233.313	253.238	224.062	278.094	179.972	153.495	180.827	127.748	165.542	148.154
Bmpr2	Bmpr2	1979.12	2049.09	1845.5	1749.58	1875.35	1675.16	1591.06	1549.66	1468.62	1036.65	1166.58	954.732
Bms1	Bms1	191.204	181.781	189.651	178.873	193.322	169.111	161.085	211.175	153.48	243.663	210.584	206.794
Bmt2	Bmt2	45.8686	25.0279	43.0141	56.2713	56.1744	50.8537	52.2633	47.6178	49.0643	33.4995	43.2844	60.7465
Bmx	Bmx	40.9916	35.3256	44.6617	33.1578	27.799	21.869	16.289	33.3954	17.5739	16.1664	46.9614	25.3412
Bmyc	Bmyc	58.5489	57.0651	33.1284	49.2368	53.0216	26.5065	44.1691	40.5066	33.3191	29.1662	23.9807	20.9155
Bnc2	Bnc2	32.213	37.6139	25.7142	36.1726	22.2816	25.3471	14.4903	40.5066	19.2313	19.4164	14.7884	12.0642
Bnip1	Bnip1	79.0324	94.8232	58.6664	60.291	92.4319	76.3602	96.3317	96.6059	89.6703	91.9985	92.9227	99.4712
Bnip2	Bnip2	712.07	623.437	694.644	672.295	781.324	737.211	663.825	786.391	741.853	734.405	622.398	690.298
Bnip3	Bnip3	115.122	105.121	119.628	135.661	104.255	91.4322	114.319	131.372	145.193	111.498	143.48	147.047
Bnip3l	Bnip3l	472.121	367.139	451.622	492.412	341.505	385.917	337.359	388.164	354.853	210.08	230.807	180.24
Bnip3l-ps	Bnip3l-ps	8.80324	2.14419	6.76664	9.03946	6.51744	10.2751	11.7923	10.4816	8.45825	3.16663	4.67691	5.42567
Bnipl	Bnipl	21.4835	21.5953	20.7713	19.0888	1.78821	7.95633	3.69807	8.11118	9.28695	13.9998	4.67691	6.53209
Boc	Boc	172.671	170.339	222.604	206.006	225.639	269.978	223.141	297.299	193.257	117.998	197.715	106.11
Bod1	Bod1	60.4997	60.4977	51.2521	32.1529	60.1155	41.5786	39.6723	38.1362	51.5504	36.7494	34.0922	46.3631
Bod1l	Bod1l	269.236	232.126	230.018	229.12	226.427	188.821	194.361	189.051	209.002	184.08	216.099	150.366
Bok	Bok	151.212	200.088	128.69	174.853	95.5848	116.939	113.419	102.927	88.0129	98.4984	153.592	163.643
Bola1	Bola1	134.631	142.879	143.518	158.774	123.172	158.677	106.225	97.396	117.017	104.998	84.6497	75.13
Bola2	Bola2	95.6143	95.9674	136.928	122.597	87.7027	129.692	134.105	87.1243	116.189	143.998	110.388	159.218
Bola3	Bola3	173.647	154.321	146.814	158.774	123.96	158.677	152.991	141.643	166.739	117.998	146.238	149.26
Bop1	Bop1	189.253	240.135	180.59	235.149	251.65	229.399	275.304	223.817	195.743	303.245	274.01	350.628
Bora	Bora	13.6803	34.1814	18.2999	34.1628	23.858	18.3908	19.8865	25.4941	29.1756	44.3326	26.7384	45.2567
Borcs5	Borcs5	84.8849	85.6697	63.6092	68.3305	108.196	94.9104	116.118	98.9763	108.73	101.748	118.661	113.855
Borcs6	Borcs6	59.5243	52.4884	34.776	67.3255	54.598	45.0567	47.7665	27.8645	32.4904	55.1658	22.1422	29.7669
Borcs7	Borcs7	60.4997	61.6418	61.9616	47.2269	67.2093	53.1724	51.3639	83.1737	74.7538	88.7486	88.3266	95.0455
Borcs8	Borcs8	211.688	252.721	226.723	189.927	216.969	189.98	209.651	208.805	191.6	173.247	148.076	170.282
Bpgm	Bpgm	351.17	233.27	398.898	387.899	268.99	309.397	320.271	561.993	209.831	135.331	113.146	101.684
Bphl	Bphl	225.343	245.856	225.899	241.179	145.242	189.98	197.959	194.582	179.169	103.915	92.0035	69.5979
Bpifa2	Bpifa2	8.80324	14.7302	5.94283	13.0592	14.3995	21.869	7.29549	12.0618	1	2.08332	2.83845	3.21283
Bpifb1	Bpifb1	417.498	931.223	457.388	314.539	645.753	991.117	533.419	253.842	953.17	276.162	616.882	98.3647
Bpnt1	Bpnt1	120.975	123.428	87.4996	92.4489	53.0216	62.4475	87.3382	99.7664	85.5269	72.4988	114.984	74.0236
Bptf	Bptf	708.169	650.897	560.364	518.54	553.533	509.971	450.678	568.314	532.193	414.827	394.429	512.165
Braf	Braf	206.811	150.888	196.242	169.829	205.934	164.474	193.462	174.829	189.942	173.247	173.815	147.047
Brap	Brap	158.04	211.53	135.28	147.72	172.041	136.648	138.601	196.953	203.201	150.498	139.803	179.133
Brat1	Brat1	111.221	163.474	117.157	143.7	175.194	109.982	116.118	142.434	82.2121	189.497	118.661	160.324
Brca1	Brca1	8.80324	3.28837	15.8285	16.074	21.4934	10.2751	27.9807	11.2717	24.2034	34.5828	29.496	68.4915
Brca2	Brca2	22.4589	26.1721	14.1809	40.1924	13.6113	18.3908	36.0749	12.0618	34.1478	35.6661	28.5768	53.0016
Brcc3	Brcc3	155.114	196.656	188.828	172.843	234.309	199.255	224.04	208.805	233.863	281.579	257.464	274.285
Brd1	Brd1	217.54	192.079	248.965	235.149	183.864	200.415	178.173	207.224	225.576	163.497	162.784	176.92
Brd2	Brd2	770.595	734.423	761.373	808.966	976.8	874.019	1077.53	988.664	1012.01	1293.4	1145.44	1308.79
Brd3	Brd3	306.302	300.777	291.803	274.342	258.743	280.412	194.361	241.2	245.465	152.664	145.319	186.878
Brd3os	Brd3os	56.5981	30.7488	39.7189	26.1233	26.2226	31.1441	31.5781	23.9138	35.8052	18.3331	42.3652	29.7669
Brd4	Brd4	393.113	391.167	408.784	377.85	434.514	445.045	449.779	398.436	480.814	517.742	514.848	517.697
Brd7	Brd7	178.524	213.819	237.432	221.08	246.132	240.993	248.323	253.842	230.548	175.414	188.522	147.047
Brd8	Brd8	359.949	392.312	455.741	378.855	352.54	377.801	393.119	421.35	372.255	362.827	418.329	376.076
Brd9	Brd9	165.843	152.033	114.685	141.691	100.314	158.677	134.105	211.965	150.165	117.998	142.561	163.643
Brdt	Brdt	3.92622	15.8744	19.1237	6.02466	15.1877	4.47816	6.39613	6.53092	4.31478	2.08332	8.35382	9.85134
Brf1	Brf1	131.704	118.851	117.98	114.557	140.513	107.664	137.702	96.6059	102.101	110.415	84.6497	98.3647
Brf2	Brf2	26.3605	21.5953	36.4236	22.1036	30.9518	18.3908	35.1755	23.9138	15.9165	26.9996	23.9807	36.4054
Bri3	Bri3	54.6473	33.0372	52.8998	51.2466	49.0806	48.5349	32.4775	31.8151	41.606	22.6663	21.223	26.4476
Bri3bp	Bri3bp	86.8357	113.13	85.0282	102.498	60.9037	79.8384	66.653	87.9145	95.4712	126.665	80.0535	169.175
Brinp1	Brinp1	35.1392	22.7395	15.0047	14.0641	28.5872	27.6659	24.3833	26.2842	8.45825	22.6663	16.6269	15.3834
Brip1	Brip1	17.5819	12.4419	7.59044	7.0296	5.72924	11.4345	11.7923	16.0125	14.2591	45.4159	57.0729	51.8952
Brip1os	Brip1os	136.581	144.023	114.685	154.755	134.207	143.605	132.306	144.014	114.531	151.581	109.469	130.451
Brix1	Brix1	94.6389	92.5349	113.038	98.4785	142.089	94.9104	185.368	119.52	153.48	135.331	233.564	197.942
Brk1	Brk1	576.489	571.949	552.126	529.595	574.026	588.81	548.708	518.536	508.99	557.824	512.09	603.997
Brms1l	Brms1l	112.196	132.581	108.095	88.4291	138.148	89.1135	107.124	96.6059	86.3555	52.9992	92.0035	92.8326
Brox	Brox	214.614	188.646	213.542	156.765	217.757	201.574	231.235	173.249	208.174	166.747	248.272	214.539
Brpf1	Brpf1	109.27	134.87	108.919	125.612	146.818	137.808	130.507	114.779	120.332	198.163	216.099	241.093
Brpf3	Brpf3	54.6473	54.7767	54.5474	82.3995	41.9867	33.4629	36.0749	58.6796	46.5782	54.0825	31.3345	31.9797
Brsk1	Brsk1	4.90162	9.0093	15.8285	10.0444	12.0349	2.15939	3.69807	4.95066	3.48608	2.08332	3.75768	7.6385
Brsk2	Brsk2	11.7295	12.4419	7.59044	12.0543	4.15283	3.31878	15.3897	8.90131	7.62956	4.24995	19.3845	17.5963
Brwd1	Brwd1	390.187	353.409	323.108	360.766	286.331	359.251	294.19	258.583	260.381	184.08	208.745	179.133
Brwd3	Brwd3	49.7703	25.0279	29.8332	19.0888	51.4452	49.6943	50.4646	31.8151	20.06	43.2493	38.6883	41.9374
Bscl2	Bscl2	402.867	449.521	466.45	441.16	399.044	398.67	499.243	478.239	516.448	485.242	515.767	581.869
Bsdc1	Bsdc1	317.031	344.256	318.165	264.292	261.896	290.847	292.391	363.67	358.996	278.329	302.506	265.434
Bsg	Bsg	3378.83	3414.11	3259.97	3092.17	2639.91	3052.51	2620.82	2857.33	2376.04	2085.3	2074.78	1515.69
Bspry	Bspry	38.0654	42.1907	77.6139	51.2466	17.5523	41.5786	33.3768	31.025	42.4347	43.2493	19.3845	27.554
Bst1	Bst1	53.6719	67.3628	47.9569	52.2516	111.349	57.81	98.1304	78.4329	90.499	232.83	171.057	313.01
Bst2	Bst2	654.522	676.07	675.697	638.127	4011.39	4537.68	4534.65	3778.62	1917.77	3059.2	3307.46	3261.61
Btaf1	Btaf1	168.77	161.186	178.942	182.893	169.676	172.589	137.702	159.026	113.702	178.664	160.026	148.154
Btbd1	Btbd1	61.4751	52.4884	47.1331	43.2072	60.1155	67.0851	37.8736	43.6671	53.2078	41.0827	37.7691	41.9374
Btbd10	Btbd10	115.122	90.2465	105.623	97.4735	131.054	101.867	110.721	138.483	116.189	102.832	143.48	135.983
Btbd11	Btbd11	10.7541	35.3256	13.3571	20.0937	24.6462	10.2751	20.7858	15.2224	15.9165	20.4997	25.8191	14.277
Btbd19	Btbd19	27.3359	28.4605	29.8332	21.0987	26.2226	32.3035	34.2762	38.9263	40.7773	64.9156	48.7998	71.8107
Btbd2	Btbd2	128.778	124.572	101.504	130.636	114.502	90.2728	84.6401	111.618	92.9851	67.0823	93.8419	62.9594
Btbd3	Btbd3	271.187	256.153	328.875	351.721	270.567	244.471	170.978	325.744	221.433	133.165	126.934	70.7043
Btbd6	Btbd6	100.491	90.2465	101.504	64.3107	67.2093	92.5916	65.7536	48.4079	75.5825	32.4162	54.3152	55.2145
Btbd7	Btbd7	367.752	382.014	315.694	389.909	347.811	412.583	306.781	326.534	276.955	221.996	326.406	236.667
Btbd8	Btbd8	21.4835	28.4605	22.4189	28.1332	30.9518	12.5939	11.7923	19.173	12.6017	10.7498	23.0615	12.0642
Btbd9	Btbd9	225.343	185.214	203.656	178.873	221.698	160.995	179.972	204.064	159.281	237.163	228.049	186.878
Btc	Btc	19.5327	14.7302	35.5998	19.0888	15.1877	13.7533	24.3833	31.025	29.1756	17.2497	12.95	5.42567
Btd	Btd	213.638	190.935	168.233	224.095	175.194	199.255	166.481	169.298	112.874	85.4986	82.8112	122.706
Btf3	Btf3	322.884	320.228	377.479	359.761	452.642	388.235	469.564	433.992	501.532	562.158	602.175	649.361
Btf3l4	Btf3l4	61.4751	61.6418	59.4902	64.3107	61.6919	70.5633	70.2504	58.6796	80.5547	42.166	69.0228	54.108
Btg1	Btg1	144.385	158.898	237.432	175.858	164.947	183.024	255.518	159.816	130.276	220.913	250.111	277.604
Btg2	Btg2	763.767	821.381	1332.27	1074.27	726.15	1395.74	933.632	1061.36	852.069	510.158	729.947	663.744
Btg3	Btg3	15.6311	23.8837	10.8857	21.0987	16.7641	7.95633	12.6916	12.852	21.7174	6.41658	23.9807	6.53209
Btk	Btk	43.9178	37.6139	66.9044	53.2565	89.2791	78.679	98.1304	78.4329	53.2078	90.9152	82.8112	141.515
Btla	Btla	44.8932	69.6511	88.3234	57.2762	48.2924	38.1004	64.8543	64.2105	70.6103	68.1656	46.0421	54.108
Btnl9	Btnl9	8.80324	3.28837	3.47142	5.01973	2.57641	3.31878	10.8929	4.16053	6.80086	6.41658	31.3345	12.0642
Btrc	Btrc	201.933	163.474	157.523	212.036	219.333	218.965	206.053	263.324	167.568	141.831	167.38	123.812
Bub1	Bub1	17.5819	28.4605	27.3618	5.01973	13.6113	35.7816	21.6852	16.0125	39.12	45.4159	24.8999	36.4054
Bub1b	Bub1b	22.4589	20.4512	29.0094	45.217	23.858	31.1441	48.6659	46.0375	97.1286	103.915	59.8305	113.855
Bub3	Bub3	601.85	697.809	572.721	635.112	663.882	691.995	606.266	643.377	631.637	740.905	683.067	782.131
Bud13	Bud13	57.5735	81.093	89.971	98.4785	65.6329	80.9977	92.7343	88.7046	82.2121	82.2487	67.1844	81.7685
Bud23	Bud23	143.409	148.6	144.342	167.819	159.429	160.995	216.845	193.792	183.313	208.997	225.291	207.9
Bud31	Bud31	187.302	229.837	234.137	232.134	268.99	243.312	259.115	193.002	213.146	269.662	253.787	304.158
Bvht	Bvht	99.5159	98.2558	127.042	112.548	79.8206	72.882	72.9485	74.4822	73.9251	57.3324	63.5074	66.2786
Bysl	Bysl	127.803	123.428	153.404	106.518	156.277	160.995	141.3	111.618	120.332	227.413	140.723	269.859
Bzw1	Bzw1	591.12	510.163	660.868	546.678	842.016	682.72	809.521	740.563	759.256	930.485	1100.4	1129.55
Bzw2	Bzw2	70.2538	76.5163	99.0329	107.523	86.9145	93.751	99.0298	87.1243	116.189	145.081	127.853	173.601
C030006K11Rik	C030006K11Rik	56.5981	47.9116	36.4236	58.2812	46.716	55.4912	35.1755	27.8645	59.0086	42.166	33.1729	28.6604
C030013C21Rik	C030013C21Rik	16.6065	11.2977	23.2428	17.0789	23.858	16.072	6.39613	11.2717	8.45825	5.33326	18.4653	7.6385
C030015A19Rik	C030015A19Rik	3.92622	17.0186	12.5333	8.03453	6.51744	3.31878	2.79871	4.95066	6.80086	2.08332	5.59614	5.42567
C030034L19Rik	C030034L19Rik	23.4343	3.28837	19.1237	23.1085	9.67027	5.63755	23.4839	25.4941	14.2591	4.24995	8.35382	3.21283
C030037D09Rik	C030037D09Rik	21.4835	14.7302	4.29522	17.0789	10.4585	23.0284	8.19485	11.2717	6.80086	7.4999	4.67691	8.74492
C130023A14Rik	C130023A14Rik	19.5327	15.8744	26.538	12.0543	32.5283	40.4192	19.8865	18.3829	7.62956	18.3331	28.5768	15.3834
C130026I21Rik	C130026I21Rik	1.97541	4.43256	2.64761	6.02466	14.3995	6.79694	18.0878	4.95066	15.9165	15.0831	26.7384	14.277
C130036L24Rik	C130036L24Rik	15.6311	10.1535	9.23806	9.03946	12.8231	20.7096	8.19485	8.90131	7.62956	4.24995	12.0307	18.7027
C130050O18Rik	C130050O18Rik	8.80324	19.307	15.0047	33.1578	39.6221	29.9847	34.2762	45.2474	24.2034	60.5824	25.8191	29.7669
C130051F05Rik	C130051F05Rik	31.2376	18.1628	23.2428	30.143	19.1287	27.6659	18.0878	14.4322	10.1156	17.2497	28.5768	19.8091
C130074G19Rik	C130074G19Rik	117.073	128.005	145.99	121.592	81.3971	111.142	72.0491	86.3342	79.726	80.0821	64.4267	59.6401
C130075A20Rik	C130075A20Rik	39.0408	50.2	31.4808	49.2368	41.1985	58.9694	48.6659	36.5559	33.3191	29.1662	16.6269	13.1706
C130089K02Rik	C130089K02Rik	195.106	200.088	164.114	152.745	123.172	174.908	125.111	121.89	132.762	76.8321	72.6997	77.3428
C1d	C1d	144.385	132.581	145.99	147.72	178.346	132.011	150.293	133.742	166.739	165.664	246.434	299.733
C1galt1	C1galt1	130.729	139.446	160.818	138.676	111.349	106.504	104.426	97.396	105.416	74.6655	117.742	85.0877
C1galt1c1	C1galt1c1	184.376	115.419	163.29	196.962	182.287	191.14	206.053	179.57	136.077	151.581	142.561	131.557
C1qa	C1qa	237.048	220.684	250.613	285.396	562.991	460.117	724.082	749.255	751.797	1643.31	1135.33	1645.14
C1qb	C1qb	271.187	314.507	332.994	290.421	678.069	591.128	992.989	992.615	1174.43	2788.37	2374.44	3735.16
C1qbp	C1qbp	216.565	218.395	197.89	208.016	236.674	178.386	264.511	226.187	223.09	389.91	384.318	464.589
C1qc	C1qc	149.262	176.06	123.747	209.021	298.154	195.777	358.944	187.471	363.968	975.984	371.449	698.043
C1qtnf1	C1qtnf1	170.721	119.995	168.233	179.878	131.842	156.358	152.991	211.965	168.396	99.5817	202.311	122.706
C1qtnf12	C1qtnf12	104.393	65.0744	109.742	80.3897	62.4801	71.7226	64.8543	114.779	92.9851	59.4991	68.1036	61.853
C1qtnf2	C1qtnf2	172.671	149.744	204.48	145.71	140.513	210.849	126.91	128.211	61.4947	59.4991	100.277	49.6824
C1qtnf4	C1qtnf4	8.80324	6.72093	15.0047	6.02466	2.57641	9.11571	6.39613	6.53092	10.1156	16.1664	9.27304	3.21283
C1qtnf6	C1qtnf6	28.3113	28.4605	37.2474	22.1036	34.1047	17.2314	18.0878	34.1855	34.9765	35.6661	33.1729	36.4054
C1qtnf7	C1qtnf7	274.113	267.595	267.089	319.564	160.218	198.096	215.946	275.176	157.623	81.1654	113.146	89.5134
C1ra	C1ra	240.95	228.693	227.547	343.682	572.45	508.812	664.725	706.587	699.59	598.99	790.616	818.642
C1rl	C1rl	52.6965	42.1907	59.4902	53.2565	97.1612	68.2445	68.4517	53.1487	65.6382	132.081	135.207	128.238
C1s1	C1s1	516.014	401.465	440.088	601.95	658.364	474.03	637.744	631.525	833.838	574.074	662.844	576.337
C2	C2	94.6389	62.786	74.3187	100.488	228.003	213.168	373.333	395.276	329.992	285.912	445.906	516.591
C230053D17Rik	C230053D17Rik	7.82784	9.0093	3.47142	7.0296	9.67027	9.11571	13.591	12.0618	1.82869	2.08332	3.75768	2.10642
C230066G23Rik	C230066G23Rik	7.82784	13.586	17.4761	11.0493	15.9759	17.2314	14.4903	8.90131	9.28695	19.4164	7.43459	13.1706
C230072F16Rik	C230072F16Rik	58.5489	59.3535	65.2568	68.3305	27.0108	42.738	50.4646	49.198	61.4947	21.583	42.3652	4.31925
C230085N15Rik	C230085N15Rik	19.5327	45.6232	57.0188	57.2762	47.5042	38.1004	54.062	62.6303	27.5182	57.3324	48.7998	60.7465
C230096K16Rik	C230096K16Rik	11.7295	7.86511	17.4761	9.03946	9.67027	7.95633	10.8929	14.4322	9.28695	11.8332	8.35382	7.6385
C2cd2	C2cd2	234.122	290.479	168.233	178.873	233.521	177.227	177.274	199.323	199.058	145.081	106.711	111.642
C2cd2l	C2cd2l	68.303	119.995	73.4949	72.3502	75.0914	84.4759	67.5523	79.223	60.666	78.9987	47.8806	75.13
C2cd3	C2cd3	208.761	180.637	159.994	160.784	196.475	166.792	165.582	148.755	159.281	202.497	210.584	170.282
C2cd5	C2cd5	112.196	118.851	117.157	122.597	120.807	82.1571	110.721	145.594	109.559	146.164	137.046	158.111
C3	C3	2527.3	2504.48	2122.3	2752.51	4174.55	4049.58	5634.56	6043.14	5652.7	5494.49	6890.61	6667.16
C330007P06Rik	C330007P06Rik	148.286	156.609	188.828	136.666	185.44	151.72	119.715	134.532	129.448	94.1652	131.53	101.684
C330018D20Rik	C330018D20Rik	51.7211	23.8837	55.3712	53.2565	47.5042	35.7816	39.6723	27.8645	50.7217	38.9161	39.6075	34.1925
C430014B12Rik	C430014B12Rik	6.85243	17.0186	12.5333	10.0444	6.51744	6.79694	2.79871	12.0618	8.45825	4.24995	9.27304	3.21283
C430049B03Rik	C430049B03Rik	16.6065	17.0186	15.8285	24.1134	10.4585	14.9127	12.6916	11.2717	1	3.16663	3.75768	3.21283
C4b	C4b	873.988	861.428	502.698	658.226	1510.42	1330.82	1591.96	1868.87	1876.34	1748.39	2198.87	1960.47
C530008M17Rik	C530008M17Rik	11.7295	17.0186	12.5333	11.0493	15.9759	7.95633	10.8929	8.90131	5.97217	4.24995	4.67691	2.10642
C530043K16Rik	C530043K16Rik	128.778	98.2558	138.576	124.607	127.113	91.4322	105.325	110.038	120.332	80.0821	125.096	81.7685
C5ar1	C5ar1	52.6965	54.7767	116.333	91.4439	141.301	135.489	167.381	110.038	143.535	432.16	257.464	617.275
C5ar2	C5ar2	21.4835	17.0186	19.9475	22.1036	16.7641	26.5065	32.4775	29.4447	29.1756	31.3328	12.95	57.4273
C6	C6	382.383	383.158	315.694	310.519	365.94	314.035	278.002	266.484	170.882	110.415	143.48	59.6401
C630043F03Rik	C630043F03Rik	10.7541	9.0093	10.8857	8.03453	5.72924	7.95633	7.29549	18.3829	14.2591	5.33326	9.27304	10.9578
C7	C7	370.679	395.744	302.513	437.141	366.728	345.338	358.944	475.079	292.701	210.08	241.838	132.664
C730045M19Rik	C730045M19Rik	16.6065	23.8837	6.76664	10.0444	8.09386	2.15939	11.7923	11.2717	7.62956	3.16663	9.27304	10.9578
C77080	C77080	157.065	198.944	170.704	173.848	125.537	156.358	114.319	129.791	176.683	113.665	157.269	64.0658
C78197	C78197	20.5081	20.4512	15.0047	15.0691	10.4585	11.4345	6.39613	10.4816	5.97217	7.4999	12.0307	13.1706
C87436	C87436	135.606	123.428	111.39	124.607	83.7617	94.9104	99.0298	95.0256	116.189	103.915	128.773	93.9391
C8g	C8g	13.6803	4.43256	9.23806	6.02466	6.51744	20.7096	15.3897	10.4816	12.6017	9.66653	13.8692	9.85134
C920006O11Rik	C920006O11Rik	15.6311	15.8744	11.7095	9.03946	23.0698	12.5939	10.8929	13.6421	27.5182	30.2495	13.8692	9.85134
C920021L13Rik	C920021L13Rik	54.6473	74.2279	62.7854	52.2516	71.1504	61.2882	35.1755	53.1487	32.4904	38.9161	31.3345	16.4898
C9orf72	C9orf72	107.319	91.3907	104.8	101.493	106.62	92.5916	109.822	83.1737	65.6382	110.415	134.288	123.812
CAAA01118383.1	CAAA01118383.1	9.77865	27.3163	15.8285	23.1085	14.3995	19.5502	16.289	22.3336	8.45825	22.6663	12.0307	26.4476
Caap1	Caap1	7.82784	9.0093	10.0619	9.03946	12.0349	7.95633	15.3897	4.16053	15.0878	7.4999	9.27304	10.9578
Cab39	Cab39	403.842	398.032	422.788	357.751	440.819	353.454	339.158	354.189	370.598	386.66	438.552	371.65
Cab39l	Cab39l	270.212	253.865	309.103	306.499	215.392	275.775	240.229	276.756	252.094	211.163	192.199	185.772
Cabcoco1	Cabcoco1	29.2868	41.0465	52.0759	36.1726	22.2816	40.4192	20.7858	26.2842	19.2313	17.2497	14.7884	8.74492
Cabin1	Cabin1	424.326	451.809	419.493	459.249	404.562	479.827	388.622	448.214	444.352	449.493	274.93	391.565
Cables1	Cables1	43.9178	31.893	38.0713	27.1282	34.1047	38.1004	52.2633	33.3954	11.773	12.9165	27.6576	10.9578
Cables2	Cables2	72.2046	57.0651	50.4283	76.3699	50.657	80.9977	52.2633	49.198	39.9486	38.9161	44.2037	34.1925
Cabyr	Cabyr	4.90162	3.28837	5.11903	6.02466	4.94103	3.31878	4.59742	5.74079	9.28695	11.8332	12.0307	13.1706
Cacfd1	Cacfd1	371.654	328.237	333.817	343.682	246.132	370.845	317.573	380.263	306.788	316.245	334.679	319.648
Cachd1	Cachd1	96.5897	98.2558	81.7329	72.3502	79.8206	86.7947	76.5459	79.223	66.4669	52.9992	94.7612	69.5979
Cacna1a	Cacna1a	21.4835	18.1628	10.8857	5.01973	7.30565	10.2751	3.69807	4.95066	12.6017	6.41658	11.1115	5.42567
Cacna1c	Cacna1c	244.851	232.126	181.413	264.292	202.781	187.661	102.627	141.643	119.503	72.4988	111.307	120.493
Cacna1d	Cacna1d	135.606	138.302	129.514	158.774	108.984	136.648	123.312	129.791	85.5269	127.748	124.176	127.132
Cacna1e	Cacna1e	36.1146	28.4605	29.0094	14.0641	4.94103	7.95633	23.4839	12.0618	14.2591	4.24995	2.83845	6.53209
Cacna1h	Cacna1h	12.7049	5.57674	4.29522	3.00987	7.30565	9.11571	10.8929	12.852	7.62956	6.41658	15.7076	14.277
Cacna2d1	Cacna2d1	67.3276	67.3628	54.5474	91.4439	45.9278	76.3602	54.062	42.0868	51.5504	28.0829	35.0114	28.6604
Cacna2d4	Cacna2d4	38.0654	49.0558	16.6523	15.0691	12.8231	58.9694	29.7794	32.6053	26.6895	10.7498	6.51536	4.31925
Cacnb1	Cacnb1	14.6557	21.5953	13.3571	34.1628	5.72924	14.9127	13.591	11.2717	22.5461	13.9998	2.83845	5.42567
Cacnb2	Cacnb2	58.5489	55.9209	53.7236	65.3157	37.2575	52.0131	26.182	37.346	39.12	34.5828	32.2537	28.6604
Cacnb3	Cacnb3	42.9424	67.3628	83.3806	45.217	41.1985	57.81	63.0556	77.6428	74.7538	78.9987	46.9614	47.4695
Cacnb4	Cacnb4	5.87703	2.14419	9.23806	2.00493	4.94103	2.15939	1.89936	4.16053	4.31478	6.41658	14.7884	19.8091
Cactin	Cactin	139.508	131.437	120.452	154.755	157.853	115.779	116.118	100.557	99.6147	166.747	74.5382	109.429
Cacul1	Cacul1	166.819	136.014	115.509	167.819	227.215	119.258	170.978	147.174	155.137	179.747	216.099	203.474
Cacybp	Cacybp	242.901	155.465	226.723	270.322	348.599	271.137	318.473	305.201	234.692	387.744	342.952	353.947
Cad	Cad	200.958	193.223	68.5521	150.735	145.242	120.417	121.514	72.902	126.133	262.079	115.903	204.581
Cadm1	Cadm1	1187.09	1094.84	1089.25	1047.13	723.785	1024.74	750.163	850.391	647.382	349.828	501.979	179.133
Cadm3	Cadm3	1.97541	18.1628	2.64761	3.00987	7.30565	2.15939	5.49678	3.37039	3.48608	6.41658	17.5461	17.5963
Cadps2	Cadps2	96.5897	119.995	92.4424	85.4143	77.456	89.1135	54.9613	75.2724	87.1842	43.2493	54.3152	23.1283
Cage1	Cage1	8.80324	12.4419	6.76664	8.03453	1.78821	7.95633	7.29549	12.0618	3.48608	4.24995	3.75768	6.53209
Calcoco1	Calcoco1	700.366	605.13	613.911	602.955	464.465	551.709	412.006	653.649	741.024	221.996	387.075	216.751
Calcrl	Calcrl	3295.92	2452.99	2596.81	3299.19	2775.49	2703.53	2032.64	2232.33	1900.37	1564.22	886.216	794.301
Cald1	Cald1	963.725	1044.5	1038.17	944.632	1000.45	979.523	905.752	802.193	786.603	961.901	1021.34	1091.93
Calhm2	Calhm2	199.983	169.195	188.828	186.913	133.419	172.589	131.407	192.212	85.5269	98.4984	110.388	111.642
Calhm5	Calhm5	53.6719	94.8232	68.5521	78.3798	99.5258	90.2728	95.4324	69.7414	63.9808	98.4984	118.661	83.9813
Calm1	Calm1	5002.88	4850.06	5428.23	5126.16	5557.86	5241.43	5958.33	5120.26	5636.12	7322.05	6975.18	7130.75
Calm2	Calm2	1755.75	1576.54	1805.96	1762.65	1776.83	1656.61	1712.47	1680.82	1887.11	1504.64	2040.76	1715.95
Calm3	Calm3	334.589	417.484	340.408	388.904	348.599	339.541	396.717	305.201	383.857	566.491	365.014	496.675
Calml4	Calml4	140.483	101.688	139.399	134.656	59.3273	70.5633	52.2633	80.8033	82.2121	75.7488	42.3652	67.385
Calr	Calr	1487.52	1433.52	1293.55	1460.16	2144.92	1911.67	1999.37	1548.87	1232.44	2074.47	1774.19	2118.68
Calu	Calu	1185.14	1059.37	1274.6	1253.15	1401.64	1328.5	1438.17	1405.06	1241.56	1167.73	1574.72	1509.05
Camk1	Camk1	325.81	345.4	258.851	353.731	306.824	217.805	271.706	172.459	214.803	193.83	108.55	122.706
Camk1d	Camk1d	100.491	101.688	106.447	104.508	116.866	92.5916	80.1433	91.075	97.9573	109.332	104.873	134.877
Camk2b	Camk2b	39.0408	19.307	50.4283	50.2417	60.9037	26.5065	22.5845	32.6053	85.5269	30.2495	31.3345	13.1706
Camk2d	Camk2d	414.572	407.186	428.555	440.156	434.514	433.452	462.37	372.362	402.088	575.157	568.163	509.952
Camk2g	Camk2g	202.909	178.349	236.608	224.095	219.333	218.965	215.946	174.829	255.409	218.746	187.603	310.797
Camk2n1	Camk2n1	91.7127	63.9302	99.0329	71.3453	58.5391	65.9257	52.2633	61.8401	49.893	36.7494	72.6997	55.2145
Camk4	Camk4	4.90162	12.4419	8.41425	12.0543	17.5523	16.072	9.0942	19.173	62.3234	52.9992	42.3652	93.9391
Camkk1	Camkk1	87.8111	63.9302	74.3187	68.3305	65.6329	76.3602	92.7343	65.0007	51.5504	55.1658	52.4767	5.42567
Camkk2	Camkk2	132.68	138.302	137.752	148.725	169.676	122.736	158.387	132.162	115.36	128.831	133.369	110.535
Camkmt	Camkmt	47.8195	31.893	47.9569	57.2762	39.6221	25.3471	27.9807	31.025	19.2313	29.1662	8.35382	27.554
Caml	Caml	115.122	128.005	132.809	125.612	100.314	140.127	119.715	121.89	121.161	153.748	137.046	170.282
Camsap1	Camsap1	86.8357	90.2465	89.1472	103.503	86.9145	82.1571	80.1433	125.841	128.619	108.248	119.58	130.451
Camsap2	Camsap2	192.179	177.205	194.594	200.982	159.429	235.196	151.192	164.557	152.651	115.831	161.865	135.983
Camsap3	Camsap3	55.6227	43.3349	43.0141	32.1529	40.4103	28.8253	22.5845	61.8401	28.3469	31.3328	20.3038	24.2348
Camta1	Camta1	78.057	69.6511	86.6758	85.4143	76.6678	67.0851	79.244	95.8158	81.3834	82.2487	84.6497	83.9813
Camta2	Camta2	320.933	283.614	279.446	297.455	242.979	271.137	243.826	328.114	296.015	318.412	258.384	377.182
Cand1	Cand1	407.744	351.121	296.746	328.608	301.307	295.484	340.956	251.472	273.641	330.328	280.445	290.881
Cand2	Cand2	67.3276	53.6325	24.0666	48.2318	36.4693	40.4192	22.5845	13.6421	17.5739	45.4159	29.496	36.4054
Cant1	Cant1	394.088	362.563	365.946	369.81	361.21	435.77	449.779	468.758	387.172	387.744	415.571	462.376
Canx	Canx	1991.8	1919.8	1857.03	2116.38	2732.92	2236.3	2266.48	2226.01	1923.57	2059.3	2135.45	1878.59
Cap1	Cap1	423.35	418.628	426.907	394.934	479.441	440.408	571.192	433.992	533.851	922.902	616.882	752.257
Cap2	Cap2	50.7457	46.7674	30.657	71.3453	53.8098	31.1441	22.5845	21.5434	22.5461	16.1664	15.7076	16.4898
Capg	Capg	333.613	327.093	351.941	303.485	401.409	416.061	567.594	548.561	508.99	1304.23	1086.61	1667.26
Capn1	Capn1	89.7619	138.302	71.0235	124.607	98.7376	98.3886	66.653	114.779	100.443	109.332	125.096	96.1519
Capn10	Capn10	102.442	53.6325	90.7948	121.592	108.196	80.9977	111.621	132.952	107.073	84.4153	132.449	79.5556
Capn15	Capn15	141.458	138.302	127.866	140.686	134.207	120.417	107.124	111.618	100.443	138.581	125.096	102.79
Capn2	Capn2	1124.67	841.976	987.095	1078.29	1032.76	893.728	1196.24	1295.24	1613.64	1280.4	1487.39	1070.91
Capn5	Capn5	140.483	225.26	111.39	164.804	161.794	228.24	166.481	174.039	236.349	229.58	261.141	311.903
Capn6	Capn6	10.7541	18.1628	13.3571	20.0937	7.30565	3.31878	6.39613	25.4941	13.4304	19.4164	38.6883	16.4898
Capn7	Capn7	227.294	198.944	281.918	264.292	216.18	201.574	180.871	221.447	169.225	172.164	181.169	117.174
Capns1	Capns1	459.44	498.721	458.212	434.126	456.583	425.336	416.502	427.671	528.05	597.907	682.147	763.322
Caprin1	Caprin1	784.25	718.404	697.116	751.685	890.885	792.862	790.634	924.664	845.44	1063.73	979.058	1031.07
Caprin2	Caprin2	11.7295	13.586	18.2999	25.1184	19.1287	19.5502	15.3897	13.6421	14.2591	9.66653	11.1115	12.0642
Caps2	Caps2	5.87703	4.43256	13.3571	12.0543	3.36462	3.31878	3.69807	3.37039	5.14347	4.24995	5.59614	3.21283
Capsl	Capsl	67.3276	86.8139	80.9091	74.3601	92.4319	70.5633	99.0298	56.3092	84.6982	43.2493	67.1844	14.277
Capza1	Capza1	179.499	180.637	221.78	174.853	303.671	235.196	256.417	239.62	267.011	359.578	288.718	441.354
Capza2	Capza2	951.045	832.823	1062.89	960.711	1507.26	1221.84	1519.11	1363.98	1463.65	1874.05	2328.48	2282.43
Capzb	Capzb	1715.76	1589.13	1751.59	1702.35	1932.11	2130.8	2004.76	1915.49	2066.94	2755.87	2442.47	2679.64
Car13	Car13	37.09	44.4791	43.0141	21.0987	138.936	74.0414	105.325	100.557	59.8373	176.497	160.026	204.581
Car2	Car2	380.433	357.986	410.431	336.647	328.106	436.93	316.674	407.918	247.951	280.495	386.156	683.66
Car4	Car4	1762.58	1583.41	1729.34	1660.14	1677.51	1936.02	1641.42	1940.77	1717.23	1202.4	758.443	711.32
Car5b	Car5b	9.77865	17.0186	14.1809	19.0888	44.3514	11.4345	19.8865	22.3336	47.4069	37.8327	61.669	57.4273
Car7	Car7	18.5573	11.2977	5.11903	3.00987	5.72924	12.5939	9.0942	4.95066	18.4026	5.33326	9.27304	9.85134
Car8	Car8	681.833	495.288	627.916	620.038	599.249	729.095	479.457	459.276	491.587	282.662	298.83	117.174
Card10	Card10	173.647	171.484	200.361	155.76	125.537	134.33	166.481	186.681	144.364	114.748	83.7304	151.473
Card11	Card11	76.1062	46.7674	65.2568	53.2565	68.7857	61.2882	112.52	99.7664	42.4347	134.248	113.146	154.792
Card19	Card19	162.917	148.6	145.166	163.799	143.665	128.533	138.601	139.273	168.396	283.745	332.841	337.351
Card6	Card6	110.245	114.274	111.39	126.617	109.772	101.867	83.7407	98.1862	108.73	113.665	158.188	150.366
Card9	Card9	31.2376	25.0279	41.3665	26.1233	23.858	25.3471	30.6787	32.6053	34.1478	31.3328	22.1422	48.5759
Carf	Carf	42.9424	31.893	29.0094	36.1726	45.9278	45.0567	35.1755	28.6546	43.2634	29.1662	27.6576	17.5963
Carhsp1	Carhsp1	733.529	693.232	749.015	777.813	893.25	765.036	939.927	1130.1	1350.11	1803.64	1994.8	1952.72
Carm1	Carm1	118.049	86.8139	89.1472	113.552	75.8796	84.4759	80.1433	68.1612	88.0129	84.4153	92.9227	109.429
Carmil1	Carmil1	542.35	551.353	489.517	597.93	496.782	565.622	575.688	823.527	711.191	793.987	809.92	457.95
Carmn	Carmn	39.0408	82.2372	45.4855	55.2664	40.4103	85.6353	55.8607	60.2599	45.7495	28.0829	53.3959	26.4476
Carnmt1	Carnmt1	10.7541	13.586	17.4761	14.0641	9.67027	17.2314	5.49678	14.4322	6.80086	9.66653	11.1115	7.6385
Carns1	Carns1	19.5327	4.43256	9.23806	18.0839	1.78821	19.5502	16.289	25.4941	12.6017	18.3331	12.95	14.277
Cars	Cars	178.524	203.521	165.761	210.026	237.462	230.559	276.203	308.361	331.649	375.827	270.334	305.265
Cars2	Cars2	146.335	154.321	135.28	155.76	110.561	105.345	139.501	136.112	85.5269	75.7488	54.3152	60.7465
Casc1	Casc1	33.1884	31.893	45.4855	38.1825	41.1985	24.1878	19.8865	34.1855	59.8373	19.4164	23.0615	16.4898
Casc3	Casc3	97.5651	93.679	122.099	147.72	101.102	120.417	104.426	102.927	120.332	139.664	109.469	139.302
Casc4	Casc4	303.376	237.846	350.294	299.465	243.768	324.469	228.537	162.977	140.221	93.0818	86.4881	75.13
Casd1	Casd1	123.901	111.986	144.342	145.71	129.478	118.098	108.923	78.4329	59.0086	72.4988	78.2151	45.2567
Cask	Cask	183.401	163.474	164.937	160.784	170.464	180.705	177.274	193.002	152.651	154.831	224.372	131.557
Caskin2	Caskin2	671.103	709.251	524.94	663.251	601.613	572.578	538.815	575.426	541.309	475.492	377.883	451.312
Casp1	Casp1	50.7457	46.7674	50.4283	38.1825	51.4452	50.8537	110.721	75.2724	63.9808	223.08	168.299	301.946
Casp12	Casp12	75.1308	67.3628	94.09	93.4538	120.807	101.867	127.809	125.841	141.878	166.747	264.818	245.518
Casp2	Casp2	269.236	253.865	197.066	170.834	209.875	251.428	206.053	257.793	239.664	268.579	260.222	173.601
Casp3	Casp3	55.6227	58.2093	66.9044	78.3798	90.0673	99.5479	139.501	92.6553	102.929	266.412	308.022	383.82
Casp4	Casp4	73.18	59.3535	59.4902	82.3995	291.06	178.386	276.203	257.003	242.15	447.326	683.067	704.681
Casp6	Casp6	154.139	134.87	164.937	172.843	124.748	150.561	115.218	136.112	136.077	126.665	93.8419	100.578
Casp7	Casp7	101.467	107.409	136.104	136.666	130.266	152.88	162.884	166.928	157.623	185.164	213.341	189.091
Casp8	Casp8	174.622	134.87	194.594	176.863	234.309	236.356	313.976	264.114	276.955	409.41	408.218	497.781
Casp8ap2	Casp8ap2	77.0816	68.507	80.0853	90.439	95.5848	69.4039	127.809	95.0256	65.6382	124.498	104.873	120.493
Casp9	Casp9	146.335	139.446	119.628	115.562	135.783	138.967	117.017	179.57	136.906	150.498	116.823	180.24
Casq1	Casq1	3.92622	12.4419	9.23806	9.03946	4.15283	6.79694	11.7923	7.32105	13.4304	7.4999	2.83845	8.74492
Cass4	Cass4	72.2046	67.3628	45.4855	49.2368	31.74	69.4039	60.3575	31.025	16.7452	22.6663	9.27304	12.0642
Cast	Cast	406.769	393.456	445.855	441.16	473.924	478.668	487.551	550.141	576.114	592.49	789.697	654.893
Castor1	Castor1	99.5159	105.121	101.504	82.3995	74.3032	109.982	65.7536	87.9145	107.902	56.2491	70.8613	59.6401
Castor2	Castor2	135.606	117.707	94.09	132.646	76.6678	70.5633	84.6401	101.347	80.5547	104.998	102.115	77.3428
Casz1	Casz1	542.35	637.167	382.422	556.728	444.76	608.519	413.804	475.869	556.225	319.495	334.679	222.283
Cat	Cat	1741.12	1569.68	1724.4	1787.77	1255.82	1420.09	1307.76	1638.94	1370.83	627.157	525.879	325.18
Catip	Catip	29.2868	33.0372	22.4189	62.3009	15.9759	25.3471	21.6852	33.3954	32.4904	16.1664	10.1923	7.6385
Catspere2	Catspere2	8.80324	15.8744	17.4761	16.074	12.0349	9.11571	8.19485	9.69145	14.2591	4.24995	10.1923	2.10642
Cav1	Cav1	6347.96	5575.47	5947.23	5786.4	5378.14	5445.48	4609.3	6353.66	6519.51	2760.21	3618.16	2552.4
Cav2	Cav2	1504.1	1255.03	1404.76	1487.3	1491.5	1594	1242.11	1446.94	1370.83	790.737	888.973	704.681
Cav3	Cav3	19.5327	18.1628	22.4189	25.1184	16.7641	27.6659	12.6916	12.852	10.1156	13.9998	7.43459	16.4898
Cavin1	Cavin1	3976.75	3781.39	4573.94	3620.77	3200.33	4097.12	3103.78	4336.45	3575.99	2080.97	3063.86	2116.47
Cavin2	Cavin2	3528.07	2882.06	3352.24	3198.7	2870.07	3304.1	2957.18	2922.91	3354.73	1642.22	1352.26	795.408
Cavin3	Cavin3	327.761	369.428	355.236	377.85	509.393	511.131	635.046	554.092	484.129	542.658	560.809	559.741
Cbarp	Cbarp	29.2868	18.1628	23.2428	45.217	15.1877	39.2598	19.8865	26.2842	19.2313	11.8332	12.95	9.85134
Cbfa2t2	Cbfa2t2	322.884	267.595	220.132	180.883	201.993	207.371	234.833	327.324	197.401	150.498	240.918	213.432
Cbfa2t3	Cbfa2t3	490.653	535.335	423.612	425.082	284.754	377.801	273.505	358.139	296.015	224.163	118.661	100.578
Cbfb	Cbfb	77.0816	41.0465	52.0759	56.2713	47.5042	58.9694	67.5523	55.5191	65.6382	76.8321	83.7304	91.7262
Cbl	Cbl	407.744	395.744	348.646	380.864	384.068	347.657	401.213	403.967	324.191	476.576	366.852	509.952
Cblb	Cblb	342.392	333.958	357.708	326.598	427.42	377.801	341.856	403.177	462.583	477.659	535.071	664.85
Cblc	Cblc	39.0408	82.2372	47.1331	64.3107	49.8688	42.738	63.9549	49.9882	72.2677	55.1658	79.1343	9.85134
Cbll1	Cbll1	84.8849	107.409	119.628	93.4538	108.196	103.026	94.533	93.4454	78.8973	101.748	81.892	87.3006
Cbr1	Cbr1	219.491	204.665	230.842	230.125	141.301	194.618	130.507	147.174	150.165	75.7488	126.015	85.0877
Cbr2	Cbr2	16368.3	18729	21520.4	23327.5	9116.61	12319.5	10585.5	16026.4	16983.4	5937.57	8841.21	1582.07
Cbr3	Cbr3	103.418	114.274	108.919	56.2713	67.2093	80.9977	74.7472	68.9513	101.272	41.0827	77.2959	30.8733
Cbr4	Cbr4	54.6473	66.2186	56.195	50.2417	58.5391	64.7663	52.2633	88.7046	77.2399	71.4155	79.1343	78.4492
Cbwd1	Cbwd1	34.1638	38.7581	42.1903	39.1874	65.6329	35.7816	40.5717	33.3954	33.3191	46.4993	53.3959	47.4695
Cbx1	Cbx1	142.434	156.609	136.104	147.72	142.089	143.605	112.52	111.618	126.133	96.3318	91.0843	96.1519
Cbx2	Cbx2	42.9424	34.1814	19.1237	30.143	20.7052	16.072	38.7729	22.3336	15.0878	12.9165	18.4653	7.6385
Cbx3	Cbx3	35.1392	34.1814	44.6617	31.148	41.1985	33.4629	27.9807	31.8151	24.2034	38.9161	36.8499	55.2145
Cbx4	Cbx4	65.3767	45.6232	67.7283	83.4045	38.0457	74.0414	66.653	59.4697	90.499	69.2489	50.6383	59.6401
Cbx5	Cbx5	647.694	614.284	548.831	639.132	492.053	601.563	407.509	492.462	542.138	422.41	436.714	355.054
Cbx6	Cbx6	435.055	449.521	353.589	511.506	230.368	355.773	270.807	343.127	233.863	164.581	280.445	154.792
Cbx7	Cbx7	220.466	197.8	216.837	207.011	152.336	159.836	124.212	133.742	178.341	61.6657	67.1844	57.4273
Cbx8	Cbx8	53.6719	47.9116	30.657	35.1677	15.9759	46.2161	47.7665	22.3336	25.0321	34.5828	21.223	22.0219
Cby1	Cby1	88.7865	93.679	81.7329	98.4785	108.196	64.7663	80.1433	95.8158	92.9851	76.8321	86.4881	75.13
Cc2d1a	Cc2d1a	84.8849	117.707	84.2044	63.3058	87.7027	120.417	118.816	105.297	111.216	154.831	119.58	126.025
Cc2d1b	Cc2d1b	143.409	138.302	134.457	155.76	138.148	224.762	135.004	159.816	189.942	223.08	217.938	182.452
Cc2d2a	Cc2d2a	80.9832	139.446	113.038	76.3699	41.9867	85.6353	52.2633	84.7539	67.2956	54.0825	36.8499	29.7669
Ccar1	Ccar1	258.507	297.344	300.041	270.322	289.484	269.978	262.713	300.46	263.696	355.244	369.61	401.523
Ccar2	Ccar2	220.466	217.251	211.894	172.843	189.381	230.559	210.55	242.78	265.354	177.58	233.564	257.689
Ccbe1	Ccbe1	65.3767	58.2093	63.6092	68.3305	73.515	63.6069	85.5394	115.569	107.902	77.9154	107.63	120.493
Ccdc102a	Ccdc102a	77.0816	99.4	93.2662	136.666	79.8206	89.1135	89.1369	73.6921	119.503	109.332	71.7805	78.4492
Ccdc103	Ccdc103	31.2376	26.1721	41.3665	22.1036	17.5523	28.8253	18.9871	31.025	32.4904	16.1664	35.0114	19.8091
Ccdc107	Ccdc107	135.606	169.195	150.933	162.794	101.102	156.358	124.212	120.31	144.364	116.915	86.4881	85.0877
Ccdc113	Ccdc113	61.4751	105.121	100.68	87.4242	41.9867	67.0851	76.5459	49.198	63.9808	41.0827	72.6997	8.74492
Ccdc114	Ccdc114	57.5735	87.9581	47.1331	51.2466	53.0216	48.5349	43.2697	47.6178	48.2356	42.166	46.0421	14.277
Ccdc115	Ccdc115	87.8111	133.726	94.9138	94.4587	124.748	119.258	117.017	100.557	136.906	167.831	170.138	201.262
Ccdc117	Ccdc117	122.926	87.9581	67.7283	123.602	96.373	82.1571	92.7343	87.9145	68.953	78.9987	66.2651	53.0016
Ccdc12	Ccdc12	246.802	251.577	297.57	255.248	231.156	348.816	316.674	303.62	310.932	368.244	306.183	351.734
Ccdc120	Ccdc120	128.778	115.419	66.0806	109.533	74.3032	78.679	55.8607	100.557	106.244	73.5822	93.8419	75.13
Ccdc121	Ccdc121	27.3359	10.1535	21.5951	28.1332	25.4344	14.9127	16.289	12.852	15.0878	12.9165	14.7884	4.31925
Ccdc124	Ccdc124	233.146	233.27	244.846	227.11	162.582	221.284	255.518	235.669	227.234	303.245	262.061	353.947
Ccdc125	Ccdc125	16.6065	36.4698	33.9522	27.1282	26.2226	27.6659	19.8865	16.0125	24.2034	15.0831	21.223	35.2989
Ccdc126	Ccdc126	50.7457	63.9302	65.2568	63.3058	51.4452	42.738	54.9613	53.1487	56.5225	24.8329	48.7998	35.2989
Ccdc127	Ccdc127	209.737	145.167	126.218	151.74	194.899	180.705	143.098	99.7664	147.679	200.33	182.088	158.111
Ccdc13	Ccdc13	24.4097	19.307	15.0047	15.0691	23.858	24.1878	9.99356	17.5928	19.2313	10.7498	17.5461	5.42567
Ccdc130	Ccdc130	56.5981	70.7953	113.038	64.3107	60.9037	68.2445	63.0556	69.7414	54.0365	89.8319	91.0843	90.6198
Ccdc134	Ccdc134	87.8111	38.7581	65.2568	64.3107	67.9975	63.6069	89.1369	76.0625	63.9808	129.915	84.6497	95.0455
Ccdc136	Ccdc136	8.80324	13.586	6.76664	6.02466	14.3995	20.7096	16.289	10.4816	8.45825	7.4999	4.67691	4.31925
Ccdc137	Ccdc137	139.508	83.3814	103.152	81.3946	138.148	100.707	111.621	138.483	131.934	140.748	105.792	126.025
Ccdc138	Ccdc138	23.4343	11.2977	33.1284	19.0888	26.2226	20.7096	18.9871	16.0125	25.0321	25.9163	35.0114	9.85134
Ccdc141	Ccdc141	199.007	182.926	199.537	186.913	169.676	145.923	213.248	189.841	209.002	138.581	113.146	27.554
Ccdc142os	Ccdc142os	8.80324	12.4419	5.94283	6.02466	8.88206	7.95633	9.99356	5.74079	10.1156	7.4999	6.51536	2.10642
Ccdc146	Ccdc146	54.6473	71.9395	84.2044	74.3601	45.9278	56.6506	46.8671	30.2349	39.9486	38.9161	35.9306	24.2348
Ccdc149	Ccdc149	22.4589	6.72093	17.4761	21.0987	24.6462	19.5502	22.5845	12.852	12.6017	20.4997	7.43459	8.74492
Ccdc15	Ccdc15	81.9586	41.0465	33.1284	62.3009	26.2226	48.5349	23.4839	31.8151	41.606	32.4162	15.7076	33.0861
Ccdc152	Ccdc152	3.92622	7.86511	10.8857	14.0641	10.4585	9.11571	9.99356	10.4816	10.9443	8.58321	13.8692	8.74492
Ccdc153	Ccdc153	238.023	288.191	303.337	307.504	131.842	198.096	205.154	214.336	288.557	133.165	173.815	60.7465
Ccdc157	Ccdc157	173.647	190.935	133.633	138.676	142.089	169.111	151.192	148.755	150.165	127.748	89.2458	86.1941
Ccdc159	Ccdc159	19.5327	11.2977	10.0619	26.1233	12.0349	33.4629	16.289	14.4322	6.80086	9.66653	7.43459	6.53209
Ccdc160	Ccdc160	10.7541	9.0093	11.7095	11.0493	12.8231	9.11571	9.99356	15.2224	8.45825	22.6663	30.4153	35.2989
Ccdc162	Ccdc162	94.6389	99.4	135.28	102.498	62.4801	62.4475	66.653	77.6428	75.5825	59.4991	44.2037	18.7027
Ccdc163	Ccdc163	30.2622	23.8837	29.0094	45.217	48.2924	28.8253	22.5845	28.6546	31.6617	13.9998	36.8499	39.7246
Ccdc166	Ccdc166	45.8686	26.1721	53.7236	37.1776	23.0698	40.4192	36.0749	21.5434	24.2034	19.4164	37.7691	31.9797
Ccdc167	Ccdc167	40.9916	39.9023	21.5951	28.1332	41.1985	35.7816	44.1691	60.2599	29.1756	29.1662	46.9614	28.6604
Ccdc17	Ccdc17	80.9832	81.093	85.852	127.621	74.3032	52.0131	61.2568	61.05	88.8416	84.4153	55.2344	31.9797
Ccdc170	Ccdc170	25.3851	28.4605	15.0047	23.1085	12.8231	24.1878	14.4903	12.852	17.5739	13.9998	14.7884	9.85134
Ccdc171	Ccdc171	9.77865	14.7302	36.4236	20.0937	12.8231	54.3318	25.2826	16.0125	30.0043	22.6663	16.6269	10.9578
Ccdc173	Ccdc173	21.4835	13.586	13.3571	23.1085	7.30565	11.4345	15.3897	19.9632	20.8887	13.9998	15.7076	10.9578
Ccdc174	Ccdc174	104.393	107.409	103.976	98.4785	90.0673	71.7226	86.4388	101.347	83.0408	110.415	108.55	112.748
Ccdc18	Ccdc18	5.87703	5.57674	7.59044	3.00987	3.36462	9.11571	6.39613	3.37039	3.48608	5.33326	6.51536	15.3834
Ccdc180	Ccdc180	64.4013	108.553	106.447	85.4143	62.4801	68.2445	76.5459	66.5809	60.666	52.9992	34.0922	15.3834
Ccdc181	Ccdc181	114.147	164.619	159.994	153.75	119.231	170.271	141.3	102.137	204.03	139.664	142.561	83.9813
Ccdc184	Ccdc184	46.844	63.9302	66.0806	41.1973	97.9494	49.6943	63.9549	64.2105	60.666	101.748	46.0421	59.6401
[truncated: 12,497 more rows]
